# Supplementary material for: Beyond autophagy: a novel role for autism-linked Wdfy3 in brain mitophagy
Source: Sci Rep. 2018 Jul 27;8:11348. doi: 10.1038/s41598-018-29421-7 (PMC6063930; doi:10.1038/s41598-018-29421-7)
Supplement: Supplementary file 2 — Supplementary Dataset 1 [file 41598_2018_29421_MOESM2_ESM.xlsx]

## Sheet: PLS-DA
	Comp. 1	Comp. 2	Comp. 3	Comp. 4	Comp. 5
Lpcat1	3.219	3.0636	3.0441	3.0411	3.041
Fam169a	2.8772	2.7352	2.7169	2.7143	2.7142
Ehbp1	2.8357	2.6959	2.6795	2.6771	2.6769
Rap1b	2.8287	2.6966	2.6781	2.6759	2.6758
Wdfy3	2.7864	2.6547	2.6368	2.6342	2.634
Prpsap1	2.7695	2.6356	2.6189	2.6165	2.6163
Crtc1	2.7693	2.6326	2.6157	2.6132	2.6131
Hist2h2ac	2.7529	2.6175	2.6062	2.6038	2.6036
Arpc1a	2.69	2.5571	2.5435	2.5412	2.5411
Stxbp5l	2.6695	2.5404	2.5236	2.5214	2.5212
Pdxp	2.6622	2.5321	2.5145	2.5123	2.5122
Ndufa1	2.6441	2.5209	2.5035	2.5013	2.5012
Ctps1	2.6327	2.5117	2.4948	2.4924	2.4923
Tmem143	2.6293	2.5137	2.4965	2.4947	2.4946
Vdac2	2.6234	2.5124	2.4947	2.4933	2.4932
Cnn3	2.5967	2.4699	2.4549	2.4525	2.4524
Copg1	2.5917	2.4902	2.4754	2.473	2.4728
Kiaa1549	2.5873	2.4594	2.4433	2.4409	2.4408
Gstz1	2.5871	2.467	2.4502	2.4479	2.4477
Ccdc124	2.5791	2.4577	2.4404	2.4382	2.438
Fam21	2.5683	2.4419	2.4261	2.4237	2.4236
Rap2a	2.539	2.4344	2.4205	2.4183	2.4182
Ccdc136	2.5369	2.4262	2.4103	2.4082	2.4081
Prune	2.5082	2.3865	2.3728	2.371	2.3708
Zc2hc1a	2.4729	2.3512	2.3374	2.3351	2.3351
Tnr	2.4579	2.3364	2.3215	2.3193	2.3192
Vapa	2.4473	2.3433	2.3292	2.3271	2.327
Hcn2	2.4424	2.3342	2.3223	2.3201	2.32
Cask	2.4297	2.3099	2.2938	2.2928	2.2927
Dctn6	2.4269	2.3391	2.3249	2.323	2.3229
Rpl10a	2.4049	2.3055	2.2897	2.2875	2.2874
CA198	2.3968	2.2806	2.2693	2.2671	2.267
Atp2c1	2.3959	2.2848	2.2697	2.2675	2.2674
Rps6	2.3873	2.2729	2.2569	2.2549	2.2548
Sri	2.3821	2.3046	2.2887	2.2866	2.2865
Vapb	2.373	2.2573	2.247	2.2451	2.245
Lmnb1	2.3648	2.2537	2.2394	2.2372	2.2371
Mief1	2.336	2.3056	2.2934	2.2916	2.2915
Magi2	2.328	2.2133	2.2045	2.2023	2.2022
Asna1	2.3278	2.2189	2.2033	2.2012	2.2011
Hebp1	2.3208	2.2075	2.1986	2.1975	2.1974
Hcn1	2.3162	2.2131	2.199	2.1976	2.1974
Map6d1	2.3037	2.1899	2.1763	2.1747	2.1746
Mrpl37	2.2983	2.2243	2.2146	2.2127	2.2126
Eml2	2.2901	2.177	2.1617	2.1604	2.1603
Osbpl6	2.2889	2.2032	2.1902	2.1884	2.1883
Rnpep	2.2666	2.1598	2.1485	2.1467	2.1466
Plxnb1	2.2603	2.149	2.1339	2.1318	2.1317
Prrt2	2.2573	2.1628	2.149	2.1475	2.1474
Picalm	2.2571	2.1524	2.1373	2.1355	2.1355
Gprin1	2.2405	2.1347	2.1204	2.1185	2.1184
Scn2b	2.2397	2.1505	2.1354	2.1334	2.1333
Tuba4a	2.2308	2.1263	2.1122	2.1108	2.1107
Cpd	2.2301	2.1378	2.1271	2.125	2.1249
Glg1	2.2205	2.1108	2.098	2.0963	2.0962
Pip5k1c	2.2198	2.1159	2.101	2.0996	2.0995
Usp9x	2.2144	2.1097	2.0965	2.0953	2.0953
Myh9	2.2085	2.1103	2.0965	2.0947	2.0946
Pdia3	2.2076	2.0992	2.0848	2.084	2.0839
Fbxo41	2.2074	2.0983	2.0836	2.0816	2.0817
Ndufa12	2.2073	2.1345	2.1196	2.1182	2.1182
Hexb	2.1964	2.0917	2.0844	2.0824	2.0823
Itm2b	2.1949	2.0869	2.081	2.0791	2.079
Tbcc	2.1897	2.0996	2.085	2.0837	2.0836
Itgb2	2.1729	2.0693	2.0585	2.0565	2.0564
Hist1h2ab	2.1714	2.064	2.0544	2.0525	2.0524
Cntnap2	2.1658	2.0592	2.0448	2.043	2.0429
Atp6v0c	2.1539	2.0627	2.0482	2.0462	2.0461
Ubl4a	2.1459	2.0502	2.0358	2.0351	2.035
G6pdx	2.1432	2.0373	2.0245	2.0226	2.0225
Hsd17b8	2.1301	2.0628	2.0536	2.0516	2.0515
Nudt2	2.1212	2.0176	2.0091	2.0077	2.0076
Carmil2	2.1195	2.0147	2.0124	2.0107	2.0107
Snd1	2.119	2.0341	2.0198	2.0184	2.0183
Prnp	2.1157	2.025	2.0108	2.0089	2.0088
Nbea	2.1151	2.0508	2.0377	2.0358	2.0357
Rpn1	2.1097	2.0068	1.9947	1.9927	1.9926
Spire1	2.1088	2.0046	2.0019	2.0002	2.0001
Cep170	2.1043	2.0028	1.9988	1.9969	1.9968
Ero1a	2.095	2.0228	2.01	2.0088	2.0087
Gnb4	2.0946	2.0825	2.0686	2.067	2.0669
Nefh	2.0918	1.9981	1.9868	1.9849	1.9848
Rhog	2.0822	1.9972	1.9835	1.9816	1.9815
Gnaz	2.0803	1.982	1.9756	1.9738	1.9737
Cyb5a	2.0783	2.0907	2.0795	2.0775	2.0775
Kif3b	2.0772	1.9746	1.968	1.9675	1.9675
Appl1	2.0727	1.9824	1.97	1.9682	1.9682
Cd151	2.0673	1.981	1.9678	1.966	1.966
Drg2	2.0566	1.9553	1.9421	1.9404	1.9403
Ndufaf2	2.0506	1.9637	1.9502	1.9483	1.9482
Th	2.0458	1.9578	1.9519	1.95	1.9499
Cdc42	2.0434	1.9603	1.9467	1.9449	1.9449
Ncald	2.0301	1.9684	1.9545	1.9527	1.9526
Itm2c	2.0301	1.9298	1.917	1.9151	1.915
Hist1h1e	2.028	1.94	1.9327	1.931	1.9309
Cox4i1	2.0251	1.925	1.913	1.9122	1.9121
Gyg1	2.0226	1.9242	1.9111	1.9094	1.9093
Timm9	2.0223	1.9268	1.9134	1.9117	1.9116
Kiaa0513	2.0208	1.9209	1.9104	1.9095	1.9094
Cacybp	2.0043	1.9238	1.9121	1.9102	1.9101
Otub1	1.9886	1.8904	1.8879	1.8861	1.886
Sae1	1.9822	1.8983	1.8857	1.884	1.8841
Dnaja3	1.9819	1.8867	1.8752	1.8743	1.8742
Dcakd	1.979	1.8815	1.8682	1.8675	1.8675
Tpm4	1.9751	1.9076	1.8971	1.8954	1.8953
Pip4k2c	1.9732	1.9013	1.8883	1.8866	1.8865
Aip	1.9729	1.8795	1.8676	1.8659	1.8658
Pin1	1.9727	1.9072	1.8938	1.8925	1.8925
Atp2b4	1.9644	1.8758	1.863	1.8615	1.8614
Cnksr2	1.9628	1.8664	1.8568	1.8563	1.8562
Wdr48	1.962	1.8775	1.8673	1.8656	1.8655
Mtmr9	1.9574	1.8614	1.8506	1.8488	1.8487
Lgalsl	1.9533	1.8581	1.8458	1.8448	1.8447
Slc2a3	1.9494	1.8581	1.8451	1.8439	1.8438
Atad1	1.9473	1.8701	1.858	1.8562	1.8562
Ppp1r37	1.9286	1.8339	1.8267	1.8249	1.8248
Rogdi	1.9227	1.8279	1.8227	1.8211	1.8211
Gpd1l	1.915	1.8241	1.8129	1.8117	1.8116
Erc1	1.9126	1.8182	1.8056	1.8038	1.8037
1110002E22Rik	1.9016	1.8175	1.8063	1.8046	1.8045
Ppfia3	1.9004	1.8213	1.8184	1.8167	1.8166
Vta1	1.8997	1.8068	1.794	1.7924	1.7923
Rac1	1.8936	1.8007	1.7885	1.7868	1.7867
Celf1	1.8913	1.8146	1.8018	1.8003	1.8002
Cct5	1.8902	1.7974	1.7962	1.7953	1.7952
Hist1h4a	1.887	1.7939	1.7817	1.7803	1.7802
Ddx1	1.8818	1.7887	1.778	1.7763	1.7762
Hspa4l	1.8795	1.7937	1.7811	1.7799	1.7799
Diras2	1.8646	1.7756	1.77	1.7684	1.7683
Rps29	1.8637	1.8844	1.8712	1.8694	1.8693
Adra2a	1.8613	1.8278	1.8162	1.8145	1.8145
Vat1	1.8575	1.7663	1.7542	1.7532	1.7531
C1qtnf4	1.8562	1.7646	1.756	1.7549	1.7548
Htt	1.8506	1.7643	1.7524	1.7508	1.7507
Kctd12	1.8495	1.7706	1.7583	1.7569	1.7568
Elavl3	1.8491	1.7603	1.7494	1.748	1.7479
Wdr47	1.8422	1.8222	1.8119	1.8102	1.8101
Plcl2	1.8354	1.7475	1.7369	1.7376	1.7375
Atp6v0a1	1.8328	1.7759	1.7635	1.7627	1.7627
Mrps2	1.8259	1.7496	1.7383	1.737	1.737
Sgsm1	1.8235	1.7967	1.7846	1.7828	1.7827
Mtfp1	1.8228	1.7489	1.7439	1.7422	1.7421
Eif5	1.822	1.7511	1.739	1.7374	1.7373
Stt3b	1.8199	1.7425	1.7344	1.7327	1.7327
Icam5	1.818	1.7602	1.7612	1.7599	1.7598
Nceh1	1.8175	1.7287	1.7222	1.7207	1.7206
Tsr2	1.8074	1.7334	1.7227	1.7213	1.7213
Ddost	1.8018	1.7174	1.7099	1.7086	1.7085
Lrrc59	1.7992	1.7624	1.7545	1.7528	1.7527
Tmcc3	1.7875	1.8094	1.8136	1.8124	1.8123
Gpi	1.7843	1.7194	1.7103	1.7087	1.7086
Ist1	1.7797	1.7451	1.7333	1.7325	1.7324
Ppp2r1a	1.7764	1.7216	1.713	1.7115	1.7114
Cdk5	1.7759	1.6994	1.6875	1.686	1.686
Mmp1a	1.7754	1.7205	1.7091	1.7077	1.7076
Asap1	1.775	1.699	1.6885	1.6869	1.6868
Ube2r2	1.7736	1.6859	1.6744	1.6733	1.6732
Igbp1	1.7734	1.7202	1.7165	1.7149	1.7148
G3bp1	1.7721	1.6862	1.6749	1.6733	1.6732
Atp6v0d1	1.7717	1.6895	1.6879	1.6863	1.6862
Eif3f	1.7702	1.7123	1.7004	1.6988	1.6987
Snph	1.7674	1.6857	1.6748	1.6744	1.6744
Eif3j2	1.767	1.6817	1.6703	1.6694	1.6694
Dazap1	1.7624	1.7553	1.7435	1.742	1.7419
Hspb1	1.7604	1.6779	1.6764	1.6747	1.6747
Tecpr1	1.7588	1.6834	1.6773	1.6761	1.676
Tamm41	1.7579	1.673	1.663	1.6619	1.6618
H1f0	1.7524	1.6732	1.6647	1.6632	1.6631
Ipo7	1.747	1.6632	1.6529	1.6517	1.6516
Hexa	1.747	1.6722	1.6668	1.6652	1.6652
Osbp2	1.7462	1.6634	1.6562	1.6548	1.6548
Chordc1	1.7458	1.7851	1.7777	1.7772	1.7771
Cltb	1.745	1.6793	1.6687	1.6677	1.6676
Impa1	1.7435	1.6749	1.6653	1.665	1.6649
Mapk10	1.7429	1.6958	1.6849	1.6849	1.6848
Ywhah	1.7428	1.6627	1.6544	1.6528	1.6527
Lnp	1.7421	1.6652	1.6553	1.6536	1.6536
Ctnnb1	1.7409	1.6743	1.6635	1.6624	1.6623
Ap1b1	1.7393	1.6833	1.6715	1.6701	1.6701
Rpl18a	1.7391	1.6635	1.6552	1.6537	1.6537
Flot1	1.7376	1.708	1.7019	1.7007	1.7006
Camkk2	1.7371	1.6512	1.6488	1.6474	1.6473
Hmgcl	1.7349	1.6559	1.6497	1.6482	1.6481
Rras2	1.732	1.6822	1.6704	1.6694	1.6693
Dnajb11	1.7319	1.6518	1.6432	1.6429	1.6428
Cep170b	1.7318	1.647	1.6458	1.6442	1.6441
Ak1	1.7313	1.6486	1.6404	1.6391	1.6391
Wdfy1	1.7312	1.6891	1.6834	1.6821	1.6821
Mcts2	1.7278	1.6632	1.653	1.652	1.6519
Arl6ip1	1.7269	1.6744	1.6645	1.6634	1.6633
Nomo1	1.724	1.6417	1.6357	1.6348	1.6347
Mtor	1.7184	1.637	1.6336	1.6321	1.632
Wipf3	1.7148	1.6361	1.6246	1.6232	1.6233
Cend1	1.709	1.6257	1.6258	1.6243	1.6242
Ndufv1	1.7089	1.6367	1.6307	1.6295	1.6294
Rplp2	1.7069	1.6486	1.6454	1.6439	1.6438
Itpr1	1.7064	1.6221	1.6132	1.6144	1.6144
Hist1h3a	1.7063	1.6342	1.6284	1.627	1.6269
Kctd16	1.7052	1.6287	1.6239	1.6224	1.6223
Ncdn	1.7045	1.6346	1.6241	1.6248	1.6247
Rpl18	1.7043	1.6905	1.6786	1.6773	1.6772
Pycr2	1.7035	1.6414	1.6403	1.6391	1.639
Tspan13	1.7026	1.6354	1.6257	1.6244	1.6243
Nampt	1.7014	1.6301	1.6191	1.6201	1.62
Txndc8	1.7011	1.7257	1.7196	1.718	1.7179
Epha4	1.6953	1.6295	1.6191	1.6175	1.6175
Vipas39	1.6924	1.6217	1.6104	1.6092	1.6093
Hip1	1.6906	1.607	1.5957	1.5942	1.5941
Nsg1	1.6876	1.6121	1.6008	1.5993	1.5993
Acyp1	1.6865	1.6168	1.6084	1.6078	1.6078
Slc8a2	1.6835	1.653	1.6497	1.6486	1.6486
Pak1	1.6813	1.6141	1.6082	1.6066	1.6066
Gm6793	1.6745	1.612	1.6031	1.6015	1.6015
Bbs7	1.6742	1.6049	1.6022	1.6006	1.6006
Tpp2	1.6735	1.6868	1.6789	1.6774	1.6773
Ube2n	1.672	1.6063	1.5975	1.5973	1.5973
Magi1	1.67	1.6891	1.679	1.6778	1.6778
Actn2	1.669	1.6041	1.5957	1.5942	1.5941
Fkbp5	1.6644	1.5825	1.5752	1.5738	1.5738
Pithd1	1.6633	1.6144	1.6039	1.6031	1.6031
Xrn2	1.6628	1.5842	1.5739	1.5724	1.5725
Kcmf1	1.6621	1.5872	1.5769	1.5754	1.5754
Rcn2	1.6611	1.5795	1.5783	1.5775	1.5775
Hectd1	1.6591	1.5865	1.5779	1.5764	1.5764
Ppp1r12a	1.655	1.5731	1.5621	1.5608	1.5608
Nudcd2	1.6548	1.5806	1.57	1.5691	1.569
Rpl15	1.6537	1.6044	1.5938	1.5924	1.5925
Rnf7	1.6534	1.5753	1.5648	1.5637	1.5636
Trafd1	1.6499	1.5894	1.5783	1.5772	1.5771
Adck1	1.6497	1.5852	1.5757	1.5752	1.5752
Ksr1	1.6494	1.5941	1.5857	1.5842	1.5841
Rab7a	1.6493	1.6301	1.6198	1.6182	1.6181
Nefm	1.6486	1.5785	1.5752	1.5742	1.5741
Acy1	1.6463	1.5649	1.5546	1.5538	1.5538
L2hgdh	1.645	1.5746	1.5647	1.5631	1.5631
Nap1l4	1.6446	1.5638	1.5663	1.5649	1.5648
Itpka	1.6418	1.5622	1.5541	1.5554	1.5553
Rap1a	1.6361	1.5706	1.5661	1.5655	1.5655
Rabif	1.6358	1.5636	1.561	1.5631	1.5631
Trp53i11	1.6354	1.5582	1.5489	1.5474	1.5473
Map6	1.6324	1.5805	1.5694	1.5692	1.5692
Dnm1	1.6322	1.5681	1.5573	1.5558	1.5557
Mobp	1.6276	1.5753	1.5645	1.563	1.563
Sipa1l1	1.6262	1.5619	1.5624	1.5609	1.5609
Bcl2l13	1.6242	1.5442	1.5349	1.5335	1.5334
Hnrnpa2b1	1.6228	1.5453	1.5345	1.5344	1.5343
Bcar1	1.622	1.567	1.556	1.5546	1.5546
Capg	1.6202	1.5601	1.5716	1.5701	1.5701
Lta4h	1.6124	1.561	1.5511	1.5503	1.5502
Mpc1	1.6102	1.555	1.5441	1.5468	1.5467
Gpcpd1	1.6101	1.5621	1.553	1.5526	1.5525
Cox5b	1.6091	1.5357	1.5303	1.5288	1.5288
Arpc5	1.6085	1.5329	1.5261	1.5261	1.5261
Napg	1.6065	1.5271	1.5252	1.524	1.5239
Hsp90ab1	1.6065	1.5309	1.5305	1.5291	1.5291
Gpt	1.6057	1.5375	1.5268	1.5258	1.5258
Rgs7	1.6023	1.5305	1.5205	1.519	1.519
Rhoa	1.599	1.5304	1.5269	1.5262	1.5263
Plcb1	1.5972	1.604	1.5945	1.5936	1.5935
Eif3g	1.5963	1.5188	1.5081	1.5071	1.5071
Me3	1.5958	1.5261	1.5255	1.524	1.5239
Fmnl1	1.5945	1.5954	1.5843	1.5828	1.5828
Agap3	1.5944	1.527	1.5167	1.5155	1.5154
Sec23ip	1.5929	1.5239	1.5134	1.512	1.5119
Otud7a	1.5915	1.5173	1.5067	1.5078	1.5078
Dynlt3	1.5915	1.5173	1.5067	1.5078	1.5078
Tubb6	1.5909	1.5167	1.5146	1.514	1.5139
Rabgap1	1.5881	1.5139	1.5033	1.5023	1.5023
Ppa2	1.5864	1.5089	1.5051	1.5037	1.5036
Fscn1	1.5824	1.5193	1.509	1.5083	1.5082
Aars	1.5821	1.5088	1.5166	1.5153	1.5152
Tmem38a	1.582	1.5137	1.5083	1.5068	1.5067
Cryzl1	1.5783	1.5055	1.495	1.4941	1.494
Ppp2r5d	1.578	1.5627	1.5521	1.551	1.5509
Gstp1	1.578	1.5032	1.4928	1.4913	1.4913
Atp2b1	1.5776	1.5569	1.5482	1.5467	1.5466
Crybb1	1.5774	1.4997	1.4913	1.4903	1.4902
Wdr37	1.5772	1.5057	1.4952	1.4939	1.4939
Pcsk1n	1.5764	1.5621	1.5594	1.558	1.5579
Styx	1.5758	1.5048	1.4946	1.4932	1.4932
Kcna1	1.575	1.5079	1.506	1.5047	1.5046
Raph1	1.5719	1.557	1.5466	1.5474	1.5473
Slk	1.571	1.5398	1.53	1.5286	1.5286
Rrbp1	1.5709	1.5143	1.5165	1.516	1.5159
Map7d1	1.5691	1.4965	1.4881	1.4867	1.4868
Rab21	1.5688	1.5183	1.5149	1.5135	1.5134
Gng12	1.5632	1.4893	1.4837	1.4824	1.4823
Eif3l	1.5624	1.5342	1.5246	1.5236	1.5235
Hdgf	1.5612	1.5096	1.5044	1.5031	1.5031
Gpc1	1.5577	1.4975	1.4876	1.4862	1.4862
Atp6v1a	1.5576	1.4826	1.4816	1.4802	1.4801
Lamtor3	1.5567	1.4808	1.4705	1.469	1.4691
Ssu72	1.5565	1.4912	1.4818	1.4804	1.4805
Emc1	1.5556	1.502	1.5052	1.5037	1.5037
Twf1	1.5552	1.5493	1.5548	1.5537	1.5537
Pvalb	1.555	1.6341	1.6244	1.6229	1.6229
Ppp5c	1.5536	1.5208	1.5122	1.5111	1.5111
Cacna1a	1.553	1.4884	1.4918	1.4907	1.4906
Rgs10	1.5517	1.4907	1.4891	1.4882	1.4883
Hsp90aa1	1.5512	1.4799	1.4799	1.4785	1.4785
Prmt7	1.5508	1.482	1.4719	1.471	1.471
Napb	1.5506	1.4777	1.4805	1.4795	1.4794
Cyct	1.5499	1.4733	1.4631	1.4668	1.4668
Rpl7	1.5495	1.4901	1.4822	1.4811	1.4811
Cst3	1.5477	1.5152	1.5046	1.5041	1.504
Asns	1.5459	1.4695	1.4666	1.4663	1.4662
Gnai1	1.5453	1.4929	1.4825	1.4816	1.4816
Rtn3	1.5431	1.4879	1.4824	1.4815	1.4815
Ntrk2	1.5415	1.4667	1.4571	1.4558	1.4557
Camk2b	1.5414	1.4652	1.4655	1.4646	1.4647
Ywhag	1.539	1.5259	1.5152	1.5144	1.5143
Slc2a13	1.5383	1.4958	1.4861	1.4876	1.4877
Kdsr	1.538	1.5003	1.4944	1.4934	1.4933
Vamp4	1.5377	1.4631	1.4532	1.4519	1.452
Prkar2a	1.5376	1.5015	1.4937	1.4923	1.4922
Csnk2a2	1.5374	1.5157	1.5051	1.5036	1.5036
Eif2s2	1.535	1.4591	1.4489	1.448	1.448
Hdac6	1.5332	1.4914	1.4819	1.4824	1.4824
Myg1	1.5322	1.4627	1.4528	1.4514	1.4513
Cryab	1.5321	1.4779	1.4751	1.4737	1.4736
Prrt1	1.5316	1.4602	1.45	1.4491	1.4491
Rab8b	1.5305	1.4592	1.4506	1.4492	1.4492
Golph3	1.5271	1.4527	1.4467	1.4469	1.4468
Arl8a	1.5248	1.4698	1.4624	1.461	1.461
Pgrmc2	1.5245	1.4692	1.4648	1.4654	1.4653
A1bg	1.5226	1.4474	1.4438	1.4424	1.4424
Stt3a	1.5218	1.4509	1.4501	1.4487	1.4488
Palm	1.5183	1.4434	1.434	1.4338	1.4338
Cyfip2	1.518	1.5519	1.5411	1.5398	1.5397
Cpe	1.5168	1.4472	1.4433	1.4419	1.4418
Fam213b	1.5131	1.4418	1.4322	1.4309	1.4309
Srrm1	1.5125	1.4434	1.4333	1.4356	1.4355
Pam16	1.5115	1.4911	1.4825	1.4812	1.4812
Asrgl1	1.5079	1.4392	1.4393	1.4382	1.4381
Map7d2	1.5068	1.4328	1.429	1.4276	1.4275
Aldh1a1	1.5065	1.4459	1.4358	1.4345	1.4346
Ehd1	1.5037	1.4294	1.4249	1.4242	1.4242
Ndufa6	1.5011	1.4867	1.4777	1.4764	1.4763
Nutf2	1.4982	1.4427	1.4328	1.4323	1.4323
Timm8a1	1.4981	1.429	1.4237	1.4223	1.4222
Ak3	1.4965	1.4358	1.4324	1.4316	1.4316
Shisa7	1.4953	1.4325	1.4435	1.4424	1.4423
Myl6	1.4949	1.4496	1.4431	1.4426	1.4426
Dnaja2	1.4941	1.4502	1.4498	1.4485	1.4484
1700080O16Rik	1.4936	1.5923	1.5833	1.582	1.5819
Sncb	1.4912	1.4541	1.4447	1.4438	1.4437
Bad	1.4905	1.4391	1.4335	1.4345	1.4345
Epn1	1.4886	1.4299	1.4275	1.4266	1.4266
2010300C02Rik	1.4883	1.4279	1.4185	1.4172	1.4173
Arpc2	1.4874	1.4928	1.485	1.4842	1.4841
Fbxl16	1.484	1.4715	1.4673	1.4663	1.4663
Rabl6	1.4837	1.4146	1.4085	1.4072	1.4071
Hddc3	1.4817	1.4085	1.4014	1.4001	1.4001
Creg2	1.4814	1.4235	1.4138	1.4148	1.4147
Gm1141	1.4801	1.4257	1.4194	1.4181	1.4181
Tnrc6b	1.4752	1.445	1.4387	1.4373	1.4374
Ywhaz	1.4746	1.4445	1.4367	1.4357	1.4357
Gja1	1.4743	1.4109	1.4065	1.4056	1.4055
Fam213a	1.4741	1.4234	1.4156	1.4144	1.4143
Tmod2	1.4728	1.4402	1.4311	1.4298	1.4297
Ptprs	1.4712	1.4185	1.4088	1.408	1.408
Gnai3	1.4701	1.4896	1.4811	1.4797	1.4796
Txnrd1	1.4696	1.4116	1.4026	1.4037	1.4037
Abcf2	1.4683	1.3969	1.3881	1.3888	1.3887
Ddt	1.468	1.4115	1.4033	1.4024	1.4024
Pgm1	1.4679	1.4032	1.3989	1.3976	1.3976
Prmt8	1.4669	1.4661	1.4595	1.4581	1.4581
Aldh4a1	1.4665	1.3951	1.3966	1.3953	1.3952
Pgrmc1	1.466	1.3944	1.3856	1.3847	1.3847
Ube2l3	1.4657	1.3995	1.4026	1.4023	1.4022
S100b	1.464	1.4049	1.3952	1.3939	1.3939
Slirp	1.4617	1.4807	1.4717	1.4704	1.4703
Tomm34	1.459	1.401	1.3925	1.3939	1.3938
Clic4	1.4569	1.4497	1.4508	1.4509	1.4509
Stx6	1.4545	1.3974	1.3878	1.3866	1.3865
Csrp1	1.4526	1.3976	1.3881	1.3872	1.3872
Spag9	1.4511	1.3834	1.3747	1.377	1.377
Rhot1	1.4484	1.3781	1.3699	1.3718	1.3718
Atp5e	1.4474	1.4851	1.4813	1.4805	1.4805
Pcdh9	1.4458	1.3768	1.3679	1.3673	1.3672
Apoe	1.4453	1.4324	1.4225	1.4213	1.4212
Trim2	1.4425	1.4163	1.4081	1.4068	1.4067
Ldha	1.4425	1.4014	1.4031	1.4023	1.4022
Fam49a	1.4424	1.3711	1.3699	1.3685	1.3685
Ruvbl1	1.4423	1.4088	1.4029	1.403	1.403
Napa	1.4408	1.375	1.3789	1.3781	1.378
Erlin2	1.4366	1.368	1.3777	1.3767	1.3766
Rps15	1.4356	1.3665	1.3592	1.3579	1.3578
Dnajb12	1.4338	1.3787	1.3694	1.3682	1.3682
Pea15	1.4337	1.3839	1.3773	1.3761	1.3761
Elob	1.4326	1.3742	1.3696	1.3702	1.3702
Plppr2	1.431	1.3677	1.3581	1.3589	1.3588
Dhx9	1.4303	1.399	1.3896	1.3884	1.3883
Pnpo	1.426	1.4775	1.4687	1.4677	1.4677
Rpl8	1.4239	1.373	1.3635	1.3627	1.3629
Supt5h	1.4233	1.3537	1.3469	1.3458	1.3457
Clybl	1.4229	1.3551	1.3553	1.3546	1.3546
Ttbk1	1.4222	1.3573	1.3534	1.3531	1.3531
Ap3s1	1.4186	1.3486	1.3467	1.3455	1.3455
Them4	1.4184	1.3658	1.3637	1.3637	1.3636
Sord	1.4176	1.3523	1.3465	1.3461	1.346
Syn1	1.417	1.3488	1.3465	1.3453	1.3453
Slc9a7	1.4146	1.3731	1.3703	1.369	1.369
Gss	1.4143	1.3575	1.348	1.3473	1.3473
Trmt112	1.4135	1.3599	1.3537	1.3533	1.3533
Wdr5	1.4117	1.3748	1.3799	1.3787	1.3786
Gart	1.411	1.3791	1.3694	1.3702	1.3703
Gabra1	1.411	1.3866	1.3769	1.3757	1.3757
Cotl1	1.4068	1.377	1.3757	1.3747	1.3747
Gabrg2	1.4063	1.3983	1.3913	1.3907	1.3906
Golga2	1.4036	1.3455	1.3428	1.3423	1.3422
Sorl1	1.4034	1.34	1.3471	1.3458	1.3458
Pycrl	1.403	1.3463	1.3432	1.3422	1.3421
Psmd14	1.4021	1.4504	1.4426	1.4414	1.4413
Csl	1.4012	1.3614	1.3582	1.357	1.3569
Hip1r	1.4002	1.3337	1.3263	1.3257	1.3257
Pafah1b3	1.399	1.3334	1.3242	1.3239	1.3238
Kpna3	1.3984	1.3327	1.3303	1.3291	1.329
Dlat	1.3974	1.3525	1.3517	1.3504	1.3504
Nae1	1.3949	1.3261	1.3171	1.316	1.316
Prkce	1.3928	1.3471	1.3397	1.3388	1.3389
Canx	1.3923	1.4434	1.4344	1.4335	1.4335
Bsg	1.3919	1.423	1.413	1.4122	1.4122
Lpgat1	1.3914	1.3899	1.3823	1.3827	1.3827
Ap1g1	1.3893	1.4382	1.4284	1.4273	1.4272
Aco1	1.3887	1.3207	1.3133	1.3156	1.3156
Hmox2	1.3879	1.397	1.399	1.3991	1.399
Clpp	1.3853	1.3409	1.3348	1.3345	1.3345
Slc12a5	1.3831	1.395	1.3869	1.3856	1.3855
Arfip2	1.3831	1.3975	1.3877	1.3882	1.3881
Aco2	1.3827	1.3193	1.3121	1.3155	1.3156
Pts	1.3818	1.3224	1.3147	1.3144	1.3143
Psmc2	1.3818	1.3633	1.3579	1.3577	1.3577
Entpd2	1.3796	1.3139	1.3124	1.3127	1.3126
Gabra3	1.3795	1.3541	1.3485	1.348	1.348
Ppp3r1	1.3792	1.3224	1.3194	1.319	1.319
Ogt	1.379	1.3289	1.3267	1.3259	1.3258
Vdac3	1.3781	1.3355	1.3298	1.329	1.3289
Pkm	1.375	1.4101	1.4014	1.4015	1.4015
Srsf4	1.3747	1.3148	1.3075	1.3062	1.3062
Srsf2	1.374	1.3694	1.36	1.3604	1.3604
Gspt1	1.3726	1.3067	1.2978	1.2967	1.2968
Scamp5	1.3721	1.3206	1.3128	1.3125	1.3125
Uba6	1.3705	1.3034	1.2956	1.2943	1.2943
Stxbp5	1.3703	1.3498	1.3429	1.3418	1.3417
Phpt1	1.3668	1.3681	1.3683	1.3673	1.3672
Hspd1	1.3664	1.3777	1.3693	1.3681	1.368
Rnf214	1.3642	1.3232	1.3165	1.3161	1.3161
Pitpnm2	1.3608	1.2992	1.2906	1.2903	1.2902
Nrgn	1.3608	1.4439	1.4337	1.4325	1.4325
Rasal1	1.3599	1.3531	1.3489	1.3499	1.3498
Psat1	1.3527	1.2887	1.2844	1.2848	1.2849
Rars	1.349	1.3492	1.3461	1.3455	1.3455
Cbr3	1.3472	1.2943	1.2857	1.2859	1.2859
Dynlrb1	1.3448	1.2787	1.2724	1.2717	1.2718
Pacs1	1.3427	1.278	1.2695	1.2693	1.2693
Agap2	1.3427	1.2868	1.2783	1.2771	1.2773
Ncs1	1.3414	1.2752	1.2667	1.2658	1.2657
Rap1gds1	1.3406	1.3162	1.3112	1.3099	1.3099
Serpinb6a	1.3405	1.3564	1.354	1.353	1.3529
Timm50	1.339	1.2952	1.3002	1.3001	1.3
Gde1	1.338	1.2812	1.2723	1.2724	1.2726
Slc7a14	1.3359	1.3181	1.3091	1.3089	1.3089
Eif4b	1.3359	1.2875	1.2785	1.2773	1.2773
Amt	1.3354	1.2786	1.275	1.2749	1.2749
Tom1l2	1.3351	1.2721	1.277	1.2758	1.2758
Sh3d21	1.3346	1.2824	1.2737	1.2732	1.2734
Scn1b	1.3345	1.2917	1.2837	1.2829	1.283
Hsd17b4	1.3343	1.2716	1.274	1.2735	1.2735
Ipo9	1.3333	1.2674	1.2597	1.2585	1.2585
Opalin	1.332	1.3071	1.3011	1.3002	1.3002
Chid1	1.3311	1.2978	1.2902	1.289	1.289
Alyref	1.3304	1.2998	1.2964	1.2958	1.2958
Tm9sf2	1.3296	1.2677	1.2795	1.2782	1.2782
Apool	1.3277	1.2647	1.2607	1.2595	1.2595
Plp1	1.3264	1.2709	1.262	1.2609	1.2609
Minos1	1.3246	1.2597	1.2509	1.2504	1.2503
Cox6a1	1.3219	1.3062	1.2972	1.2967	1.2967
Taok1	1.32	1.2899	1.286	1.285	1.285
Paics	1.3189	1.2552	1.2473	1.247	1.2469
Psmb2	1.3185	1.2533	1.2549	1.2539	1.2538
Atg16l1	1.3181	1.2673	1.2589	1.2613	1.2614
Mcrip1	1.3178	1.2532	1.2516	1.2508	1.2508
Pex5l	1.3176	1.2581	1.2659	1.2647	1.2647
Psmd2	1.3163	1.3027	1.2986	1.2973	1.2974
Ppp6r3	1.3142	1.2522	1.2486	1.2503	1.2505
Lrrc7	1.3137	1.2841	1.2756	1.2744	1.2744
Smyd5	1.3109	1.2495	1.2469	1.2477	1.2477
Gsta4	1.3106	1.2463	1.2446	1.246	1.246
Timm13	1.3098	1.3086	1.3023	1.3011	1.3011
Srcin1	1.3087	1.3006	1.2991	1.298	1.2979
Ppp2r5c	1.3075	1.3364	1.3281	1.327	1.3269
Mettl1	1.3065	1.2583	1.2547	1.255	1.2549
Fkbp3	1.3052	1.2411	1.2326	1.2315	1.2315
Tomm70	1.304	1.2477	1.253	1.2519	1.2519
Crtac1	1.3037	1.2448	1.2366	1.2359	1.2359
Sod2	1.3023	1.2736	1.2751	1.274	1.2739
Psmd3	1.3016	1.2415	1.2442	1.243	1.243
Sort1	1.3015	1.2634	1.2713	1.2704	1.2703
Hba-a2	1.3005	1.2368	1.2406	1.2398	1.2397
Hadh	1.2991	1.2355	1.2463	1.2453	1.2452
Cox7a2	1.2986	1.2483	1.2459	1.2456	1.2455
S100a6	1.2984	1.2665	1.2694	1.2682	1.2682
Stk32c	1.2979	1.3068	1.3021	1.3008	1.3007
Pip4k2b	1.2965	1.2597	1.2627	1.2615	1.2615
Acadl	1.2963	1.2417	1.2549	1.2541	1.254
Camlg	1.2954	1.2448	1.246	1.2453	1.2453
Uqcrc2	1.2938	1.2361	1.2434	1.2425	1.2424
Suclg1	1.2913	1.2393	1.2311	1.2306	1.2305
Cpsf6	1.2908	1.2311	1.2229	1.2218	1.2217
Mtdh	1.2898	1.2285	1.2202	1.219	1.2191
Vps16	1.2886	1.2273	1.2253	1.2242	1.2241
Rab3a	1.2884	1.2376	1.2441	1.2436	1.2435
Ogdhl	1.288	1.2458	1.258	1.2568	1.2568
Vgf	1.287	1.2235	1.2216	1.2231	1.2231
Ppp1cb	1.2866	1.2916	1.2887	1.2876	1.2875
Pnpla8	1.2825	1.2323	1.2282	1.2302	1.2301
Dnajc7	1.2816	1.2187	1.2102	1.2118	1.2118
Tceal6	1.28	1.2185	1.2099	1.2106	1.2105
Nt5dc3	1.2786	1.2586	1.261	1.2598	1.2597
Tspan2	1.2777	1.2887	1.2836	1.283	1.2829
Gcsh	1.2777	1.2838	1.2785	1.2783	1.2782
Gas7	1.2776	1.2475	1.2409	1.2406	1.2406
Ldhb	1.2774	1.2149	1.2064	1.2059	1.2058
Ppp3cc	1.2765	1.2331	1.2316	1.2317	1.2317
Cadm2	1.2724	1.2996	1.2905	1.2897	1.2896
Casp3	1.272	1.2714	1.2626	1.2614	1.2613
Myadm	1.2718	1.3063	1.2991	1.2979	1.2978
Tcf12	1.2713	1.2095	1.2013	1.2046	1.2046
Syt2	1.2712	1.2813	1.2722	1.2725	1.2725
Tpd52l2	1.2704	1.21	1.2027	1.2015	1.2016
Fam126b	1.2704	1.2136	1.2293	1.2281	1.228
Hspe1	1.2703	1.254	1.2482	1.247	1.247
Hint2	1.2695	1.2101	1.2102	1.209	1.209
Mpp6	1.2676	1.2518	1.2542	1.2535	1.2536
Acyp2	1.2671	1.2332	1.2246	1.2234	1.2234
Dctn2	1.2666	1.2165	1.2083	1.2083	1.2084
Cox7c	1.2645	1.2108	1.2111	1.2101	1.2101
Eipr1	1.2638	1.2825	1.2736	1.2745	1.2744
Prune2	1.2634	1.2901	1.286	1.2847	1.2847
Rmdn3	1.2632	1.2228	1.2164	1.2152	1.2151
Tuba3a	1.2586	1.3374	1.3377	1.3364	1.3364
Psip1	1.2586	1.2195	1.2199	1.2187	1.2187
Nisch	1.258	1.198	1.1906	1.1923	1.1924
Madd	1.2566	1.1945	1.1872	1.1873	1.1875
Atp6v1g2	1.2559	1.3047	1.2956	1.2951	1.295
Galk2	1.255	1.2081	1.2071	1.2061	1.2061
Clip2	1.2547	1.2252	1.2225	1.2217	1.2217
Rps27a	1.2543	1.2329	1.2246	1.2239	1.2239
Phyhip	1.254	1.2966	1.2971	1.2964	1.2963
Phactr1	1.2536	1.2213	1.2127	1.2124	1.2125
Brsk1	1.253	1.2031	1.2029	1.2022	1.2021
Rps23	1.2526	1.1977	1.1933	1.1947	1.1946
Mapk3	1.2521	1.1976	1.1961	1.1958	1.1957
Cacng8	1.2515	1.1896	1.1848	1.1856	1.1856
Glrx5	1.2506	1.1948	1.1865	1.1854	1.1854
Rpl11	1.2503	1.2013	1.2022	1.2013	1.2014
Pgam5	1.2483	1.1888	1.1868	1.1883	1.1882
Ppp1r21	1.2482	1.1919	1.1918	1.1907	1.1908
Tpt1	1.2469	1.1907	1.1888	1.1887	1.1886
Vps4a	1.2448	1.184	1.1871	1.1866	1.1866
Rnmt	1.2397	1.2196	1.2112	1.2115	1.2115
Iqsec2	1.239	1.2222	1.2239	1.2228	1.2229
Atp5j2	1.2355	1.2217	1.2141	1.2129	1.2129
Slc20a2	1.2332	1.1797	1.1716	1.1721	1.172
Rtcb	1.2325	1.177	1.1694	1.1684	1.1684
Sec31a	1.2312	1.2732	1.2643	1.2631	1.2631
Rab6b	1.2303	1.2181	1.2256	1.2244	1.2244
Abracl	1.2287	1.2523	1.2466	1.2461	1.2461
Chmp2a	1.2285	1.2169	1.2179	1.2183	1.2183
Pdxk	1.228	1.1741	1.1692	1.1695	1.1694
Naca	1.2279	1.1678	1.1616	1.1605	1.1604
Gnal	1.2261	1.1658	1.1576	1.1587	1.1587
Lin7a	1.226	1.1773	1.1712	1.1742	1.1741
Ndufa9	1.2259	1.2162	1.2152	1.2142	1.2142
Ak4	1.225	1.1662	1.164	1.1629	1.1628
Taldo1	1.22	1.248	1.2428	1.2426	1.2425
Gng5	1.2199	1.1987	1.1963	1.1958	1.1958
Fn3krp	1.2199	1.2113	1.2028	1.2033	1.2032
Lars	1.2187	1.2011	1.1929	1.1918	1.1917
Coq9	1.2177	1.1751	1.1752	1.1758	1.1758
Capns1	1.217	1.2278	1.2199	1.2199	1.2199
Hmgcs1	1.2142	1.1549	1.1502	1.1504	1.1503
Snca	1.2133	1.1593	1.1603	1.1592	1.1592
Nars	1.2123	1.2649	1.2708	1.2697	1.2696
Crip1	1.2116	1.1651	1.1767	1.1781	1.1781
Atp5f1	1.2081	1.1487	1.1426	1.1419	1.142
Ntm	1.2078	1.1644	1.1601	1.16	1.1599
Agk	1.2068	1.1596	1.1545	1.1572	1.1572
Tdp1	1.204	1.1459	1.1459	1.1477	1.1477
Rab3c	1.2023	1.1597	1.1699	1.1691	1.169
Atp2b3	1.2009	1.1804	1.1725	1.1714	1.1714
Blvrb	1.1986	1.1956	1.1873	1.1862	1.1862
Atp1b2	1.1983	1.2204	1.2179	1.2167	1.2168
Rab11a	1.1961	1.2521	1.2491	1.2498	1.2497
Rbbp4	1.1955	1.1522	1.1441	1.1459	1.1459
Tufm	1.1953	1.1388	1.1414	1.1411	1.1413
Src	1.1929	1.1371	1.1299	1.1321	1.1321
Lcmt1	1.1911	1.2001	1.1917	1.1925	1.1926
Apba1	1.1911	1.1349	1.1406	1.1398	1.1397
Eci2	1.1901	1.1699	1.1668	1.1665	1.1665
Ccdc93	1.1901	1.1352	1.1349	1.1366	1.1365
Dvl1	1.1899	1.1331	1.1372	1.1376	1.1377
Trim3	1.1893	1.1943	1.1863	1.1854	1.1853
Cox5a	1.186	1.1328	1.132	1.1309	1.1309
Capza2	1.1856	1.1375	1.1463	1.1453	1.1452
Pabpc1	1.185	1.1393	1.1326	1.1336	1.1336
Eef2	1.1846	1.1596	1.1554	1.1566	1.1567
Papss1	1.1839	1.2148	1.2066	1.2055	1.2054
Fam175b	1.1834	1.1254	1.1175	1.1168	1.117
Ndufa10	1.1828	1.1569	1.1488	1.1486	1.1487
HBA1	1.1802	1.1516	1.1461	1.1454	1.1453
Ola1	1.1788	1.2092	1.2007	1.2006	1.2006
Lin7c	1.1772	1.1529	1.1551	1.154	1.1539
Git1	1.1754	1.1625	1.156	1.1556	1.1556
Arpc5l	1.1724	1.1265	1.119	1.1191	1.1193
Hnrnpab	1.1718	1.1263	1.1194	1.1203	1.1203
Gm20425	1.1695	1.1238	1.1179	1.1175	1.1174
Myo18a	1.1689	1.1982	1.1907	1.1909	1.1909
Wdr7	1.1688	1.1278	1.1199	1.1188	1.1187
Cntn2	1.1657	1.2942	1.2862	1.285	1.2849
Tln2	1.1652	1.1925	1.1845	1.1834	1.1834
Mthfd1l	1.1646	1.195	1.1904	1.1895	1.1895
Rps5	1.164	1.1686	1.1605	1.1611	1.161
Nudcd3	1.1625	1.1258	1.119	1.1198	1.1197
Kpna4	1.1612	1.1079	1.1028	1.1018	1.1018
Prpf8	1.1604	1.209	1.2068	1.2057	1.2056
Ncam1	1.1602	1.144	1.136	1.135	1.1349
Aldh1l1	1.1592	1.1255	1.1381	1.137	1.137
Immt	1.159	1.1304	1.1235	1.1238	1.1239
Bre	1.1579	1.1074	1.1023	1.104	1.104
Rangap1	1.1566	1.1048	1.1036	1.1031	1.1031
Kif2a	1.1561	1.0991	1.1004	1.0999	1.1
Pfdn2	1.1555	1.1027	1.0968	1.097	1.097
Nlgn4l	1.1555	1.1515	1.1481	1.1484	1.1484
Gdi1	1.1537	1.1146	1.1169	1.1188	1.1187
Ndufa8	1.1529	1.1103	1.1045	1.1035	1.1035
Prkcb	1.1522	1.0954	1.092	1.0912	1.0912
Rapgef4	1.1516	1.2231	1.2191	1.218	1.2179
Rgs7bp	1.1503	1.095	1.0898	1.0889	1.0889
Ptprn2	1.149	1.179	1.1731	1.1737	1.1737
Idh1	1.148	1.1031	1.0965	1.0955	1.0955
C1qb	1.1476	1.0924	1.0988	1.0977	1.0979
G3bp2	1.1462	1.0955	1.0962	1.0957	1.0957
Rps11	1.1451	1.1427	1.135	1.134	1.1339
Psmb1	1.1442	1.0968	1.1041	1.1036	1.1036
Afdn	1.1436	1.1246	1.1412	1.1403	1.1403
Mdh1	1.1433	1.094	1.0863	1.0893	1.0892
Rpl22	1.1411	1.0848	1.0845	1.0871	1.0871
Rap1gap2	1.1411	1.0864	1.0833	1.0835	1.0836
Dnajb2	1.1409	1.205	1.2012	1.2002	1.2001
Cct6a	1.1399	1.1114	1.1206	1.1212	1.1212
Ctnnd1	1.1363	1.0807	1.0769	1.0759	1.0758
Snrpf	1.1356	1.0849	1.0879	1.0874	1.0874
Rplp1	1.1324	1.1149	1.107	1.106	1.106
Sst	1.1303	1.14	1.133	1.1321	1.1321
Rpl23	1.1297	1.0977	1.0962	1.0957	1.0959
Gm15800	1.1293	1.0735	1.0664	1.0684	1.0687
Eif4h	1.1287	1.1327	1.1272	1.1274	1.1273
Phf5a	1.1281	1.0853	1.078	1.0797	1.0797
Scp2	1.1264	1.1029	1.096	1.0952	1.0952
Ddc	1.1262	1.1065	1.0988	1.0998	1.0997
Idh2	1.1256	1.1129	1.1163	1.1153	1.1153
Dnajc6	1.1255	1.0885	1.0945	1.0938	1.0937
Tpd52	1.1254	1.1301	1.1244	1.1237	1.1237
Rps7	1.1253	1.0779	1.0732	1.0721	1.0723
M6pr	1.1249	1.0778	1.0704	1.0698	1.07
Dtd1	1.1247	1.0897	1.0824	1.0814	1.0814
Sec13	1.1225	1.0825	1.075	1.0786	1.0786
Klc1	1.1225	1.1318	1.1239	1.123	1.123
Gnaq	1.1222	1.0803	1.0781	1.0771	1.077
2017-09-03	1.122	1.1553	1.149	1.1482	1.1482
Etfdh	1.1184	1.0792	1.0879	1.087	1.087
Smim13	1.1183	1.0814	1.0841	1.0838	1.0837
Hspa12a	1.1162	1.1077	1.1175	1.1164	1.1163
Grm5	1.116	1.1135	1.1057	1.1057	1.1057
Nell2	1.1128	1.0755	1.0757	1.0748	1.0748
Map2k2	1.1118	1.0756	1.0695	1.0733	1.0732
Ankrd34a	1.1098	1.0849	1.0841	1.0832	1.0831
Dpp6	1.1094	1.1174	1.1228	1.1222	1.1221
Aak1	1.109	1.0542	1.0539	1.0556	1.0556
Cct8	1.1086	1.1637	1.1566	1.1555	1.1554
Syngr1	1.1075	1.1802	1.1738	1.1731	1.173
Sptbn2	1.1072	1.1128	1.1095	1.1087	1.1086
Psmc6	1.1064	1.1495	1.1434	1.1431	1.143
Mpc2	1.1053	1.1081	1.1088	1.1078	1.1077
Dnajc11	1.1032	1.0659	1.0664	1.0654	1.0654
Fahd2a	1.1024	1.1309	1.1349	1.134	1.134
Tmem55b	1.1023	1.1287	1.122	1.1215	1.1216
Ppif	1.1015	1.0604	1.0534	1.0526	1.0525
Actr3b	1.1011	1.0486	1.0688	1.0691	1.069
Elavl4	1.1003	1.1042	1.0972	1.0961	1.0961
Sdcbp	1.1001	1.0458	1.0575	1.0569	1.0569
Cops7a	1.0975	1.0573	1.0608	1.0625	1.0624
Timm10	1.0974	1.0549	1.0596	1.0586	1.0586
Slc25a3	1.0973	1.0613	1.0708	1.0698	1.0699
Fech	1.0969	1.0926	1.0931	1.0921	1.092
Prrt3	1.0968	1.1167	1.1147	1.1139	1.1139
Ctsa	1.0967	1.0617	1.0808	1.0804	1.0804
Trappc9	1.0966	1.0424	1.0372	1.0393	1.0393
Pptc7	1.0957	1.1418	1.1413	1.1402	1.1402
Dusp3	1.0954	1.0639	1.0564	1.0554	1.0554
2017-09-06	1.094	1.0711	1.0762	1.0753	1.0753
Got2	1.0926	1.0405	1.0518	1.0521	1.052
Tmsb10	1.0913	1.0786	1.0728	1.0721	1.0721
Lhpp	1.0911	1.051	1.0476	1.0478	1.0478
Slc4a4	1.0901	1.1536	1.1495	1.1486	1.1485
Thumpd1	1.0884	1.0857	1.0896	1.0925	1.0924
Dlk1	1.0883	1.0731	1.0793	1.0787	1.0787
Gps1	1.0882	1.0838	1.0906	1.0897	1.0897
Tomm20	1.088	1.1327	1.126	1.125	1.125
Twf2	1.0878	1.0511	1.0445	1.0455	1.0456
Cutc	1.0875	1.0538	1.0466	1.0479	1.0479
Camk2g	1.086	1.0599	1.0742	1.0741	1.0741
Trnt1	1.0857	1.0654	1.0647	1.0652	1.0652
Cul3	1.0846	1.0871	1.085	1.0847	1.0847
Gcdh	1.0845	1.055	1.0635	1.0626	1.0626
Yars	1.0839	1.0306	1.0237	1.024	1.0242
Ndufs5	1.0839	1.0451	1.0378	1.0375	1.0375
Setdb2	1.0834	1.1598	1.1517	1.1523	1.1522
Psmd5	1.0815	1.0444	1.0423	1.0427	1.0427
Alb	1.0795	1.0472	1.0481	1.0482	1.0482
Actg1	1.0776	1.0273	1.0239	1.0233	1.0233
Spon1	1.0722	1.0192	1.0124	1.0114	1.0113
Mfn2	1.0719	1.1164	1.1163	1.1152	1.1152
Scai	1.0693	1.2322	1.2266	1.2254	1.2254
Mgst3	1.0689	1.0434	1.0553	1.0543	1.0542
Atp5o	1.0681	1.0266	1.0194	1.0186	1.0187
Tollip	1.0673	1.0212	1.0321	1.0315	1.0315
Ube2v2	1.0643	1.097	1.1124	1.1114	1.1114
Eno2	1.0637	1.0314	1.0441	1.0431	1.0431
Mov10	1.0634	1.0323	1.0273	1.0282	1.0281
Sec24b	1.0594	1.0254	1.0282	1.028	1.0279
Eif2a	1.0591	1.2216	1.2164	1.2163	1.2162
Camsap2	1.0578	1.0059	1.0094	1.0104	1.0104
Bag6	1.0578	1.1574	1.15	1.1504	1.1503
Atp5h	1.0561	1.0916	1.0851	1.086	1.086
Pip4k2a	1.0558	1.0841	1.084	1.0832	1.0832
Tpm1	1.055	1.0062	1.0018	1.0025	1.0025
Atp6v1h	1.0545	1.0026	0.99579	0.99667	0.99664
Kif5c	1.052	1.1746	1.174	1.173	1.1729
Sbf1	1.0511	1.0899	1.0955	1.0948	1.0948
Camkv	1.0507	1.0296	1.0249	1.0246	1.0246
Fkbp8	1.0503	1.0619	1.0587	1.0613	1.0612
Acad9	1.0503	1.0552	1.0568	1.0562	1.0561
Gmps	1.0497	1.016	1.0183	1.0173	1.0173
Prkar2b	1.0491	1.0005	0.99871	1.0015	1.0015
Zranb2	1.0487	0.99734	1.0173	1.0163	1.0164
Tagln	1.0482	1.0309	1.0257	1.0251	1.0251
Naa15	1.0475	1.0363	1.0345	1.0335	1.0335
Psmd7	1.0471	0.99562	0.99443	0.99351	0.99346
Scn2a	1.047	0.99525	1.016	1.0159	1.0158
Arf5	1.0462	1.1007	1.0932	1.0939	1.0939
Cmbl	1.0457	1.023	1.0158	1.0154	1.0154
Atp8a1	1.0454	1.0307	1.0386	1.0377	1.0376
Dbndd2	1.0442	0.99397	0.98943	0.98917	0.98911
Rpl35a	1.044	1.0441	1.0594	1.0587	1.0586
Pitpnm1	1.0434	1.0034	0.99849	0.9989	0.99893
Ubap2	1.0433	0.99196	0.98967	0.98874	0.98895
Rps8	1.043	1.0308	1.0244	1.0234	1.0233
Cdk14	1.0421	1.0978	1.0942	1.0935	1.0934
Pgls	1.0417	1.0036	0.99786	0.99705	0.99699
Hnrnph1	1.0415	1.0109	1.0167	1.0158	1.0158
Ap3m2	1.0411	1.0317	1.0384	1.0382	1.0382
Capn2	1.0391	1.0503	1.0839	1.0833	1.0833
Rdh14	1.0386	1.1045	1.1019	1.1009	1.1009
Pebp1	1.0382	1.0116	1.0101	1.0096	1.0095
Syncrip	1.0371	0.98618	0.99427	0.99658	0.99656
Nudt5	1.0357	1.056	1.0601	1.0614	1.0614
Map1b	1.0356	0.99118	1.0048	1.0044	1.0045
Krt76	1.0353	0.99098	0.98602	0.9855	0.98557
Ehd4	1.0348	0.994	1.0112	1.0102	1.0102
Cab39	1.0335	1.1367	1.1287	1.1276	1.1276
Bola2	1.0331	1.1134	1.1056	1.1045	1.1045
Prdx5	1.0323	1.0439	1.0379	1.0376	1.0377
Nmral1	1.0318	1.1124	1.1047	1.105	1.105
Gng2	1.0315	0.98061	0.99072	0.9918	0.99179
Grm3	1.0313	1.0506	1.0443	1.0435	1.0434
Gclc	1.0292	0.97906	0.97278	0.97351	0.9735
Gria1	1.0286	1.0315	1.0267	1.0282	1.0283
Prps1l1	1.0285	1.0822	1.0807	1.0798	1.0798
Sec23b	1.0274	0.99443	0.98809	0.98994	0.98993
Ppt1	1.0264	0.98793	1.0053	1.0056	1.0056
AI837181	1.0262	0.97759	0.97156	0.97135	0.97132
Mbp	1.0259	1.1406	1.141	1.1403	1.1402
Glo1	1.0246	1.0795	1.0728	1.0737	1.0736
Rell2	1.0241	1.0394	1.0428	1.042	1.042
Anp32a	1.024	1.0823	1.0749	1.0738	1.0738
Sccpdh	1.0228	0.97478	0.97376	0.97308	0.97303
Lrrc57	1.0221	1.0083	1.0013	1.0021	1.0021
Ddah2	1.0199	1.0116	1.0104	1.0097	1.0097
Capzb	1.0194	0.97306	0.9797	0.97957	0.97952
Vps13c	1.0186	1.0309	1.0242	1.0241	1.0241
Lingo1	1.0175	0.98363	0.98769	0.98755	0.98761
Uqcrh	1.0174	0.97535	0.96963	0.96869	0.96863
Akr1b1	1.017	1.0028	1.0114	1.0109	1.0108
Anks1b	1.0159	0.9864	0.98083	0.98002	0.97999
Cplx2	1.0155	0.97698	0.97012	0.97293	0.97288
Eef1a2	1.0149	0.97515	0.99164	0.99131	0.99127
Zpr1	1.0143	0.9839	0.98611	0.9863	0.98629
Rbm14	1.0142	0.9752	0.97042	0.9695	0.96945
Acadvl	1.0139	1.0438	1.0423	1.0428	1.0428
Rab5c	1.0136	1.0346	1.0349	1.034	1.0339
Nedd4	1.0127	1.0073	1.0039	1.003	1.0031
Mrps5	1.0123	1.0162	1.0098	1.0111	1.011
Me1	1.0112	1.0217	1.0294	1.0297	1.0296
Pde1b	1.0087	0.96456	0.96048	0.96016	0.96021
Tsc1	1.0084	0.98813	0.98298	0.98315	0.98318
Pitpnb	1.0082	0.97024	0.96853	0.96782	0.96777
Tsg101	1.0067	0.95926	0.95869	0.95964	0.95989
C2cd4cC2CD4	1.0067	0.96624	0.97908	0.98015	0.98016
Hsp90b1	1.0063	1.0087	1.0207	1.0198	1.0197
Atat1	1.0056	0.97041	0.96431	0.96346	0.96341
Mon2	1.0053	1.0187	1.0115	1.0107	1.0107
Dlg2	1.0044	0.95594	0.95214	0.9519	0.95186
Acbd6	1.0043	0.9585	0.95224	0.95239	0.95247
Nt5c	1.0042	1.1422	1.1346	1.1337	1.1336
Maoa	1.0041	1.0184	1.0234	1.0225	1.0225
Rpl13a	1.0036	0.96047	0.95635	0.95874	0.95871
Hprt1	1.0036	1.1309	1.124	1.1235	1.1235
Tll2	1.0016	0.99772	0.99561	0.99713	0.99708
Rps26	1.0014	0.9726	0.97152	0.97249	0.97247
Cpne5	0.99932	1.0175	1.0113	1.0117	1.0116
Kif3a	0.99916	1.0521	1.0484	1.0482	1.0483
Rps12	0.9978	1.1109	1.1035	1.1024	1.1023
Bdh1	0.99612	1.0045	1.0141	1.0132	1.0132
Slc25a4	0.99529	0.94612	0.93984	0.94003	0.94
Fsd1	0.99494	1.0179	1.0293	1.0298	1.0297
Tmem30a	0.99366	0.94645	0.94013	0.93923	0.93933
Dnpep	0.99359	0.97121	0.96592	0.96572	0.96567
Calcoco1	0.9902	0.94462	0.94829	0.95156	0.95152
Ppa1	0.98996	1.0784	1.0709	1.0711	1.071
Park7	0.98993	0.94504	0.94384	0.94448	0.94443
Apeh	0.98846	0.94687	0.94055	0.93964	0.93977
Tpi1	0.98839	0.96466	0.95999	0.96046	0.96054
Camkk1	0.98831	0.98664	0.98047	0.97954	0.9795
Pgk1	0.98631	0.93888	0.93229	0.93198	0.93195
Cap1	0.98562	1.0212	1.0149	1.0143	1.0142
Opa3	0.98515	1.0253	1.0209	1.0199	1.0199
Tmed2	0.98431	0.98667	0.98647	0.98618	0.98619
Ndufa2	0.98343	0.96541	0.97406	0.97351	0.97346
Dbt	0.98284	0.9938	0.99964	0.99927	0.99922
Rpl37	0.98247	1.1395	1.1346	1.1335	1.1334
Ryden	0.9819	0.93917	0.93722	0.93631	0.93628
Csnk1e	0.98174	0.93322	0.93031	0.93014	0.93022
Aimp1	0.98138	0.93396	0.92742	0.92667	0.92671
Rpl6	0.97975	0.9531	0.9472	0.9481	0.94808
Tmed10	0.97639	0.92819	0.92795	0.92709	0.92721
Ppp2r2a	0.97621	1.1355	1.1288	1.1284	1.1283
Mapt	0.97537	0.97985	0.98057	0.98173	0.98171
Hsd17b12	0.97495	0.93603	0.93599	0.93512	0.93511
Glud1	0.97395	0.93829	0.93238	0.93222	0.9322
Ppp2ca	0.97359	0.95029	0.95522	0.9543	0.95426
Tmco1	0.97353	0.92646	0.92802	0.9275	0.92752
Mgll	0.9705	1.0868	1.0817	1.0807	1.0807
Akap7	0.97048	0.939	0.93441	0.93516	0.93517
Mpp3	0.97044	0.99221	0.98577	0.98698	0.98699
Hmgb1	0.97	0.92471	0.91848	0.91815	0.91818
Tf	0.96976	1.0186	1.0141	1.0159	1.0159
Pcca	0.96956	0.97207	0.97396	0.9736	0.97355
Actr1a	0.96956	0.93552	0.93844	0.93753	0.93753
Abi2	0.96922	0.99054	0.99057	0.9896	0.98963
Clta	0.96796	0.96496	0.96232	0.96157	0.96161
Elmod1	0.96371	1.0268	1.0331	1.0321	1.032
Fdps	0.96327	0.92948	0.92345	0.92267	0.92266
Hpca	0.9631	0.91657	0.91425	0.91605	0.91602
Hapln1	0.96296	0.98964	0.98548	0.98452	0.98452
Gad1	0.9627	0.97286	0.99696	0.9975	0.99748
Rad23b	0.96211	0.93037	0.92631	0.92894	0.92895
Ube2d4	0.96194	0.93466	0.94054	0.94072	0.94067
Kiaa1324	0.96079	1.0786	1.0717	1.0722	1.0721
Anxa7	0.9604	0.91843	0.91538	0.91461	0.91473
Pdap1	0.96007	0.91331	0.90736	0.90719	0.90715
Pdhb	0.95998	0.96261	0.96941	0.97036	0.97033
Ndufb5	0.95914	0.99369	0.9912	0.99114	0.99117
Bcap31	0.95807	0.92636	0.92142	0.92053	0.92053
Ctsb	0.95625	0.95134	0.95913	0.95909	0.95904
Hdlbp	0.95555	0.95341	0.96856	0.968	0.96796
Cnpy3	0.95543	0.91508	0.90981	0.90894	0.90893
Thnsl1	0.95525	0.90803	0.91593	0.91536	0.91531
Rilpl1	0.9544	1.009	1.0172	1.0184	1.0183
Vat1l	0.95422	1.0125	1.0092	1.0082	1.0082
Mapre3	0.95372	1.0202	1.0201	1.0191	1.0191
Usp5	0.95201	0.95838	0.95894	0.95977	0.95972
Sms	0.95178	0.92025	0.9428	0.94204	0.94201
Wdr13	0.95166	1.0229	1.0186	1.0176	1.0176
Tsta3	0.95029	0.90345	0.90006	0.90354	0.90359
Opa1	0.95007	0.96	0.9761	0.97536	0.97531
Syn3	0.94985	0.99153	0.9913	0.99254	0.99249
Eno3	0.94799	0.92632	0.93864	0.93777	0.93777
Ap2s1	0.94739	0.94252	0.93794	0.93711	0.93708
Commd9	0.94671	0.97225	0.96588	0.96501	0.965
Hacd3	0.94485	0.93726	0.96244	0.96192	0.96187
Slc30a9	0.94457	0.99624	0.9912	0.99072	0.99067
Pck2	0.94326	0.93245	0.93062	0.92976	0.92972
Cfl2	0.9432	0.99445	0.9901	0.98927	0.98925
Rims1	0.94228	1.0236	1.028	1.027	1.0271
Nova2	0.94219	1.0201	1.0129	1.012	1.012
Dync1li2	0.94189	0.89588	0.89426	0.89492	0.89487
Vbp1	0.94131	0.94118	0.9347	0.93501	0.93506
Plppr4	0.93966	1.0356	1.044	1.0432	1.0431
Gabbr2	0.93931	0.89298	0.88997	0.8919	0.89193
Creld1	0.93913	1.0059	0.99928	0.99953	0.99956
Slc12a2	0.93855	1.0305	1.0241	1.0236	1.0236
Gorasp2	0.9385	0.89687	0.89679	0.89617	0.89628
Ndufb7	0.93502	0.91366	0.90893	0.91151	0.91158
C11orf54	0.93498	0.89226	0.89003	0.88928	0.88923
Pld3	0.93436	1.0036	1.0202	1.0198	1.0198
Gsn	0.93404	0.9591	0.95305	0.95373	0.95378
Ezr	0.92981	0.91174	0.90604	0.91017	0.91016
Hsd17b10	0.92835	0.95046	0.96369	0.96287	0.96285
Adgrl1	0.92628	0.922	0.91623	0.9165	0.91667
Dpysl4	0.92624	0.92715	0.92395	0.92348	0.92347
Gucy1a3	0.92587	0.88103	0.89328	0.8931	0.89306
Irs2	0.92571	0.90349	0.89723	0.8964	0.89636
Eif5a	0.92477	0.89603	0.90906	0.90835	0.9084
Nmt2	0.92394	0.88292	0.87956	0.87944	0.8795
Msn	0.92381	0.95001	0.96057	0.96084	0.96085
Emc2	0.92375	0.87821	0.8758	0.87661	0.87659
Tbc1d24	0.92354	0.90174	0.91292	0.91218	0.91216
Atp5d	0.9231	0.92364	0.91757	0.92081	0.92076
Igsf8	0.92266	0.91359	0.90908	0.91047	0.91044
Dmxl2	0.92257	0.9119	0.91994	0.92184	0.92185
Arf6	0.92214	1.0655	1.058	1.0574	1.0573
Rab23	0.92035	0.90711	0.90822	0.90885	0.90896
Mark1	0.91862	0.87815	0.8723	0.87446	0.87442
Shf	0.91801	0.97348	0.96905	0.97032	0.97027
Pls3	0.91683	0.94412	0.94026	0.94082	0.94081
Plpp3	0.91632	0.87472	0.88203	0.88485	0.88482
Smap2	0.91488	0.87103	0.8803	0.87991	0.87988
Cd47	0.91482	0.97819	0.97138	0.97044	0.97046
Grb2	0.91475	0.89105	0.89699	0.89691	0.89687
Ran	0.91451	1.1272	1.1196	1.1186	1.1186
Rps16	0.91374	0.86984	0.86634	0.86656	0.86686
Gria3	0.91368	0.94539	0.95376	0.95319	0.95326
Frrs1l	0.9134	0.8861	0.88157	0.88097	0.88092
Atp2a2	0.91214	0.92778	0.93039	0.93055	0.93062
Clstn1	0.91133	0.89846	0.90345	0.90298	0.90293
Uqcrc1	0.91121	0.87368	0.86828	0.86743	0.86745
Rpn2	0.91068	0.87556	0.89254	0.89209	0.89206
Ccny	0.90987	0.97244	0.96763	0.9679	0.96791
Fasn	0.90638	0.91487	0.90877	0.90789	0.90786
Plcxd3	0.90549	0.92149	0.92261	0.92199	0.92195
Slc30a3	0.90524	0.894	0.88773	0.88718	0.8872
Ddi2	0.90515	1.0916	1.0849	1.084	1.084
Hnrnpk	0.90259	0.91169	0.90838	0.90814	0.90816
Usp24	0.90243	0.9459	0.95188	0.9522	0.95218
Cd200	0.90232	0.98314	0.98812	0.98727	0.98722
Ndufv3	0.90226	1.0096	1.0034	1.0038	1.0038
Trap1	0.90135	0.91496	0.91739	0.91653	0.91648
Ppid	0.90126	0.93753	0.94042	0.93976	0.94001
Sgtb	0.9001	0.8966	0.8929	0.89262	0.89259
Vdac1	0.89979	0.87655	0.87536	0.87737	0.87733
Pitrm1	0.8997	0.86138	0.88298	0.88227	0.88222
Pcx	0.89883	0.85621	0.85349	0.85292	0.85295
Aamdc	0.89776	0.91328	0.90814	0.90727	0.9073
Pcbp3	0.89773	0.96462	0.95912	0.95839	0.95841
Dlg3	0.89772	0.85335	0.84762	0.84687	0.84696
Cplx1	0.8977	0.85332	0.8619	0.86461	0.86466
Psmd9	0.89671	0.85572	0.85176	0.85257	0.85256
Npepps	0.89656	0.85287	0.84687	0.84635	0.84652
Macrod1	0.8963	0.8883	0.88748	0.88763	0.8877
Ly6h	0.89587	0.97467	0.98373	0.98507	0.98506
Ces1c	0.89534	1.0072	1.018	1.0171	1.0171
Pdcd6	0.89431	0.85167	0.85238	0.85525	0.85523
Wars	0.8927	0.87695	0.87906	0.87999	0.88003
Ndufa11	0.89081	0.99538	0.98907	0.98816	0.98812
Crmp1	0.89075	0.84741	0.84903	0.84886	0.84882
Tprg1l	0.88868	1.0221	1.015	1.014	1.014
Rpl17	0.88867	0.94833	0.94178	0.94093	0.9409
Ndufs3	0.8885	0.93064	0.93808	0.93738	0.93733
Abcb8	0.88647	0.8427	0.86245	0.86163	0.86158
Necab1	0.88631	0.87882	0.87324	0.87239	0.87236
Pdia6	0.88376	0.89143	0.88529	0.88535	0.88534
Adam11	0.88304	0.85175	0.84829	0.84765	0.8476
Kcna2	0.88278	0.84165	0.83697	0.83737	0.83736
Tbcb	0.88198	0.95943	0.95843	0.95776	0.95773
Tardbp	0.88136	0.85387	0.85278	0.85195	0.85192
Actn4	0.88126	0.84092	0.83809	0.8382	0.83825
Cisd3	0.88119	0.84564	0.8472	0.85091	0.85086
Mat2b	0.8811	1.1007	1.0995	1.0988	1.0987
Gga1	0.88014	0.8377	0.83275	0.83223	0.83218
Necap1	0.88002	0.85037	0.84679	0.84936	0.8494
Lrpap1	0.87982	0.93529	0.93081	0.93152	0.93147
Rragc	0.87799	0.92382	0.91758	0.91732	0.91743
Cadm4	0.87794	0.89596	0.89293	0.89254	0.8925
Sar1b	0.87673	0.83439	0.82857	0.83017	0.83014
Ca1	0.87434	0.83486	0.83725	0.83655	0.83662
Glod4	0.87419	0.98537	0.9796	0.98049	0.9805
Blmh	0.87316	0.90837	0.90289	0.90232	0.9024
Hspa8	0.87245	0.83684	0.86706	0.86622	0.86623
Guk1	0.87238	0.82926	0.8446	0.84433	0.84432
Tmx2	0.87199	0.86205	0.86966	0.86925	0.8692
Mccc1	0.87147	1.0591	1.0516	1.0514	1.0514
Hk1	0.86765	0.87326	0.86713	0.86643	0.86657
Ppm1g	0.86735	0.82573	0.82005	0.81958	0.81986
Hagh	0.86676	1.0325	1.026	1.0252	1.0252
Grin2b	0.86641	0.92477	0.91838	0.91754	0.91762
Crip2	0.86627	0.84511	0.86065	0.86189	0.86194
Nebl	0.86621	0.82339	0.83095	0.83017	0.83014
L1cam	0.86414	0.87672	0.87415	0.87366	0.87361
Sh3bgrl3	0.86379	0.84744	0.86677	0.86688	0.86684
Ube2o	0.8608	0.8187	0.81709	0.82091	0.82113
Acta1	0.85948	0.84765	0.84213	0.84146	0.84157
Gdpd1	0.85829	1.0507	1.0442	1.0432	1.0432
Dlgap2	0.85633	0.86436	0.85887	0.85938	0.85934
Mrpl12	0.8563	0.81396	0.818	0.82146	0.82147
Stx7	0.85503	0.92769	0.92117	0.92038	0.92033
Gdi2	0.85492	0.8248	0.83109	0.8337	0.83366
Lrrc47	0.85441	0.82007	0.81444	0.81577	0.81593
D10Jhu81e	0.8527	1.0334	1.0261	1.026	1.0259
Csnk2a1	0.85123	0.80937	0.8525	0.85173	0.8517
Psmd4	0.85085	0.87042	0.87801	0.8772	0.87717
Dld	0.84812	0.81113	0.81016	0.81093	0.81092
Ppm1b	0.84797	0.87734	0.87998	0.87971	0.87981
Ddb1	0.8479	0.97293	0.96653	0.96565	0.9656
Ppp2r4	0.84664	1.0263	1.0195	1.0189	1.0189
Ube2m	0.84573	0.80712	0.83633	0.83652	0.83649
Ahsa1	0.84551	0.8951	0.89149	0.89091	0.89087
Adh5	0.84447	1.0152	1.0116	1.0106	1.0109
Rab11fip5	0.84366	0.84592	0.8403	0.84061	0.84067
Adssl1	0.84227	0.9219	0.92524	0.92526	0.92528
Synj1	0.84093	0.88471	0.90319	0.90256	0.90258
Pygm	0.83999	0.89723	0.91146	0.91059	0.91055
Slc27a4	0.83965	0.93091	0.92522	0.92462	0.92464
Eef1b	0.83938	0.7993	0.81773	0.81848	0.81843
Bcr	0.83897	0.84857	0.8447	0.8444	0.84444
Sec61b	0.83857	0.88157	0.87544	0.87464	0.8746
Asah1	0.8378	0.79638	0.81245	0.81503	0.81502
Naxe	0.83688	0.85114	0.8578	0.85701	0.85697
Cops6	0.83631	0.82807	0.85716	0.85634	0.85635
Tfg	0.83615	0.79931	0.82082	0.82541	0.82537
Atp1b1	0.83525	0.84825	0.84621	0.84688	0.84687
Ogdh	0.83502	0.79891	0.82446	0.82418	0.82414
Mtch1	0.83437	0.97384	0.97595	0.97644	0.97649
Ccdc177	0.83413	0.79852	0.83548	0.83495	0.8349
Tarsl2	0.83406	0.83304	0.84554	0.84574	0.84569
Nans	0.83332	0.8587	0.85399	0.85346	0.85341
Trio	0.83264	0.8598	0.87815	0.87768	0.87778
Eprs	0.83193	0.82618	0.83587	0.83693	0.83692
Thy1	0.83123	0.79013	0.83001	0.82926	0.82932
Map1lc3a	0.82919	0.79494	0.79329	0.79262	0.79258
Bin1	0.82851	0.8825	0.87653	0.87697	0.87705
Larp1	0.82824	0.79242	0.81316	0.81335	0.81357
Lcp1	0.82793	0.78879	0.8018	0.80206	0.80202
Pcp4l1	0.82678	0.81151	0.81153	0.81251	0.81287
Sbds	0.82451	0.81514	0.8117	0.81091	0.81087
Dhrs4	0.82431	0.78524	0.78485	0.78409	0.78408
Pi4ka	0.82392	0.99708	0.99007	0.98912	0.98907
Adcy1	0.82379	0.94222	0.93574	0.93739	0.93734
Cops2	0.82356	0.78929	0.78616	0.78731	0.78744
Rpl10	0.82247	0.79549	0.78988	0.79066	0.7907
Ptgds	0.82239	0.91357	0.908	0.90864	0.90864
Grn	0.82209	0.82515	0.85255	0.85223	0.85231
Prpf19	0.81967	0.8591	0.85708	0.85721	0.85726
Gpr158	0.81941	0.79964	0.79657	0.79594	0.79612
Pmpcb	0.81795	0.78819	0.78748	0.7869	0.78688
Mapre1	0.81608	0.86169	0.86621	0.86537	0.86532
Fdxr	0.81606	0.77898	0.81476	0.81404	0.814
Pfdn1	0.81517	0.78434	0.77928	0.78188	0.78185
Gng13	0.81489	0.78175	0.81834	0.81754	0.81751
Sez6l	0.81384	1.0389	1.0316	1.0308	1.0307
Ncstn	0.81258	0.80417	0.8054	0.8072	0.80716
Impdh2	0.81028	0.79012	0.78635	0.78682	0.78685
Unc13a	0.80809	0.7683	0.81395	0.8132	0.81322
Cand1	0.80621	0.76669	0.76519	0.76524	0.76551
Sept4	0.80588	0.7781	0.7795	0.77916	0.77922
Ndufs8	0.80413	0.80373	0.80771	0.80693	0.80689
Nme2	0.80324	0.85084	0.84491	0.84763	0.84758
Cdh13	0.80305	0.76787	0.76259	0.7627	0.76313
Nudt10	0.79849	0.80566	0.80977	0.80962	0.80961
Nucks1	0.7982	0.77634	0.77088	0.7774	0.77741
Tgoln1	0.79776	0.82405	0.81834	0.81772	0.81769
Glrx	0.79716	0.89728	0.89209	0.89193	0.89195
Vars	0.79662	0.81152	0.82684	0.82676	0.82673
Sgta	0.79651	0.91137	0.90766	0.90728	0.90725
Acsl1	0.79651	0.84107	0.85566	0.85496	0.85492
Sez6l2	0.79565	0.77531	0.76985	0.77031	0.77027
Dnm1l	0.79561	0.76306	0.75962	0.75888	0.75889
Omg	0.7953	0.77899	0.78225	0.7835	0.78368
Sept5	0.79495	0.76011	0.75504	0.75574	0.75574
Capza1	0.79488	0.75561	0.7633	0.763	0.76296
Sept8	0.79442	0.75566	0.7853	0.78505	0.7851
Pcsk9	0.7921	0.75569	0.75192	0.75551	0.75547
Sh3glb2	0.79143	0.83073	0.83565	0.83705	0.83701
Lxn	0.79136	0.86	0.86337	0.86478	0.86477
Rgs17	0.79089	0.92865	0.93363	0.93391	0.934
Rpl32	0.78859	0.97906	0.97399	0.97344	0.97339
Tcea1	0.78832	0.86734	0.86184	0.8612	0.8612
Fkbp2	0.78811	0.79353	0.80712	0.80668	0.80668
Ndufb11	0.7881	0.8052	0.81003	0.81052	0.81048
Rpl26	0.78535	0.92424	0.92091	0.92001	0.91999
Psmd6	0.78518	0.80447	0.80104	0.80117	0.80113
Calb1	0.78429	0.83813	0.83986	0.83944	0.83947
C2cd2l	0.7839	0.78288	0.78485	0.7844	0.78438
Nedd8	0.78292	0.81076	0.80689	0.80778	0.80774
Hnrnph2	0.78166	0.76288	0.75756	0.75682	0.75687
Mesdc2	0.77969	0.74224	0.74182	0.74386	0.74422
Rnf14	0.77954	0.77547	0.77026	0.7701	0.77006
Ssb	0.77902	0.75232	0.74734	0.74771	0.74779
Gars	0.77809	0.79029	0.80805	0.80732	0.8073
Adam23	0.77728	0.77201	0.77271	0.77202	0.77212
Lgals1	0.77708	0.77462	0.76961	0.76926	0.76922
Plaa	0.77636	0.78221	0.77819	0.77744	0.77771
Chchd6	0.77582	0.81894	0.81379	0.8164	0.81636
Coro1c	0.77502	0.88523	0.88776	0.88689	0.88692
Snx12	0.77326	0.78494	0.7926	0.79204	0.792
Rpl27	0.77138	0.75144	0.75416	0.75467	0.75463
Gna13	0.77115	0.96147	0.95569	0.95475	0.95478
Faah	0.77066	1.0027	1.0003	0.99987	0.99982
Tln1	0.77041	0.73442	0.73197	0.73827	0.73823
Eno1	0.77031	0.94884	0.94285	0.94276	0.94271
Uchl3	0.77013	0.7784	0.77322	0.77335	0.77345
Shank1	0.77002	0.82465	0.82614	0.82551	0.82547
Ykt6	0.76999	0.83667	0.83703	0.84057	0.84052
Acsbg1	0.76924	0.83538	0.83152	0.83301	0.83297
Lsamp	0.76923	0.83764	0.83175	0.83126	0.83134
Vamp1	0.76902	0.74646	0.74136	0.74577	0.74575
Rpl7a	0.76775	0.73669	0.7624	0.76221	0.76217
Cyb5r3	0.76669	0.78995	0.79842	0.79811	0.79816
Camk4	0.76608	0.76469	0.77168	0.77224	0.77226
Mic13	0.76599	0.75166	0.76626	0.76552	0.76557
Dpp3	0.7658	0.76936	0.76488	0.76421	0.76417
Efr3b	0.76497	0.92622	0.92479	0.92433	0.92428
Mydgf	0.76472	0.86897	0.88567	0.88561	0.88559
Eif3h	0.76424	0.75267	0.77465	0.77391	0.77387
Tpp1	0.76387	0.74884	0.7744	0.77386	0.77383
Fah	0.76373	0.79501	0.78942	0.78967	0.79017
Bcs1l	0.76357	0.83049	0.82689	0.82813	0.8281
Ndufv2	0.7618	0.90501	0.89977	0.89889	0.89884
Cct7	0.76178	0.84656	0.84433	0.84351	0.84346
Dpp10	0.75971	0.75692	0.76843	0.76771	0.76793
Ap2m1	0.75927	0.73675	0.7452	0.74461	0.74458
Cct4	0.75897	0.86051	0.85523	0.8545	0.85446
Snx1	0.7589	0.75651	0.76632	0.76573	0.7657
Serpina3k	0.758	0.76008	0.75724	0.75766	0.7578
Ppm1a	0.75743	0.72369	0.72976	0.72945	0.72948
Mapk1	0.75615	0.9067	0.90635	0.90719	0.90714
Bcan	0.75602	0.83585	0.83331	0.8329	0.83287
Myl12b	0.75454	0.81429	0.8378	0.83836	0.83838
Pkig	0.7545	0.74724	0.74199	0.74127	0.74129
Wdr1	0.75429	0.96357	0.95824	0.95738	0.95733
Tomm40	0.75411	0.91031	0.90552	0.90538	0.9054
Sart3	0.75393	0.73483	0.73679	0.73742	0.73758
Copa	0.75392	0.74976	0.74916	0.74931	0.74939
Ube2d3	0.75371	0.77035	0.76699	0.76642	0.76653
Pdcd5	0.75338	0.72624	0.72316	0.72625	0.72631
Lactb	0.75213	0.72389	0.7622	0.76194	0.7619
Ewsr1	0.75178	0.74388	0.74158	0.74166	0.74162
Selenow	0.7509	0.72001	0.71499	0.71479	0.71476
Copz1	0.7509	0.72001	0.71499	0.71479	0.71476
Nfasc	0.75009	0.72879	0.7253	0.72466	0.72466
Wnk1	0.74988	0.71453	0.73121	0.73051	0.73066
Pspc1	0.74988	0.71453	0.73121	0.73051	0.73066
Ppil1	0.74988	0.71453	0.73121	0.73051	0.73066
Olfm1	0.74846	0.86521	0.86273	0.86196	0.86198
Gabra2	0.74617	0.71006	0.72499	0.72458	0.72468
Atp5a1	0.74617	0.94307	0.94165	0.94078	0.94074
Rac3	0.74471	0.84163	0.84388	0.84353	0.84354
Gldc	0.74443	0.71017	0.75959	0.75894	0.75893
Arsb	0.74244	0.73469	0.75605	0.75899	0.75898
Akap10	0.7418	0.70546	0.70051	0.70026	0.70024
Fabp7	0.74164	0.75907	0.78636	0.78584	0.78584
Actbl2	0.74087	0.72464	0.72452	0.72702	0.72706
Uqcr11	0.7408	0.76185	0.77256	0.77183	0.77182
Ncam2	0.73819	0.72054	0.73289	0.73304	0.73308
Baiap2	0.73766	0.8899	0.8851	0.88462	0.88464
Ddx5	0.73731	0.74631	0.75654	0.75995	0.75997
Rab39b	0.73726	0.79433	0.78957	0.78897	0.78902
Dpysl2	0.7371	0.88966	0.89279	0.89193	0.89188
Sf3a2	0.73641	0.70105	0.70479	0.70428	0.70444
Snrpd3	0.73556	0.85596	0.85495	0.85414	0.85409
Arfgef1	0.7352	0.72005	0.71971	0.72038	0.72047
Tubb2a	0.73505	0.69971	0.69634	0.69567	0.69566
Tfam	0.73497	0.72688	0.72188	0.72121	0.72142
Tom1	0.73491	0.69904	0.71207	0.71209	0.71206
Slc25a42	0.7349	0.71233	0.70732	0.707	0.70697
Abhd16a	0.73486	0.7043	0.71241	0.71681	0.71679
Pccb	0.7346	0.82595	0.83264	0.83187	0.83183
Psmc3	0.73416	0.70046	0.70159	0.70138	0.70139
Bpgm	0.73394	0.69961	0.70237	0.70168	0.70175
Abhd12	0.73374	0.73602	0.74551	0.74532	0.7454
Hpx	0.73371	0.72877	0.72427	0.72447	0.72447
Akr1a1	0.73309	0.70223	0.69741	0.69746	0.69742
Prpsap2	0.73217	0.80462	0.81837	0.81764	0.81764
Ndufab1	0.73158	0.92485	0.91838	0.91807	0.91808
Ttyh3	0.73043	0.69583	0.71572	0.71616	0.71613
Iba57	0.73002	0.83635	0.8359	0.83577	0.83577
Hnrnpll	0.72924	0.94371	0.95642	0.95574	0.95573
Adcy9	0.72918	0.75335	0.74868	0.75412	0.75411
Dock4	0.72887	0.72116	0.71777	0.71718	0.71716
Acat1	0.72761	0.71116	0.72697	0.72682	0.72683
Psmg2	0.72743	0.83558	0.84466	0.8441	0.84439
Pfkl	0.72701	0.78813	0.78502	0.78461	0.78457
Add3	0.72605	0.69508	0.69022	0.69197	0.69194
Pllp	0.72547	0.82067	0.82147	0.82104	0.82106
Nrn1	0.72468	0.68892	0.69241	0.69305	0.69319
Ncln	0.72446	0.68997	0.71414	0.71434	0.71432
Slc44a1	0.72439	0.97844	0.9756	0.97525	0.97525
Dync1i1	0.7243	0.68886	0.71591	0.7185	0.71847
Ndufb8	0.72405	0.71374	0.73447	0.73499	0.73496
Vsnl1	0.7231	0.6881	0.69065	0.69012	0.69009
Rpl24	0.72178	0.91912	0.91329	0.91253	0.91249
Cbr4	0.72176	0.84327	0.8453	0.84516	0.84515
Prdx3	0.72052	0.79812	0.79947	0.7994	0.79937
Rdx	0.72049	0.687	0.68272	0.68759	0.68773
Ppp1r11	0.7185	0.68443	0.7117	0.71112	0.71108
Ndufs2	0.71833	0.85008	0.85406	0.85327	0.85324
Flot2	0.71812	0.75598	0.7621	0.76566	0.76566
Hid1	0.71701	0.75622	0.7531	0.75267	0.75266
Chmp6	0.71488	0.7092	0.71762	0.7228	0.72294
Maob	0.7147	0.69257	0.71442	0.71375	0.7138
Ube3a	0.71452	0.70096	0.69603	0.69749	0.69771
Nefl	0.71386	0.71512	0.71041	0.7107	0.71066
Slc4a10	0.71307	0.86144	0.85538	0.85528	0.85532
Pcdh10	0.71202	1.0309	1.0246	1.0239	1.0238
Rab2a	0.71032	0.67705	0.67247	0.67479	0.67527
Epb41l3	0.71012	0.70632	0.71509	0.71582	0.71587
Pgam1	0.70997	0.79043	0.80865	0.80792	0.80794
Coro2b	0.70948	0.91694	0.91209	0.91136	0.91131
Mat2a	0.70921	0.70585	0.70604	0.70539	0.70536
Hdgfrp3	0.70893	0.84003	0.84034	0.83973	0.83975
Emc8	0.70876	0.68603	0.72479	0.72481	0.72478
Osbpl1a	0.70855	0.67467	0.67784	0.68198	0.68196
TIMM29	0.70773	0.79889	0.79329	0.79374	0.79371
Eif3c	0.70667	0.73556	0.74755	0.7471	0.74707
Rap2b	0.7057	0.67255	0.67316	0.67282	0.67315
Lrp1	0.70535	0.78119	0.77833	0.77896	0.77895
Mtatp8	0.70477	0.84459	0.85128	0.85056	0.85052
Psmd1	0.70473	0.73066	0.72665	0.72757	0.72784
Anxa3	0.70299	0.67649	0.69621	0.69577	0.69605
Nsf	0.70258	0.87273	0.86822	0.86773	0.86778
Vcpip1	0.70238	0.66838	0.67262	0.67545	0.67548
Hdhd2	0.70237	0.67136	0.68416	0.68349	0.68347
Faf1	0.70148	0.66953	0.67495	0.67444	0.67462
Avl9	0.70148	0.66953	0.67495	0.67444	0.67462
Map1lc3b	0.70111	0.67486	0.69618	0.69578	0.69583
Actb	0.70096	0.68834	0.69473	0.69708	0.69708
Armc6	0.69925	0.81389	0.8255	0.83035	0.83032
Marcks	0.69879	0.85055	0.84836	0.84802	0.84807
Cryz	0.69817	0.69339	0.70558	0.70497	0.70513
Ppib	0.69812	0.66417	0.67136	0.67104	0.67146
Snap91	0.69786	0.77575	0.77053	0.77407	0.77413
Amph	0.69617	0.70259	0.70825	0.71021	0.71017
Hpcal1	0.6952	0.76581	0.77451	0.77399	0.77399
Txn	0.69414	0.74007	0.73531	0.73661	0.73657
Rpl37a	0.69326	0.66319	0.6591	0.66213	0.66214
Trove2	0.69197	0.70465	0.70058	0.69992	0.69994
Efnb2	0.68996	0.73024	0.7278	0.72733	0.72736
Acaa1a	0.68933	0.87963	0.87344	0.87265	0.87264
Purg	0.68929	0.75543	0.75235	0.7518	0.75185
Rpl12	0.68893	0.73547	0.73483	0.73414	0.73416
R3hcc1	0.68746	0.65731	0.67815	0.67792	0.67788
Hddc2	0.68589	0.69682	0.69216	0.69379	0.69376
Ptgr2	0.6852	0.67262	0.67227	0.67896	0.67907
Sub1	0.68468	0.83448	0.83718	0.8364	0.83638
Adprh	0.68332	0.65386	0.65247	0.65215	0.65215
Kif5b	0.68271	0.79307	0.78882	0.7884	0.78884
St13	0.6826	0.66629	0.66816	0.66788	0.66787
Sod1	0.6801	0.6476	0.64987	0.64925	0.64948
Gm10358	0.67945	0.6469	0.64294	0.64633	0.64632
Ckap5	0.67922	0.70372	0.73442	0.73371	0.73368
Psma6	0.67711	0.72862	0.72678	0.72622	0.72621
Dhrs1	0.67649	0.81397	0.81202	0.81148	0.8115
Eif2s3x	0.67554	0.7957	0.7935	0.79733	0.79729
Psma1	0.67519	0.69862	0.70406	0.70514	0.70511
Fabp5	0.67408	0.67651	0.71431	0.71367	0.71368
Slc6a1	0.67306	0.69413	0.6912	0.69178	0.69181
Psmd11	0.67277	0.68756	0.68968	0.69186	0.69198
Lasp1	0.67246	0.67565	0.745	0.7461	0.7461
Rpl31	0.67174	0.72855	0.72457	0.7241	0.72407
Tsfm	0.67124	0.66418	0.66694	0.66661	0.66663
Ppp3ca	0.66938	0.7524	0.76997	0.76927	0.76924
Mcu	0.6693	0.75439	0.76551	0.76527	0.76523
Cul5	0.6693	0.64532	0.67152	0.67405	0.67423
Gsk3a	0.66871	0.72931	0.72444	0.73016	0.73012
Ccsap	0.66829	0.68289	0.68077	0.68011	0.68032
Apoa4	0.66812	0.66421	0.66177	0.66133	0.6613
Selenbp1	0.66806	0.65164	0.65476	0.6559	0.65612
Homer1	0.66766	0.64151	0.63707	0.63668	0.63669
Sdha	0.66555	0.6507	0.67737	0.67729	0.67727
Phb	0.66545	0.66372	0.66215	0.66315	0.66313
Farp1	0.66299	0.70158	0.69744	0.69685	0.69688
Sec16a	0.66293	0.70279	0.72087	0.72139	0.72138
Numbl	0.6621	0.63015	0.64165	0.64346	0.64343
Aldh2	0.6621	0.73983	0.75556	0.75494	0.75491
Exoc4	0.66209	0.64161	0.63711	0.64052	0.64066
Vps45	0.66182	0.66255	0.6634	0.66331	0.66359
Caskin1	0.66167	0.82341	0.81943	0.81867	0.81864
Psmd12	0.65978	0.62716	0.63142	0.63255	0.63293
Kbtbd11	0.65942	0.62839	0.62568	0.62522	0.62532
Iqsec1	0.65938	0.63098	0.65261	0.65375	0.6538
Exoc8	0.65919	0.6266	0.63279	0.63527	0.63523
Oat	0.65862	0.72479	0.74033	0.74005	0.74001
Camk2d	0.65794	0.67344	0.66871	0.66908	0.66911
Pgd	0.65757	0.66359	0.72749	0.72702	0.72699
Letm1	0.65648	0.7177	0.72608	0.72542	0.72538
Gstm5	0.65628	0.65171	0.64993	0.65569	0.65567
Ubap2l	0.65557	0.66993	0.67902	0.67989	0.68008
Srm	0.65535	0.70799	0.72127	0.72073	0.72092
Tsn	0.65443	0.67737	0.67844	0.67787	0.67784
Etfa	0.65443	0.80769	0.80809	0.80804	0.808
Sacm1l	0.65318	0.83395	0.82826	0.8278	0.82779
Rab5b	0.65291	0.62101	0.61675	0.61752	0.61762
Rps3	0.65142	0.84657	0.84076	0.84077	0.84075
Rbm8a	0.65107	0.75559	0.75313	0.75263	0.75277
Gak	0.64955	0.94239	0.93635	0.93564	0.93559
Lamtor1	0.64742	0.67494	0.67717	0.67938	0.67947
Abat	0.64693	0.64983	0.64655	0.64639	0.6464
Cs	0.64683	0.63086	0.64778	0.6477	0.64782
Gmpr2	0.64673	0.6274	0.62497	0.6263	0.62644
Tspan7	0.64653	0.71463	0.71348	0.71409	0.71411
Cntn1	0.64477	0.62188	0.61939	0.61879	0.61885
Wdr44	0.64431	0.6236	0.62078	0.62053	0.62067
Rpsa	0.64345	0.74044	0.73526	0.73555	0.73551
Btf3l4	0.64289	0.63236	0.6283	0.62771	0.62768
Brinp1	0.64271	0.65161	0.67864	0.67948	0.67945
Rps20	0.64251	0.76898	0.81647	0.81624	0.81622
Map2	0.64247	0.69181	0.68712	0.69035	0.69031
Wasf3	0.64245	0.64069	0.68724	0.69058	0.69071
Uba1	0.64211	0.73918	0.73447	0.73436	0.73461
Gadd45gip1	0.64153	0.61393	0.61164	0.61123	0.61124
Wdr77	0.64141	0.61631	0.62339	0.62396	0.62393
Slc7a11	0.64118	0.648	0.6437	0.64585	0.64582
Fbxo2	0.64086	0.77198	0.76902	0.76846	0.76848
Rpl4	0.64062	0.66339	0.66477	0.66622	0.66655
Xpo7	0.63987	0.61063	0.61388	0.61328	0.61332
Uba2	0.63961	0.69046	0.68677	0.68721	0.68718
Metap1	0.6393	0.64422	0.64014	0.63953	0.63957
Lzic	0.6387	0.61955	0.61718	0.61665	0.61679
Calm1	0.63861	0.60775	0.6062	0.61043	0.6105
Slc25a5	0.63832	0.65961	0.66013	0.66426	0.66427
Fxyd6	0.63815	0.80075	0.80221	0.80278	0.80275
Mtch2	0.6378	0.80439	0.80198	0.80187	0.80208
Nuggc	0.63735	0.61396	0.61741	0.62067	0.62078
Dpp8	0.63735	0.61396	0.61741	0.62067	0.62078
Ip6k1	0.63728	0.60589	0.60637	0.60612	0.60613
Dync1i2	0.63643	0.82654	0.852	0.85237	0.85233
Clint1	0.63621	0.60518	0.60447	0.6077	0.60776
Thrap3	0.63607	0.60462	0.6006	0.60216	0.60218
Adrm1	0.63586	0.60443	0.61667	0.61769	0.61765
Gm996	0.63505	0.78494	0.78847	0.78772	0.7877
Rpl28	0.63418	0.60712	0.61353	0.61468	0.61491
Ube2d2	0.63312	0.60675	0.60567	0.60711	0.60788
Rin1	0.63311	0.72048	0.71626	0.72335	0.72332
Tubb3	0.63309	0.67259	0.69914	0.69846	0.69856
Uqcr10	0.63174	0.73859	0.73438	0.73381	0.73378
Gsk3b	0.63108	0.67057	0.66589	0.67276	0.67275
Aplp1	0.63099	0.6345	0.64235	0.64997	0.64994
Atp5i	0.63019	0.80716	0.80149	0.80355	0.80352
P4hb	0.62841	0.70965	0.71835	0.71764	0.71783
Bzw1	0.62805	0.62214	0.63189	0.6313	0.63128
Mlec	0.62782	0.71437	0.72754	0.72722	0.7272
Cdv3	0.62779	0.6089	0.61777	0.61726	0.61731
Denr	0.62754	0.59678	0.61253	0.61219	0.61221
Katnb1	0.6271	0.60404	0.60249	0.60265	0.60268
Nsfl1c	0.6253	0.88337	0.87748	0.87759	0.87755
Ndufb2	0.6236	0.62927	0.64321	0.64341	0.6434
Snx6	0.62313	0.73625	0.7313	0.73063	0.73062
Apoc3	0.62204	0.74322	0.7414	0.74136	0.74143
Ap1m1	0.62199	0.65239	0.65943	0.6602	0.66018
Sucla2	0.62158	0.59203	0.59114	0.59718	0.59721
Apex1	0.62108	0.68479	0.68721	0.68658	0.68684
Ppia	0.62076	0.60819	0.6063	0.60591	0.60589
Mtfr1l	0.61707	0.59029	0.5956	0.5952	0.59525
Srrt	0.61616	0.69121	0.69018	0.6901	0.69018
Ptk2b	0.61613	0.66973	0.66994	0.67143	0.67158
Pde10a	0.61585	0.76147	0.76131	0.76219	0.76215
Pcnp	0.61533	0.65962	0.67086	0.67021	0.67028
Fau	0.61486	0.70668	0.71585	0.7152	0.7152
Ywhae	0.61474	0.86306	0.85873	0.85922	0.85917
Gm2a	0.61424	0.61511	0.6541	0.65347	0.6539
Tubb2b	0.61371	0.60841	0.63283	0.63293	0.63301
Hmgn2	0.61317	0.58388	0.58366	0.58316	0.58316
Spock2	0.61243	0.58831	0.58803	0.58762	0.58794
Eif4ebp2	0.6121	0.72259	0.73037	0.72968	0.72981
Stmn3	0.61074	0.59452	0.60951	0.61168	0.61165
Osbpl2	0.61059	0.58152	0.58149	0.58347	0.58357
Eloc	0.60981	0.63619	0.63244	0.63269	0.63297
Usp31	0.60969	0.58864	0.59629	0.60211	0.60215
Cdipt	0.60969	0.58864	0.59629	0.60211	0.60215
Rtn1	0.60896	0.60114	0.59813	0.59795	0.59792
Hspa1b	0.60862	0.57977	0.59595	0.59604	0.59611
Slc2a1	0.60832	0.7134	0.71323	0.71348	0.71345
Glrx3	0.60672	0.58885	0.58521	0.58466	0.58467
Arrb1	0.60672	0.58415	0.58547	0.59312	0.5932
Cnp	0.60629	0.72386	0.72001	0.72302	0.72299
Prkcg	0.60577	0.60808	0.60823	0.60805	0.60841
Ppm1f	0.60541	0.58659	0.58961	0.58905	0.58906
Tpm2	0.60375	0.60353	0.5993	0.59978	0.59979
Fam162a	0.60288	0.63979	0.63553	0.63491	0.63521
Golga3	0.60242	0.6756	0.67257	0.67194	0.67207
Psmc1	0.60041	0.5727	0.57036	0.57018	0.57047
Papola	0.59928	0.56968	0.56791	0.56842	0.56857
Rps28	0.59921	0.7213	0.71794	0.71812	0.71813
C1qc	0.59742	0.58676	0.58402	0.58448	0.58445
Rab3gap1	0.59727	0.76627	0.76561	0.76488	0.76484
Mecr	0.59679	0.76171	0.76197	0.76423	0.76421
Pdk3	0.59669	0.68626	0.7013	0.70083	0.70088
Tmem65	0.59644	0.77498	0.77452	0.77408	0.77405
Wdr54	0.59592	0.57638	0.57232	0.57192	0.57224
Adcy5	0.59581	0.60683	0.6032	0.60376	0.60377
Zyx	0.59501	0.67753	0.72493	0.72441	0.72457
Tsnax	0.59452	0.57326	0.57512	0.58038	0.58039
Ociad2	0.59364	0.62666	0.62386	0.62944	0.62941
Crk	0.59355	0.59335	0.62807	0.6292	0.62943
Kcnj10	0.59257	0.61666	0.61449	0.6171	0.61706
Tmed7	0.59253	0.56892	0.6024	0.60487	0.60487
Cdc42bpb	0.59183	0.59948	0.61097	0.61187	0.61185
Rps19	0.59165	0.75077	0.75162	0.75297	0.75293
Hars	0.58953	0.56966	0.58108	0.58075	0.58099
Rpl19	0.58913	0.56539	0.56183	0.56128	0.56137
Gpd2	0.58843	0.70663	0.71079	0.71033	0.7103
Cast	0.58729	0.56491	0.56349	0.56408	0.56406
Slc38a3	0.58658	0.85371	0.84797	0.84747	0.84745
Mal2	0.58523	0.65548	0.65094	0.65031	0.65029
Sh3gl3	0.58504	0.856	0.86215	0.86162	0.86158
Mtmr3	0.5846	0.60845	0.61202	0.61197	0.61202
Cadm3	0.58382	0.55528	0.5537	0.5547	0.55467
Cnpy2	0.58373	0.55503	0.57349	0.57808	0.57807
Atp1b4	0.58276	0.68762	0.69041	0.69072	0.69069
Eif2b5	0.58214	0.58119	0.58059	0.58002	0.58
Gda	0.58159	0.61441	0.63469	0.6351	0.6351
Ndufa5	0.58097	0.76732	0.76461	0.76515	0.76511
Cadm1	0.58088	0.56338	0.56886	0.5711	0.57111
Cpped1	0.58065	0.5901	0.62068	0.62012	0.62012
Map1a	0.58046	0.55655	0.58963	0.5906	0.59057
Alg2	0.57995	0.62497	0.62515	0.62646	0.62653
Copb2	0.57983	0.65822	0.66732	0.66864	0.66885
Acp1	0.57889	0.5503	0.55682	0.55824	0.55839
Pepd	0.57813	0.70622	0.70147	0.7008	0.70084
Hspa2	0.57808	0.70211	0.7273	0.72658	0.72658
Echdc1	0.57793	0.54935	0.56756	0.56869	0.56866
Aldoa	0.57753	0.59652	0.59236	0.59444	0.59441
Fkbp4	0.57696	0.63958	0.63546	0.63907	0.63908
Ndufb9	0.5761	0.62036	0.63973	0.63922	0.63922
Fbxl15	0.57545	0.60287	0.60408	0.60879	0.60905
Lrpprc	0.57462	0.67176	0.68245	0.6818	0.68177
Igsf10	0.57451	0.55041	0.56412	0.56563	0.56576
Camsap1	0.5745	0.54856	0.55501	0.5561	0.55607
Psmb6	0.57431	0.78281	0.78836	0.79053	0.79048
Gna11	0.574	0.66944	0.68426	0.68366	0.68363
Snrpd2	0.57361	0.6195	0.63178	0.63377	0.63375
Spats2	0.57333	0.77792	0.77245	0.77413	0.77409
Stoml2	0.57328	0.88357	0.88095	0.88011	0.88006
Rab35	0.57292	0.64004	0.63692	0.64135	0.64137
Tra2b	0.57203	0.59931	0.59511	0.60237	0.60236
Acly	0.57171	0.55742	0.58639	0.58658	0.58659
Sec23a	0.57168	0.67021	0.67344	0.67299	0.67311
Mtmr12	0.5716	0.65252	0.65047	0.64984	0.64992
Eif2s1	0.57117	0.74921	0.74766	0.74996	0.74993
Rufy3	0.57074	0.65503	0.68801	0.68741	0.68748
Bsn	0.57074	0.58314	0.63789	0.63737	0.63746
Rps24	0.57063	0.55263	0.55043	0.55023	0.55048
Cox6c	0.56928	0.67976	0.67547	0.6772	0.67728
Kpna6	0.56794	0.55681	0.56245	0.56216	0.56215
Slc25a1	0.56751	0.66405	0.66818	0.66815	0.66816
Tceb2	0.56685	0.56953	0.57027	0.5779	0.57812
Grin1	0.56654	0.5833	0.61462	0.61402	0.614
Arl8b	0.56591	0.64616	0.64798	0.64784	0.64802
Rps27	0.56563	0.60336	0.60516	0.6052	0.60521
Wfs1	0.56372	0.78074	0.77733	0.7784	0.77844
Plbd2	0.56345	0.55172	0.58656	0.5886	0.5886
Srr	0.56187	0.53426	0.53065	0.53322	0.53366
Napepld	0.56153	0.67589	0.68009	0.67943	0.67955
Cspg5	0.56129	0.89711	0.90411	0.904	0.90408
Acsl6	0.56088	0.58397	0.61585	0.61633	0.61644
Dmtn	0.5597	0.71982	0.71895	0.71932	0.71933
Ranbp9	0.55829	0.57463	0.57191	0.57355	0.57352
Cntnap4	0.55796	0.68271	0.67863	0.67828	0.67826
Rps25	0.55706	0.53029	0.52696	0.53028	0.53026
Mpp2	0.55599	0.57609	0.57583	0.57607	0.57653
Fkbp1a	0.55554	0.52826	0.52807	0.52787	0.52784
S100a13	0.55353	0.67064	0.67724	0.67715	0.67724
Shroom2	0.55202	0.72665	0.73987	0.73926	0.73924
Dnaja1	0.55195	0.61448	0.63906	0.64135	0.64143
S100a9	0.55183	0.54554	0.54383	0.54793	0.54796
Pfkm	0.55183	0.73485	0.73676	0.73608	0.73616
Vamp2	0.5507	0.57983	0.61583	0.61655	0.61652
Usp47	0.55013	0.57132	0.58002	0.57945	0.57961
Mog	0.55008	0.77933	0.79119	0.79145	0.79141
Reps1	0.54976	0.6338	0.62981	0.63148	0.63161
Abce1	0.54916	0.57782	0.59069	0.59148	0.59156
Pcmt1	0.54842	0.55387	0.55556	0.55956	0.55956
Cops7b	0.54678	0.58523	0.58127	0.58637	0.58638
Rnh1	0.54615	0.55323	0.56544	0.56743	0.56741
Uba5	0.54588	0.67259	0.67312	0.67246	0.67255
Gabbr1	0.54551	0.73254	0.73294	0.73409	0.73408
Ybx1	0.54518	0.61301	0.61293	0.61292	0.61289
Nudt3	0.54517	0.52016	0.53586	0.54074	0.54071
Tmsb4x	0.54482	0.65693	0.65435	0.65705	0.65708
Cdkn1b	0.54462	0.66213	0.65823	0.65795	0.65802
Pura	0.54447	0.72207	0.72604	0.72534	0.7253
Dync1h1	0.54335	0.61978	0.61714	0.62159	0.62157
Atic	0.54206	0.56489	0.5651	0.56455	0.56515
Rpl3	0.542	0.6236	0.6198	0.62311	0.62314
Ppp6r1	0.54166	0.60178	0.59755	0.59699	0.59696
Cse1l	0.5416	0.68097	0.67877	0.68031	0.68033
Fermt2	0.54148	0.66877	0.66751	0.66885	0.669
Ptma	0.54117	0.56943	0.56984	0.5698	0.57038
Gtf2a2	0.54084	0.72142	0.72379	0.72544	0.72546
Eif3e	0.54072	0.56329	0.5606	0.56044	0.56048
Atp6v1e1	0.54056	0.51892	0.51645	0.51598	0.51612
Copb1	0.54054	0.7737	0.77473	0.77404	0.774
Spr	0.5394	0.51322	0.54951	0.54898	0.54895
Idh3b	0.53848	0.53268	0.53187	0.53136	0.53133
S100a1	0.53801	0.54747	0.54406	0.54354	0.54354
Tnpo2	0.53775	0.59048	0.58707	0.58761	0.5876
Igsf21	0.53707	0.70871	0.7079	0.71016	0.71024
Vps26b	0.53687	0.52069	0.52971	0.53204	0.53219
Arf2	0.53623	0.54537	0.54159	0.54367	0.54384
Acaca	0.53621	0.71015	0.70528	0.70531	0.70529
Sv2c	0.53595	0.52215	0.53193	0.53169	0.53177
Mapk9	0.53577	0.53327	0.53572	0.5406	0.54061
Atp6v1g1	0.53501	0.67046	0.66575	0.66675	0.66684
Mbnl2	0.53393	0.54618	0.54682	0.54731	0.54742
Fahd1	0.53306	0.50745	0.51653	0.51866	0.51877
CN166	0.53304	0.52887	0.56936	0.56923	0.5693
Ndufb4	0.53239	0.68631	0.69546	0.69544	0.69555
Rala	0.53185	0.51805	0.51979	0.52535	0.52534
Gap43	0.52965	0.56249	0.5607	0.56335	0.56358
Tppp	0.52914	0.50514	0.50302	0.50798	0.50827
Pafah1b1	0.52894	0.63587	0.63147	0.63363	0.63363
Ass1	0.52891	0.64447	0.64563	0.64641	0.6465
Aifm3	0.52862	0.50316	0.49974	0.49936	0.49961
Rab6a	0.52839	0.51808	0.54088	0.542	0.54205
Sv2b	0.52788	0.51649	0.52631	0.53092	0.53138
Acaa2	0.5278	0.59035	0.61819	0.6176	0.61761
Scg3	0.52722	0.63779	0.63872	0.63978	0.6398
Babam1	0.52689	0.59014	0.59064	0.59071	0.59109
Dpy30	0.52674	0.7796	0.77717	0.77642	0.77639
Pzp	0.52642	0.56002	0.58068	0.58271	0.58314
Rab14	0.52603	0.50181	0.50563	0.50532	0.50553
Habp4	0.52568	0.51889	0.51524	0.51519	0.51517
Cbx3	0.52453	0.50416	0.50069	0.50663	0.50663
Tomm40l	0.52442	0.51666	0.54636	0.5468	0.547
Cnbp	0.52429	0.51803	0.55868	0.55826	0.55828
Rpl27a	0.52405	0.63706	0.63543	0.63855	0.63856
Serpina1d	0.52394	0.52738	0.52437	0.53002	0.53031
Exog	0.52276	0.50315	0.53629	0.53577	0.53574
Vti1b	0.52257	0.4984	0.56563	0.56549	0.56546
Oxa1l	0.52228	0.53678	0.53304	0.5394	0.5394
Fam131b	0.52219	0.49637	0.52429	0.52771	0.52771
Tpr	0.52032	0.49472	0.49181	0.49144	0.4918
Rtn4	0.51958	0.74215	0.74414	0.74394	0.7439
Vps35	0.51922	0.57742	0.5791	0.58109	0.58162
Kif21a	0.51789	0.51557	0.51888	0.52537	0.52537
Fam120c	0.51748	0.52763	0.52467	0.52486	0.52515
Phf24	0.51699	0.62984	0.63474	0.63598	0.63613
Ufl1	0.51669	0.57933	0.59013	0.58999	0.58997
Iars2	0.51591	0.63771	0.66009	0.66331	0.66328
Prr36	0.51555	0.49059	0.51579	0.51706	0.5171
Trim28	0.51549	0.50711	0.50437	0.50556	0.50578
Aktip	0.51523	0.49756	0.49595	0.49574	0.49572
Rab1b	0.51486	0.7068	0.7089	0.71024	0.71021
Acp2	0.51461	0.55209	0.57077	0.57024	0.57029
Ipo5	0.514	0.60686	0.61164	0.6163	0.61632
Thop1	0.51201	0.49447	0.5081	0.51071	0.51068
Ivd	0.512	0.48765	0.54956	0.54937	0.54934
Fam63b	0.51155	0.72446	0.72227	0.72279	0.72278
Nlgn3	0.51117	0.48948	0.50566	0.50914	0.50912
Sarnp	0.51095	0.57559	0.59034	0.58978	0.58975
Epdr1	0.51046	0.51722	0.51412	0.51503	0.51541
Grm7	0.51036	0.53432	0.53227	0.53181	0.53198
Sh3bgrl	0.5103	0.68773	0.68299	0.68434	0.68431
Ampd2	0.50988	0.63112	0.63789	0.64439	0.64442
Gstm1	0.5098	0.77898	0.77658	0.77676	0.77672
Elp3	0.50922	0.49135	0.48852	0.48807	0.48879
Fhl2	0.50873	0.51314	0.51006	0.51021	0.51054
Uap1l1	0.50702	0.48293	0.48274	0.4823	0.48233
Ttyh1	0.50531	0.52077	0.51826	0.51797	0.51809
Lamp2	0.50488	0.48111	0.52825	0.5283	0.5284
Snrpg	0.50436	0.49394	0.49202	0.49954	0.49953
Impact	0.50388	0.54083	0.5572	0.55669	0.5568
Purb	0.50361	0.7142	0.7113	0.71094	0.71104
Gripap1	0.50337	0.48819	0.49723	0.50195	0.50203
Gucy1b3	0.50331	0.48258	0.48376	0.48328	0.48398
Xkr4	0.5031	0.66537	0.67467	0.67567	0.67572
Dgkb	0.50147	0.47823	0.48421	0.48881	0.48914
Uqcrfs1	0.50138	0.66426	0.66558	0.66634	0.66634
Hnrnpc	0.50041	0.49794	0.49575	0.49747	0.49766
Hspa5	0.50039	0.50492	0.54107	0.54162	0.54188
Hgs	0.49883	0.49187	0.48982	0.4897	0.48976
Synrg	0.49868	0.59698	0.59372	0.59761	0.59757
Tmx4	0.49848	0.60804	0.60928	0.61019	0.61018
Fxyd7	0.49834	0.48361	0.49633	0.49698	0.49695
Tjp1	0.49789	0.6504	0.66336	0.66445	0.6645
Akap5	0.49787	0.48257	0.50301	0.50309	0.50306
Srgap3	0.49624	0.50709	0.50981	0.52218	0.52216
Eef1e1	0.49564	0.53448	0.55014	0.55288	0.55287
Syt12	0.49539	0.53643	0.53359	0.53346	0.53353
Mical3	0.49529	0.47457	0.47529	0.47729	0.47756
Coro7	0.49321	0.67711	0.67534	0.67571	0.67572
Ehd3	0.49223	0.52335	0.52046	0.52009	0.52008
Syt1	0.49093	0.56591	0.59695	0.59647	0.59645
Dgkh	0.49063	0.46646	0.46321	0.46718	0.4674
Epb41l1	0.48945	0.4789	0.4897	0.49045	0.49042
2310061I04Rik	0.48942	0.68141	0.67733	0.6797	0.67966
Cstb	0.48835	0.46607	0.53705	0.53703	0.53703
Psma5	0.48817	0.82614	0.82507	0.82461	0.82463
Actr10	0.48646	0.54597	0.55426	0.55432	0.55429
Gpm6a	0.48391	0.8167	0.81473	0.81476	0.81472
Rps15a	0.4839	0.71863	0.72299	0.72449	0.72445
Mpi	0.48349	0.59566	0.60796	0.6118	0.61204
Arf4	0.48349	0.5085	0.50494	0.50446	0.50478
Chmp2b	0.48209	0.63978	0.66695	0.66631	0.66645
Rpl13	0.4817	0.46421	0.47279	0.47288	0.4729
Bub3	0.48152	0.65569	0.65312	0.65309	0.65314
Rps10	0.48036	0.513	0.51019	0.50978	0.50995
Cldn11	0.47936	0.69888	0.69659	0.69621	0.6962
Csde1	0.47933	0.45954	0.52886	0.52835	0.52832
Pcp4	0.47907	0.48044	0.47734	0.47701	0.47716
Dars	0.47867	0.49969	0.52033	0.52752	0.52755
Tsc2	0.47855	0.47789	0.48618	0.48861	0.48888
Epm2aip1	0.47767	0.50029	0.4971	0.50083	0.50083
Gng3	0.47717	0.4746	0.47444	0.47547	0.47571
Itpa	0.47701	0.48589	0.50922	0.5131	0.51313
Pdhx	0.47641	0.55281	0.56548	0.56533	0.56532
Vps52	0.47607	0.48351	0.48142	0.48246	0.48249
Hyou1	0.47574	0.46549	0.50259	0.50399	0.50402
Jam3	0.47557	0.45663	0.45435	0.45741	0.45758
Sfxn5	0.47424	0.51267	0.54019	0.54079	0.54079
Ccdc47	0.47365	0.45357	0.46779	0.47046	0.47048
Ppp1r2	0.47364	0.46503	0.46545	0.47466	0.47478
Rps18	0.4733	0.66519	0.66568	0.66528	0.66525
2017-03-02	0.47312	0.52997	0.5622	0.56212	0.56211
Ctsd	0.47309	0.57862	0.58955	0.59348	0.59345
Ap2a1	0.47299	0.63184	0.6528	0.6544	0.65437
Alcam	0.47299	0.63283	0.62912	0.6286	0.62864
2017-09-02	0.47241	0.60769	0.62407	0.62367	0.62377
Anxa5	0.47192	0.50491	0.5489	0.54843	0.54856
Oxct1	0.4716	0.45572	0.45345	0.46136	0.46134
Rpl9	0.47109	0.79534	0.79221	0.79223	0.79221
Npm1	0.47096	0.75702	0.75183	0.75329	0.75327
Gnpda2	0.47091	0.45404	0.45956	0.46821	0.46819
Ranbp3	0.47071	0.51429	0.51107	0.51498	0.51496
Ndufc2	0.47069	0.54638	0.54256	0.54524	0.5454
Kiaa1468	0.47061	0.49721	0.49381	0.49641	0.49652
Soga3	0.47005	0.44684	0.46708	0.46727	0.46725
Wbp2	0.47001	0.79243	0.7938	0.79306	0.79302
Ppm1e	0.46961	0.56144	0.56083	0.56516	0.56524
Arhgap1	0.46957	0.49558	0.49215	0.49401	0.49439
Gltp	0.46787	0.76287	0.75791	0.75829	0.75827
Mthfd1	0.46781	0.53197	0.53308	0.53432	0.53477
Blvra	0.46767	0.5679	0.59596	0.59549	0.59559
Trpc4	0.46749	0.59075	0.61077	0.61247	0.61246
Spcs2	0.46632	0.44437	0.49937	0.49888	0.49887
Ncan	0.46561	0.46513	0.48421	0.48727	0.4874
Cntfr	0.46533	0.57291	0.58009	0.58002	0.58013
Tmem245	0.46513	0.55743	0.55395	0.55341	0.55346
Micu3	0.46229	0.47576	0.49772	0.49868	0.49883
Syngr3	0.46139	0.71253	0.711	0.71343	0.7134
Osbpl10	0.46118	0.44898	0.46068	0.4637	0.46378
Atp1b3	0.461	0.49052	0.48852	0.48869	0.48934
Syngap1	0.46073	0.44548	0.5032	0.50659	0.50667
Hibch	0.46058	0.61882	0.62923	0.62915	0.62918
Pcbp2	0.46038	0.48755	0.52524	0.52498	0.52504
Rheb	0.45955	0.65371	0.65901	0.65839	0.6584
Mtmr1	0.45878	0.62668	0.62708	0.63127	0.63125
Rpl5	0.45851	0.46156	0.45871	0.46109	0.46116
Hn1	0.45807	0.63194	0.6282	0.62986	0.62983
Syt7	0.45767	0.48733	0.48948	0.50325	0.50328
Ggct	0.4573	0.43516	0.46502	0.46624	0.46632
Tagln3	0.45468	0.6931	0.69006	0.69306	0.69304
Aldh5a1	0.4541	0.62154	0.62292	0.62232	0.62254
Ctbp1	0.45398	0.74001	0.73496	0.73729	0.73725
Cdc37	0.45387	0.55012	0.55256	0.55863	0.5586
Ssbp1	0.4533	0.4375	0.50054	0.50152	0.5015
Hnrnpa0	0.45273	0.45901	0.46895	0.49047	0.49065
Sparcl1	0.45239	0.5256	0.53581	0.53704	0.53709
Tkt	0.45156	0.46848	0.48262	0.4829	0.48308
Calm3	0.45148	0.47722	0.47555	0.47835	0.4784
Arpc3	0.45135	0.52733	0.52439	0.5252	0.52529
Smpd3	0.45058	0.54652	0.56154	0.561	0.56098
Hist1h2bf	0.44974	0.49757	0.50824	0.5082	0.50819
Nwd2	0.44972	0.48778	0.49174	0.49697	0.49694
Aimp2	0.44962	0.44869	0.45069	0.45369	0.45442
Gls	0.44934	0.63863	0.64243	0.64377	0.64374
Pmm1	0.44867	0.42726	0.4254	0.42821	0.42836
Otud6b	0.44849	0.42921	0.43736	0.43714	0.43712
2017-09-07	0.44828	0.60133	0.64311	0.64248	0.64245
Prdx6	0.44825	0.49224	0.48923	0.48876	0.489
Slc32a1	0.44809	0.7152	0.71064	0.71042	0.71047
Clmn	0.44791	0.42887	0.42595	0.42561	0.42587
Ndrg3	0.44627	0.43293	0.46836	0.46843	0.46861
Ank2	0.4458	0.43552	0.43405	0.43568	0.43572
Itsn1	0.44432	0.43934	0.43652	0.43622	0.43621
Ythdf2	0.44405	0.53735	0.53405	0.53658	0.53669
Gpm6b	0.44401	0.77359	0.77515	0.7756	0.77556
Synm	0.44323	0.47808	0.51133	0.51247	0.51259
Tmem256	0.44322	0.59447	0.5953	0.60192	0.6019
Mdp1	0.44176	0.5883	0.59256	0.59502	0.595
Stxbp1	0.4416	0.6907	0.69571	0.69504	0.69501
Mtpn	0.44127	0.46399	0.49435	0.49388	0.49421
Haghl	0.44116	0.42242	0.42041	0.42148	0.42187
Farsb	0.43978	0.43303	0.43444	0.43414	0.43432
Ckap4	0.4388	0.4237	0.46353	0.46382	0.46379
Lman1	0.43852	0.45433	0.45189	0.45365	0.45381
Xpo5	0.43744	0.42193	0.42061	0.43394	0.43398
Ca2	0.43736	0.55358	0.56941	0.56885	0.56887
Khsrp	0.43722	0.69741	0.70107	0.70067	0.7007
Txndc17	0.43681	0.44739	0.45808	0.46686	0.46697
Mars	0.43662	0.55117	0.54768	0.54757	0.54773
Pfn2	0.43653	0.63536	0.6518	0.65136	0.65134
Psma4	0.43585	0.79994	0.79545	0.79537	0.79539
Srrm2	0.43475	0.42522	0.42981	0.43269	0.43267
Hbbt1	0.43442	0.43287	0.43073	0.43229	0.43237
Nt5c3a	0.43429	0.43013	0.45939	0.45943	0.45957
Slc35a4	0.43408	0.45648	0.47234	0.4719	0.47263
Map1s	0.43358	0.57149	0.59565	0.59607	0.59604
Ppfia2	0.43267	0.418	0.4668	0.46647	0.46653
Ppp1r9b	0.43245	0.41158	0.44299	0.44267	0.44301
Manf	0.43231	0.43484	0.43357	0.44372	0.44371
Trappc6b	0.43199	0.56124	0.55753	0.55775	0.55773
Srp19	0.43152	0.437	0.45032	0.45044	0.45043
Cacna2d3	0.43051	0.46204	0.49771	0.49824	0.49823
Hpcal4	0.43023	0.59664	0.59375	0.5976	0.59756
Sugt1	0.42994	0.40917	0.46701	0.46746	0.46744
Hnrnpul1	0.42959	0.62191	0.61781	0.61795	0.61795
Atp5b	0.42915	0.55239	0.55108	0.55515	0.55531
Ppp1ca	0.42854	0.67922	0.67558	0.67646	0.67647
Hint1	0.42836	0.54584	0.54823	0.55105	0.55113
Grk2	0.42791	0.41389	0.41242	0.41676	0.41678
Micu1	0.42775	0.51173	0.53553	0.53612	0.5361
Wnk2	0.42726	0.40614	0.41625	0.41891	0.41888
Rpl38	0.42716	0.43257	0.45997	0.47084	0.47082
Acot13	0.427	0.61708	0.61529	0.61479	0.61476
Atp1a2	0.42671	0.46716	0.49432	0.49475	0.49472
Rock2	0.42593	0.47588	0.48059	0.48016	0.48032
S100a11	0.42533	0.50395	0.52292	0.52434	0.52431
Gpd1	0.42412	0.81286	0.80921	0.80947	0.80943
Rps21	0.42404	0.48514	0.49831	0.49867	0.49867
Tceal5	0.42343	0.53319	0.52956	0.53566	0.53565
Qdpr	0.42299	0.56942	0.5808	0.58044	0.58068
Ssr4	0.42248	0.41173	0.46508	0.46583	0.46616
Atp6ap1	0.4223	0.69053	0.69116	0.69101	0.69097
Iars	0.42147	0.53627	0.53713	0.53697	0.53699
Psmc5	0.4213	0.48119	0.48416	0.48748	0.48748
Atp1a1	0.42033	0.49648	0.52351	0.523	0.52312
Rph3a	0.42015	0.43394	0.43355	0.43511	0.43527
Efhd2	0.4178	0.53659	0.53283	0.53593	0.53625
Atp6v1d	0.41727	0.67857	0.69113	0.69353	0.6935
Glul	0.41724	0.47651	0.47347	0.47321	0.4733
Nacad	0.41708	0.43727	0.44721	0.4477	0.4479
Phyhipl	0.41645	0.57231	0.5768	0.57975	0.57998
Pten	0.41555	0.43498	0.43705	0.43947	0.43954
Dcun1d1	0.41548	0.40144	0.41242	0.41208	0.41218
Sec14l2	0.41411	0.57234	0.56868	0.56997	0.57004
Prep	0.41406	0.49049	0.51176	0.5115	0.51184
Brcc3	0.41378	0.55659	0.5527	0.5525	0.55251
Dst	0.41326	0.43535	0.43714	0.4372	0.4376
Brk1	0.41097	0.60448	0.60764	0.61017	0.61024
Rabep1	0.41095	0.43277	0.43462	0.43456	0.43525
Camk2a	0.41066	0.43209	0.45558	0.45575	0.45582
Nipsnap1	0.41039	0.51422	0.51483	0.51518	0.51516
Rab11b	0.41022	0.70054	0.70654	0.70621	0.70618
Abcb7	0.40985	0.45727	0.45411	0.45406	0.45404
Dcps	0.40966	0.41975	0.41909	0.41927	0.41951
Inpp1	0.40961	0.51565	0.52637	0.53192	0.53193
Acss2	0.40959	0.39555	0.39408	0.39546	0.39544
Srp68	0.40861	0.45106	0.45432	0.4539	0.45399
Cbs	0.40855	0.42918	0.44159	0.44181	0.44246
Nectin1	0.40839	0.39184	0.39383	0.39399	0.39404
Snx27	0.40798	0.51698	0.5179	0.51897	0.51899
Srpk2	0.40775	0.42811	0.44395	0.44694	0.44694
Tst	0.40591	0.52711	0.55463	0.5549	0.5549
Abhd11	0.40547	0.40374	0.41133	0.41759	0.41785
Slc25a18	0.40512	0.58795	0.59852	0.59982	0.59981
Mtx1	0.40506	0.49993	0.53558	0.53515	0.53512
Slc3a2	0.40501	0.67645	0.6717	0.67177	0.67181
Gdap1l1	0.40474	0.51689	0.53562	0.53734	0.53732
Dctn5	0.40388	0.38397	0.38801	0.38768	0.38767
Ldb1	0.40326	0.5295	0.52592	0.52982	0.52983
Txnl1	0.40122	0.4213	0.42443	0.4318	0.43197
Them6	0.40073	0.46294	0.46957	0.47791	0.47792
Nol3	0.39857	0.40082	0.40154	0.40429	0.40436
Rpl36	0.39773	0.41378	0.41117	0.41412	0.41427
Slc1a3	0.39651	0.68898	0.69347	0.69294	0.69292
Ywhaq	0.396	0.52567	0.52204	0.52505	0.52503
Cacna2d1	0.39549	0.62876	0.62479	0.62771	0.62768
Psmb3	0.39429	0.7152	0.71018	0.71106	0.71111
Iscu	0.39412	0.52459	0.53089	0.53294	0.53297
Mrps36	0.39357	0.37579	0.37807	0.38179	0.3819
Dync1li1	0.393	0.64831	0.64615	0.64582	0.64579
Aldh7a1	0.39296	0.51407	0.51574	0.52033	0.52031
Cndp2	0.39277	0.52429	0.5229	0.52447	0.52455
Ppp1r14a	0.39214	0.38315	0.38586	0.39235	0.39282
Prdx2	0.39119	0.75748	0.75503	0.75435	0.75434
Aprt	0.391	0.42392	0.42103	0.42699	0.42697
Mt2	0.39088	0.59351	0.59015	0.58961	0.58964
Shank3	0.39085	0.37732	0.45666	0.45622	0.45626
Plxna1	0.38935	0.3739	0.38005	0.38747	0.38745
Wasf1	0.38906	0.54267	0.55055	0.55051	0.55066
Apip	0.38802	0.36906	0.39064	0.39089	0.39122
Srsf6	0.38777	0.36982	0.36724	0.37527	0.3754
Agl	0.38705	0.42681	0.42782	0.43187	0.43275
Nudc	0.38615	0.43809	0.44717	0.44724	0.44722
Cul2	0.38607	0.38885	0.43634	0.4363	0.43632
Vps26a	0.38556	0.76952	0.76747	0.76711	0.76707
Isoc2a	0.3853	0.64144	0.65225	0.65162	0.6516
Pgp	0.38445	0.41687	0.4252	0.4317	0.4317
Dynll1	0.38425	0.57998	0.59062	0.59055	0.59053
Pdha1	0.38318	0.44915	0.50133	0.50089	0.5009
Wasl	0.38309	0.69025	0.68578	0.68512	0.68514
Camsap3	0.38246	0.41843	0.44215	0.44221	0.44222
Ckmt1	0.38239	0.36577	0.39684	0.39897	0.39904
Mut	0.3822	0.59791	0.61008	0.60949	0.60946
Bcat1	0.38208	0.46107	0.46102	0.46063	0.46095
Larp7	0.38202	0.38003	0.37955	0.37999	0.38
Srsf3	0.38191	0.41706	0.41413	0.41735	0.41733
Psmb4	0.37965	0.66042	0.65579	0.65918	0.65926
Prkcsh	0.37747	0.39709	0.39486	0.39562	0.39614
Gprasp2	0.37739	0.35949	0.36096	0.36062	0.36064
Rab3gap2	0.37705	0.61983	0.6232	0.62264	0.6226
Syn2	0.37538	0.37533	0.39272	0.39414	0.39423
Palm2	0.3753	0.44636	0.44591	0.45275	0.45281
Uchl5	0.3749	0.47438	0.47456	0.47574	0.47573
Qki	0.37476	0.38608	0.41968	0.4193	0.41975
Aldh1b1	0.3737	0.48697	0.48769	0.49074	0.49085
Psmb5	0.37338	0.66551	0.67261	0.67566	0.67563
Psap	0.3732	0.38444	0.38493	0.38474	0.38593
Slc39a10	0.37262	0.60907	0.6052	0.60712	0.60714
Ccdc51	0.37228	0.50687	0.54983	0.54946	0.54946
Sf3b5	0.37222	0.37502	0.38965	0.39289	0.39287
Akr7a2	0.37221	0.35456	0.35806	0.36073	0.36129
Ctsl	0.37192	0.35364	0.40757	0.40794	0.40799
Lama4	0.3708	0.48157	0.48159	0.48215	0.48214
Ubxn1	0.37044	0.36313	0.36117	0.36124	0.36125
Endod1	0.37027	0.77502	0.76986	0.76913	0.76912
Psma3	0.36918	0.61142	0.61021	0.61135	0.61141
Arl15	0.36761	0.50817	0.52549	0.52498	0.52495
Txndc5	0.36741	0.42632	0.45134	0.45302	0.45301
Ap2b1	0.36649	0.34883	0.40318	0.4032	0.4032
Pfas	0.36603	0.38841	0.41164	0.41273	0.41311
Tppp3	0.36532	0.47116	0.47879	0.47917	0.47926
Ptges2	0.36525	0.51397	0.51138	0.51195	0.51216
Sirt5	0.36299	0.53771	0.55154	0.551	0.55099
Grhpr	0.36164	0.38128	0.391	0.3947	0.39477
Gclm	0.36129	0.65963	0.6711	0.6709	0.67086
Mapre2	0.36002	0.75241	0.75012	0.7499	0.74986
Cyc1	0.3579	0.52812	0.53583	0.53551	0.53548
Lypla1	0.35769	0.38315	0.41275	0.4161	0.41618
Timm44	0.35741	0.46173	0.46044	0.4607	0.4607
Aqp4	0.35566	0.73111	0.72864	0.72811	0.72807
Ak2	0.35472	0.34764	0.42448	0.42429	0.42434
Slc8a1	0.35262	0.3378	0.33546	0.35522	0.35575
Psma2	0.35169	0.67239	0.66799	0.66817	0.66818
Lgi1	0.35063	0.7834	0.7789	0.77823	0.7782
Ythdf3	0.3502	0.48859	0.48671	0.48658	0.48656
Cfl1	0.34912	0.48593	0.49585	0.49587	0.49602
Camk1d	0.3487	0.38367	0.3822	0.38309	0.38319
Pacsin1	0.34767	0.44261	0.44171	0.44183	0.44253
Ap2a2	0.34724	0.41887	0.43689	0.43692	0.43692
Pcyt2	0.34624	0.52184	0.52629	0.53073	0.53071
FAM120A	0.34511	0.4059	0.40883	0.41324	0.41382
Vim	0.34429	0.41235	0.41902	0.4212	0.42127
Prkca	0.3436	0.37703	0.38054	0.39431	0.39429
Nrxn2	0.3433	0.46186	0.47185	0.47142	0.47144
Astn1	0.34277	0.48281	0.5326	0.53401	0.53398
Pdcd6ip	0.34253	0.38178	0.42566	0.42551	0.42553
Hspa4	0.34215	0.47698	0.474	0.47663	0.47661
Sfxn3	0.34149	0.44796	0.44493	0.44532	0.44568
Strn	0.34063	0.71613	0.72027	0.72065	0.72066
Cmpk1	0.34027	0.32664	0.32714	0.34086	0.34159
Nmt1	0.34011	0.51466	0.52312	0.52307	0.52344
Reep5	0.33983	0.5585	0.57562	0.57712	0.57708
Gng4	0.33895	0.58418	0.5963	0.5962	0.59617
Sptbn1	0.33849	0.55281	0.54908	0.54879	0.54929
Lap3	0.33839	0.35879	0.41807	0.42078	0.42076
Ddah1	0.33749	0.60921	0.61942	0.61884	0.61883
Serbp1	0.33693	0.40994	0.40759	0.41267	0.41269
Tubb4a	0.33656	0.32217	0.38322	0.38369	0.38388
Map2k1	0.33605	0.41713	0.43894	0.45084	0.45092
Sars	0.334	0.5142	0.52205	0.52425	0.52422
Stip1	0.33311	0.3178	0.38509	0.38892	0.38892
Ahcy	0.33235	0.37037	0.38612	0.39028	0.39026
Stam	0.33215	0.32162	0.36837	0.37324	0.37322
Slc6a17	0.33197	0.59875	0.59531	0.59477	0.59479
Snx2	0.33077	0.46027	0.46505	0.4658	0.46583
Zfand2b	0.3306	0.61352	0.62465	0.62407	0.62405
Cap2	0.33	0.41196	0.46555	0.46514	0.46522
C3	0.32884	0.45606	0.45285	0.4567	0.45675
Acot2	0.32876	0.35468	0.37197	0.37171	0.37261
Acat2	0.32763	0.37349	0.38965	0.39391	0.39479
Prkaca	0.32656	0.63657	0.64298	0.64238	0.64248
Adss	0.32483	0.56982	0.57838	0.58682	0.58682
Nadk2	0.32186	0.44203	0.45928	0.46095	0.46126
Nme1	0.32182	0.49539	0.49234	0.4923	0.49237
Comtd1	0.3217	0.30689	0.31234	0.31542	0.31608
Emd	0.32159	0.62814	0.62834	0.62792	0.62794
Ahcyl1	0.32141	0.35795	0.36173	0.36302	0.36323
Ankrd63	0.32134	0.3794	0.38344	0.38831	0.38852
Stum	0.32098	0.51509	0.53744	0.53694	0.53691
Tnik	0.32054	0.31342	0.3311	0.33078	0.33078
Gnb2	0.3199	0.57971	0.60176	0.60234	0.60231
Grm2	0.31956	0.64883	0.6443	0.64392	0.644
Arpc4	0.31946	0.37789	0.37833	0.38994	0.3901
Ctdp1	0.3188	0.43005	0.4341	0.44278	0.44286
Ubqln2	0.31871	0.41219	0.4823	0.48183	0.48181
Ndufb3	0.31844	0.55856	0.55573	0.55743	0.55744
Hnrnpa3	0.31841	0.38816	0.38578	0.3859	0.38628
Praf2	0.31836	0.46149	0.45858	0.47054	0.47057
Fam49b	0.31736	0.39197	0.40377	0.40431	0.40432
Bphl	0.31649	0.57338	0.57507	0.57688	0.5769
2017-09-09	0.31538	0.47977	0.50699	0.50811	0.50814
Hnrnpu	0.31425	0.37941	0.37882	0.37859	0.37891
Epn2	0.31425	0.3374	0.33554	0.33613	0.33611
Ndufb10	0.31403	0.42223	0.46487	0.46466	0.46485
Got1	0.3132	0.30653	0.3172	0.31753	0.31755
Cntnap1	0.31282	0.54302	0.54673	0.54631	0.54661
Atg7	0.31182	0.6337	0.63324	0.63354	0.63368
Dpp9	0.31033	0.71753	0.71426	0.7136	0.71357
Ndufa7	0.3096	0.60269	0.60283	0.60504	0.60502
Cpne4	0.30933	0.3765	0.3789	0.37857	0.37868
Rbbp9	0.30839	0.57596	0.576	0.57723	0.57742
Hook3	0.30825	0.31624	0.31698	0.32471	0.32493
Cars	0.30755	0.41052	0.43009	0.42971	0.42992
Gad2	0.30706	0.30199	0.35735	0.357	0.35704
Eif3b	0.30681	0.36047	0.35819	0.36229	0.36227
Pcbp1	0.3066	0.41659	0.4404	0.44027	0.44038
Lonp1	0.30586	0.67934	0.67554	0.67496	0.67504
Prepl	0.30562	0.2924	0.29641	0.29617	0.29768
Scamp3	0.30465	0.33987	0.34773	0.35281	0.35294
Atad3	0.30363	0.43505	0.44997	0.45029	0.45055
Slc9a3r1	0.30359	0.56728	0.56329	0.56774	0.56771
Clu	0.30356	0.30624	0.31083	0.32534	0.32533
Gipc1	0.30274	0.32743	0.41442	0.41422	0.41421
Strn4	0.30125	0.52145	0.51935	0.51963	0.51964
Nckipsd	0.30124	0.65432	0.65034	0.6497	0.64967
Ahsg	0.3006	0.30846	0.3367	0.33823	0.33868
Bai1	0.30035	0.28554	0.28831	0.28971	0.2897
Eif4a2	0.30024	0.28957	0.32777	0.329	0.32901
2017-09-11	0.30022	0.40889	0.41298	0.41258	0.41273
Ubxn6	0.29885	0.31525	0.33151	0.33315	0.33313
Uchl1	0.29756	0.28296	0.29646	0.29758	0.2979
Gmpr	0.29504	0.3066	0.30541	0.30591	0.30597
Kcnab2	0.29402	0.3959	0.44744	0.44764	0.44762
Tubb5	0.2933	0.39345	0.3913	0.39689	0.39758
Rps2	0.28992	0.27722	0.27576	0.28015	0.28089
Atl2	0.28978	0.27733	0.29829	0.30406	0.30429
Mlf2	0.28861	0.56036	0.56903	0.56944	0.56948
Prkar1a	0.28834	0.29247	0.33396	0.33738	0.3374
Gnb5	0.2883	0.5269	0.54401	0.54356	0.54355
Anp32b	0.28751	0.28456	0.28959	0.29415	0.2942
Naa50	0.28712	0.32937	0.36406	0.36373	0.364
Hibadh	0.2862	0.6064	0.61057	0.61002	0.61007
Phb2	0.286	0.34574	0.37579	0.37748	0.3775
Fam136a	0.28552	0.27141	0.29383	0.29848	0.29858
Cct2	0.28495	0.33328	0.33112	0.34613	0.34611
Slc17a7	0.28491	0.70144	0.71313	0.71247	0.71244
Tmsb15l	0.28467	0.27235	0.27226	0.28502	0.28505
Prps1l3	0.28312	0.31313	0.31389	0.32536	0.32562
Mob4	0.28265	0.54784	0.54717	0.54798	0.54797
Pdia4	0.28254	0.4451	0.4443	0.44431	0.44437
Gucy1a2	0.28243	0.35535	0.35904	0.36141	0.36149
Slc25a22	0.28163	0.26859	0.29264	0.29558	0.29575
Xpnpep1	0.28147	0.31994	0.31773	0.31747	0.31754
Chmp5	0.28111	0.31551	0.33724	0.35695	0.35712
Rpl30	0.28095	0.29888	0.30323	0.3038	0.30388
Map4	0.28059	0.55727	0.56317	0.56454	0.5649
Pa2g4	0.28045	0.35318	0.39471	0.39476	0.39474
Numb	0.27913	0.65608	0.65195	0.65272	0.6527
Ephx2	0.27742	0.4859	0.48952	0.49075	0.49073
Hepacam	0.27732	0.26592	0.35403	0.35404	0.35405
Pcdh1	0.27571	0.32786	0.35471	0.35443	0.35499
Lypla2	0.27345	0.41442	0.41718	0.41755	0.41795
Snap25	0.27225	0.47594	0.5147	0.51432	0.51433
Arl6ip5	0.27176	0.60698	0.61456	0.61405	0.61408
Cacna1b	0.27141	0.46652	0.52309	0.52258	0.52263
Scrn3	0.27102	0.30496	0.30283	0.32176	0.32191
Slc6a11	0.27088	0.45419	0.45971	0.46456	0.46457
Ap3d1	0.26996	0.31074	0.31864	0.31837	0.31836
Adap1	0.26885	0.34546	0.35478	0.35468	0.35547
mt-Co3	0.26798	0.5997	0.60411	0.60418	0.60415
Pfn1	0.26684	0.61589	0.62919	0.62866	0.62865
Mff	0.26602	0.70933	0.70449	0.70529	0.70526
Hnmt	0.26552	0.41689	0.47547	0.47734	0.47734
Rab5a	0.26529	0.25814	0.2637	0.26702	0.26727
Rps13	0.26502	0.25234	0.35183	0.35254	0.35254
Pmpca	0.26304	0.58735	0.59343	0.59285	0.59283
Gnb1	0.26216	0.25745	0.25625	0.2568	0.25694
Ndufs1	0.26156	0.35036	0.38722	0.38686	0.38692
Pgm3	0.26063	0.47122	0.4692	0.47248	0.47246
Oxr1	0.25972	0.25382	0.3806	0.38369	0.3838
Scg2	0.25942	0.63215	0.63961	0.63954	0.63951
Rps3a	0.25757	0.52959	0.52619	0.52831	0.5283
Ndufb1	0.25745	0.31804	0.31846	0.31821	0.31831
Gfra2	0.25703	0.29583	0.29376	0.31048	0.31047
Slc25a25	0.25677	0.63702	0.63275	0.633	0.63297
Rab3b	0.25635	0.57524	0.58212	0.58524	0.58521
Agfg1	0.25617	0.42037	0.42896	0.42931	0.42931
Myef2	0.25451	0.36014	0.36631	0.37167	0.37165
Rab10	0.2533	0.37971	0.42781	0.42762	0.4276
Gfap	0.25255	0.24122	0.29624	0.29682	0.29745
Epb41l2	0.25158	0.33833	0.35248	0.35523	0.35529
Phgdh	0.25106	0.63279	0.64004	0.64262	0.64263
Hadhb	0.25049	0.40271	0.45674	0.45637	0.45635
Prkar1b	0.25026	0.60701	0.62098	0.62037	0.62035
Pgam2	0.25	0.26099	0.32333	0.32366	0.32402
[truncated: 454 more rows]

## Sheet: Pathway analysis-reactome
Pathway identifier	Pathway name	#Entities found	#Entities total	Entities ratio	Entities pValue	Entities FDR	#Reactions found	#Reactions total	Reactions ratio	col1	Submitted entities found	Mapped entities	Found reaction identifiers
R-HSA-422475	Axon guidance	90	585	0.0432916	5.21805e-15	8.15581e-12	155	297	0.0267447	0.0965556	9861;6155;6154;6231;9349;6233;6235;23001;3320;1020;6193;6194;1457;54039;2665;1212;3312;998;8649;2904;5230;6165;5594;8666;5595;6167;2043;3251;7094;5706;3329;5708;10109;5709;3326;5621;6712;5701;6714;6130;6132;6176;6135;6134;116986;84617;1397;6128;6205;6326;5710;71;10552;5711;6129;6206;6327;4744;3897;5879;6923;2923;4627;5690;7277;6146;63893;4684;5058;5576;1175;26986;1173;23312;6181;2734;387;1400;557…		R-HSA-525833;R-HSA-3928633;R-HSA-3928632;R-HSA-3928639;R-HSA-3928627;R-HSA-419087;R-HSA-3928625;R-HSA-3928631;R-HSA-3928628;R-HSA-3928619;R-HSA-3928616;R-HSA-3928623;R-HSA-451347;R-HSA-3928620;R-HSA-622357;R-HSA-3928615;R-HSA-3928614;R-HSA-3928612;R-HSA-451366;R-HSA-3928602;R-HSA-3928601;R-HSA-418850;R-HSA-3928607;R-HSA-109860;R-HSA-3928604;R-HSA-109862;R-HSA-3928595;R-HSA-392749;R-HSA-434990;R-H…
R-HSA-1428517	The citric acid (TCA) cycle and respiratory electron transport	46	221	0.0163546	2.46114e-12	1.92215e-09	35	58	0.00522287	0.0421739	5162;7385;7384;4694;7388;4695;28976;2110;4705;4728;1337;4729;126328;51660;513;514;8802;515;55967;10131;539;4700;4722;4723;10476;4702;1737;4725;4967;54539;3418;4704;9377;9551;3155;25874;1327;682;3029;79944;4731;4711;2739;4713;1329;3945		R-HSA-6800870;R-HSA-6800868;R-HSA-6799203;R-HSA-6799202;R-HSA-204169;R-HSA-163214;R-HSA-6788523;R-HSA-163213;R-HSA-6783221;R-HSA-163217;R-HSA-70997;R-HSA-71775;R-HSA-164834;R-HSA-5694071;R-HSA-164832;R-HSA-71397;R-HSA-71849;R-HSA-71401;R-HSA-203946;R-HSA-164651;R-HSA-164840;R-HSA-6788556;R-HSA-6799179;R-HSA-6799178;R-HSA-373867;R-HSA-450984;R-HSA-70510;R-HSA-6799191;R-HSA-372342;R-HSA-169270;R-HS…
R-HSA-72706	GTP hydrolysis and joining of the 60S ribosomal subunit	32	122	0.00902834	2.04439e-11	7.27392e-09	3	3	0.000270149	0.184375	6130;6155;6154;6132;6176;6231;6135;9349;6134;6233;6235;6193;6194;1975;51386;6128;6205;7458;6129;6206;6165;8666;6146;63893;8667;6167;8665;6181;2734;3028;1983;6139;6138;6217		R-HSA-72672;R-HSA-72619;R-HSA-72671
R-HSA-72613	Eukaryotic Translation Initiation	33	131	0.00969437	2.79766e-11	7.27392e-09	13	21	0.00189104	0.182424	6130;6155;6154;6132;6176;6231;6135;9349;6134;6233;6235;6193;6194;1975;51386;6128;6205;7458;6129;6206;6165;8666;6146;63893;8667;6167;8665;26986;6181;2734;3028;1983;6139;6138;6217		R-HSA-72673;R-HSA-72672;R-HSA-72676;R-HSA-72647;R-HSA-72619;R-HSA-156808;R-HSA-72621;R-HSA-72691;R-HSA-156823;R-HSA-72697;R-HSA-156826;R-HSA-157849;R-HSA-72671
R-HSA-72737	Cap-dependent Translation Initiation	33	131	0.00969437	2.79766e-11	7.27392e-09	11	18	0.00162089	0.182424	6130;6155;6154;6132;6176;6231;6135;9349;6134;6233;6235;6193;6194;1975;51386;6128;6205;7458;6129;6206;6165;8666;6146;63893;8667;6167;8665;26986;6181;2734;3028;1983;6139;6138;6217		R-HSA-72673;R-HSA-72672;R-HSA-72691;R-HSA-72676;R-HSA-72647;R-HSA-72697;R-HSA-72619;R-HSA-156808;R-HSA-157849;R-HSA-72621;R-HSA-72671
R-HSA-376176	Signaling by ROBO receptors	45	235	0.0173907	6.18151e-11	1.18795e-08	15	60	0.00540297	0.140667	9861;6130;6155;6154;6132;6176;6231;6135;9349;6134;6233;6235;6193;6194;998;6128;6205;5710;5711;6129;6206;5879;6923;5690;6165;6146;63893;6167;5058;5576;26986;23312;6181;5706;2734;5708;387;5709;3146;6139;6138;5689;6217;5701;6714;10487		R-HSA-9011241;R-HSA-8986083;R-HSA-428522;R-HSA-9011300;R-HSA-9011289;R-HSA-428535;R-HSA-428533;R-HSA-8985594;R-HSA-428883;R-HSA-9014652;R-HSA-428531;R-HSA-9011313;R-HSA-9010641;R-HSA-9014610;R-HSA-8985591
R-HSA-72689	Formation of a pool of free 40S subunits	29	106	0.0078443	6.80288e-11	1.18795e-08	2	2	0.000180099	0.217931	6130;6155;6154;6132;6176;6231;6135;9349;6134;6233;6235;6193;6194;51386;6128;6205;6129;6206;6165;8666;6146;63893;8667;6167;8665;6181;2734;3028;6139;6138;6217		R-HSA-72673;R-HSA-72676
R-HSA-6798695	Neutrophil degranulation	70	480	0.0355213	6.86676e-11	1.18795e-08	10	10	0.000900495	0.0905714	9861;23406;51719;6154;9145;10493;3320;1975;10857;2821;54472;2665;3039;3312;1650;4048;8649;1938;7879;9218;10694;4723;10575;5230;5594;5476;1471;3098;5708;5906;5709;3326;5908;961;2950;57554;8659;5864;6515;527;1508;5701;3689;3417;535;10396;71;4666;5315;5878;5879;818;8566;2023;3074;29099;3706;387;2896;1400;55754;2058;348;3146;427;11333;4831;5689;1727;10487;2934		R-HSA-6798743;R-HSA-6799350;R-HSA-6798739;R-HSA-6800434;R-HSA-6798751;R-HSA-6798749;R-HSA-6798748;R-HSA-6798747;R-HSA-6800426;R-HSA-6798745
R-HSA-163200	Respiratory electron transport, ATP synthesis by chemiosmotic coupling, and heat production by uncoupling proteins.	34	146	0.0108044	1.07497e-10	1.67696e-08	20	29	0.00261144	0.0214706	7385;7384;4694;7388;4695;28976;2110;4705;4728;1337;4729;126328;513;514;515;55967;10131;539;4700;4722;4723;10476;4702;4725;54539;4704;9377;9551;3155;1327;4731;4711;4713;1329		R-HSA-164834;R-HSA-6800870;R-HSA-164832;R-HSA-6800868;R-HSA-6799203;R-HSA-6799202;R-HSA-164651;R-HSA-164840;R-HSA-6788556;R-HSA-6799179;R-HSA-163214;R-HSA-6788523;R-HSA-6799178;R-HSA-163213;R-HSA-6799191;R-HSA-163217;R-HSA-169270;R-HSA-6799199;R-HSA-6799197;R-HSA-6799196
R-HSA-9010553	Regulation of expression of SLITs and ROBOs	37	183	0.0135425	7.54093e-10	1.07081e-07	6	20	0.00180099	0.17973	9861;6130;6155;6154;6132;6176;6231;6135;9349;6134;6233;6235;6193;6194;6128;6205;5710;5711;6129;6206;6923;5690;6165;6146;63893;6167;26986;23312;6181;5706;2734;5708;5709;6139;6138;5689;6217;5701		R-HSA-9011289;R-HSA-9014652;R-HSA-9011313;R-HSA-8986083;R-HSA-9014610;R-HSA-9011300
R-HSA-156842	Eukaryotic Translation Elongation	27	104	0.00769629	9.31372e-10	1.21078e-07	6	9	0.000810446	0.211481	6130;6155;6154;6132;6176;6231;6135;9349;6134;6233;6235;6193;6194;6128;6205;1917;1938;6129;6206;6165;6146;63893;6167;6181;2734;6139;6138;6217		R-HSA-156930;R-HSA-156915;R-HSA-156912;R-HSA-156923;R-HSA-156907;R-HSA-156909
R-HSA-1799339	SRP-dependent cotranslational protein targeting to membrane	29	121	0.00895434	1.33449e-09	1.60138e-07	5	5	0.000450248	0.217931	6130;6155;6154;6132;6176;6231;6135;9349;6134;6233;6235;6193;6194;1650;6128;6205;6129;6206;10952;6185;6165;6146;63893;6167;6181;6184;2734;9748;6139;6138;6217		R-HSA-1799326;R-HSA-1799330;R-HSA-1799329;R-HSA-1799335;R-HSA-1799332
R-HSA-156902	Peptide chain elongation	26	99	0.00732628	1.50243e-09	1.66769e-07	5	5	0.000450248	0.212692	6130;6155;6154;6132;6176;6231;6135;9349;6134;6233;6235;6193;6194;6128;6205;1938;6129;6206;6165;6146;63893;6167;6181;2734;6139;6138;6217		R-HSA-156930;R-HSA-156915;R-HSA-156912;R-HSA-156923;R-HSA-156907
R-HSA-611105	Respiratory electron transport	28	115	0.00851032	1.82777e-09	1.90088e-07	17	19	0.00171094	0.0396429	7385;7384;4694;7388;4695;28976;2110;4705;4728;1337;4729;126328;55967;10131;4700;4722;4723;4702;4725;54539;4704;9377;3155;1327;4731;4711;4713;1329		R-HSA-6800870;R-HSA-6800868;R-HSA-6799203;R-HSA-6799202;R-HSA-164651;R-HSA-6788556;R-HSA-6799179;R-HSA-163214;R-HSA-6788523;R-HSA-6799178;R-HSA-163213;R-HSA-6799191;R-HSA-163217;R-HSA-169270;R-HSA-6799199;R-HSA-6799197;R-HSA-6799196
R-HSA-975956	Nonsense Mediated Decay (NMD) independent of the Exon Junction Complex (EJC)	26	101	0.00747428	2.25331e-09	1.96531e-07	1	1	9.00495e-05	0.206154	6130;6155;6154;6132;6176;6231;6135;9349;6134;6233;6235;6193;6194;6128;6205;6129;6206;6165;6146;63893;6167;26986;6181;2734;6139;6138;6217		R-HSA-927789
R-HSA-927802	Nonsense-Mediated Decay (NMD)	29	124	0.00917635	2.28524e-09	1.96531e-07	6	6	0.000540297	0.156552	6130;6155;6154;6132;6176;6231;6135;9349;6134;6233;5520;6235;6193;6194;6128;6205;6129;6206;5515;5518;6165;6146;63893;6167;26986;6181;2734;6139;6138;6217		R-HSA-927836;R-HSA-927789;R-HSA-927832;R-HSA-927830;R-HSA-927813;R-HSA-927889
R-HSA-975957	Nonsense Mediated Decay (NMD) enhanced by the Exon Junction Complex (EJC)	29	124	0.00917635	2.28524e-09	1.96531e-07	5	5	0.000450248	0.156552	6130;6155;6154;6132;6176;6231;6135;9349;6134;6233;5520;6235;6193;6194;6128;6205;6129;6206;5515;5518;6165;6146;63893;6167;26986;6181;2734;6139;6138;6217		R-HSA-927836;R-HSA-927832;R-HSA-927830;R-HSA-927813;R-HSA-927889
R-HSA-6799198	Complex I biogenesis	19	57	0.00421816	6.04838e-09	4.95967e-07	12	13	0.00117064	0.0821053	4694;4695;28976;3155;4705;4728;4729;126328;55967;4731;4700;4711;4722;4723;4702;4713;4725;54539;4704		R-HSA-6799191;R-HSA-6800870;R-HSA-6800868;R-HSA-6799203;R-HSA-6799202;R-HSA-6799199;R-HSA-6799197;R-HSA-6799196;R-HSA-6788556;R-HSA-6799179;R-HSA-6788523;R-HSA-6799178
R-HSA-72766	Translation	51	339	0.025087	1.08661e-08	8.47559e-07	56	99	0.0089149	0.189216	6155;6154;6231;5464;9349;6233;6235;6193;7284;6194;1975;1650;1938;7453;6165;8666;16;8667;6167;8665;1983;9748;7407;6130;6132;6176;6135;6134;5917;51386;27068;6128;6205;1917;7458;6129;6206;10952;6185;9255;6146;63893;26986;6182;6181;6184;2734;3028;2058;6139;6138;4677;6217		R-HSA-156930;R-HSA-1799326;R-HSA-156808;R-HSA-380042;R-HSA-156823;R-HSA-449937;R-HSA-156826;R-HSA-157849;R-HSA-72619;R-HSA-72621;R-HSA-5419261;R-HSA-71732;R-HSA-1799330;R-HSA-1799329;R-HSA-1799335;R-HSA-1799332;R-HSA-5389842;R-HSA-379974;R-HSA-5419281;R-HSA-72647;R-HSA-5389845;R-HSA-5389848;R-HSA-379982;R-HSA-379977;R-HSA-379861;R-HSA-5419264;R-HSA-5419271;R-HSA-5419268;R-HSA-5419269;R-HSA-379996…
R-HSA-72764	Eukaryotic Translation Termination	25	108	0.0079923	3.48235e-08	2.57694e-06	3	5	0.000450248	0.2096	6130;6155;6154;6132;6176;6231;6135;9349;6134;6233;6235;6193;6194;6128;6205;6129;6206;6165;6146;63893;6167;6181;2734;6139;6138;6217		R-HSA-141671;R-HSA-141691;R-HSA-141673
R-HSA-192823	Viral mRNA Translation	25	113	0.00836232	8.10833e-08	5.75691e-06	2	2	0.000180099	0.2096	6130;6155;6154;6132;6176;6231;6135;9349;6134;6233;6235;6193;6194;6128;6205;6129;6206;6165;6146;63893;6167;6181;2734;6139;6138;6217		R-HSA-192704;R-HSA-192841
R-HSA-2408557	Selenocysteine synthesis	25	116	0.00858433	1.31479e-07	8.8091e-06	2	7	0.000630347	0.2096	6130;6155;6154;6132;6176;6231;6135;9349;6134;6233;6235;6193;6194;6128;6205;6129;6206;6165;6146;63893;6167;6181;2734;6139;6138;6217		R-HSA-2408529;R-HSA-5333615
R-HSA-168254	Influenza Infection	33	197	0.0145786	4.42841e-07	2.87847e-05	9	60	0.00540297	0.19	6130;6155;6154;6132;6176;6231;6135;9349;6134;6233;6235;3320;6193;6194;3839;2665;6128;6205;6129;6206;4627;6165;6146;63893;6167;6181;4738;2734;2058;6139;3840;6138;6217;5901		R-HSA-192704;R-HSA-168880;R-HSA-168896;R-HSA-169921;R-HSA-1176059;R-HSA-192841;R-HSA-192830;R-HSA-6791035;R-HSA-168285
R-HSA-6814122	Cooperation of PDCL (PhLP1) and TRiC/CCT in G-protein beta folding	14	45	0.00333013	1.30342e-06	8.08123e-05	11	11	0.000990545	-0.01	908;6000;22948;6543;2770;2781;55970;54331;1457;2787;51764;10574;10694;10575		R-HSA-6814119;R-HSA-8850534;R-HSA-6814418;R-HSA-8850529;R-HSA-8850560;R-HSA-8850527;R-HSA-6814124;R-HSA-8850539;R-HSA-6814121;R-HSA-6814409;R-HSA-6814120
R-HSA-5683057	MAPK family signaling cascades	44	325	0.0240509	1.77831e-06	0.000106699	43	86	0.00774426	0.0556818	9861;88;23406;4074;8452;6233;3315;3336;998;5710;8649;71;5579;5711;5536;2904;5515;5879;818;10313;5518;5690;8682;5594;5595;4684;5058;23312;3251;7094;5706;5708;5906;5709;5908;1200;8437;5689;6712;5701;2739;6714;5528		R-HSA-5687126;R-HSA-5672980;R-HSA-5674132;R-HSA-5672978;R-HSA-5674130;R-HSA-5674387;R-HSA-5687121;R-HSA-5674385;R-HSA-5675206;R-HSA-5672965;R-HSA-5674373;R-HSA-5658435;R-HSA-5674496;R-HSA-5672961;R-HSA-389788;R-HSA-5672972;R-HSA-5672973;R-HSA-5687112;R-HSA-5672969;R-HSA-109857;R-HSA-5687095;R-HSA-5658231;R-HSA-109858;R-HSA-109860;R-HSA-5675376;R-HSA-109863;R-HSA-109862;R-HSA-5658430;R-HSA-5675198…
R-HSA-2682334	EPH-Ephrin signaling	21	101	0.00747428	2.25344e-06	0.000128446	41	56	0.00504277	0.0409524	8666;5058;1175;2043;1173;3251;10109;387;2665;1212;348;998;71;10552;4744;2904;5879;103910;6714;4637;4627		R-HSA-3928633;R-HSA-3928632;R-HSA-3928639;R-HSA-3928627;R-HSA-3928625;R-HSA-3928631;R-HSA-3928628;R-HSA-3928619;R-HSA-3928616;R-HSA-3928623;R-HSA-3928620;R-HSA-3928615;R-HSA-3928614;R-HSA-3928612;R-HSA-3928602;R-HSA-3928601;R-HSA-3928607;R-HSA-4093336;R-HSA-3928604;R-HSA-3928595;R-HSA-3928594;R-HSA-3928657;R-HSA-3928592;R-HSA-3928597;R-HSA-3928660;R-HSA-3928651;R-HSA-4093327;R-HSA-3928584;R-HSA-3…
R-HSA-2408522	Selenoamino acid metabolism	30	184	0.0136165	2.48365e-06	0.000136601	7	33	0.00297163	0.178667	6130;6155;6154;6132;6176;6231;6135;9349;6134;6233;6235;6193;6194;5917;6128;6205;6129;6206;7296;6165;9255;6146;63893;6167;2287;6181;2734;2058;6139;6138;6217		R-HSA-5263616;R-HSA-2408529;R-HSA-2408546;R-HSA-2408558;R-HSA-2408559;R-HSA-5333615;R-HSA-5263614
R-HSA-5663205	Infectious disease	62	536	0.0396655	2.6256e-06	0.000139157	86	328	0.0295362	0.096129	9861;6155;6154;6231;9349;6233;6235;23001;3320;6193;6194;3839;2665;1499;1938;51606;7296;9397;5230;6165;6167;55690;164;4738;5706;5905;5708;5709;3326;3840;5701;5901;6714;6130;6132;6176;6135;6134;9049;291;6128;6205;5710;5711;6129;6206;5910;5879;6923;4627;5690;6146;63893;1175;1173;23312;6181;2734;2697;2058;6139;6138;5689;6217;4637		R-HSA-180739;R-HSA-184323;R-HSA-180736;R-HSA-182279;R-HSA-3159227;R-HSA-182286;R-HSA-167181;R-HSA-8876948;R-HSA-182171;R-HSA-167192;R-HSA-6791035;R-HSA-167196;R-HSA-167197;R-HSA-167459;R-HSA-167072;R-HSA-167076;R-HSA-165028;R-HSA-167077;R-HSA-182186;R-HSA-165034;R-HSA-180905;R-HSA-167468;R-HSA-167597;R-HSA-167090;R-HSA-167474;R-HSA-165043;R-HSA-168880;R-HSA-167601;R-HSA-182198;R-HSA-5336421;R-HSA…
R-HSA-373760	L1CAM interactions	24	129	0.00954636	2.90085e-06	0.000150844	39	54	0.00486267	0.0954167	23001;84617;1457;2665;3312;1397;6326;8649;71;6327;3897;5879;2923;7277;5594;5595;4684;5058;1175;1173;1200;4478;5887;6712;6714		R-HSA-443783;R-HSA-443780;R-HSA-443778;R-HSA-443779;R-HSA-374669;R-HSA-445071;R-HSA-445069;R-HSA-445067;R-HSA-443784;R-HSA-445064;R-HSA-374677;R-HSA-445079;R-HSA-445076;R-HSA-445077;R-HSA-374673;R-HSA-374672;R-HSA-374675;R-HSA-445072;R-HSA-445087;R-HSA-445084;R-HSA-374686;R-HSA-374681;R-HSA-374680;R-HSA-374683;R-HSA-109860;R-HSA-445088;R-HSA-445089;R-HSA-109862;R-HSA-392749;R-HSA-437230;R-HSA-392…
R-HSA-111885	Opioid Signalling	21	103	0.00762229	3.03593e-06	0.000151797	33	49	0.00441243	-0.00238095	5153;5594;5576;2770;2781;1020;23236;55970;54331;2787;3708;2774;23396;51764;5577;5534;814;5515;5528;2934;5518		R-HSA-111879;R-HSA-167429;R-HSA-167433;R-HSA-392206;R-HSA-180047;R-HSA-112271;R-HSA-169683;R-HSA-169680;R-HSA-111955;R-HSA-111956;R-HSA-112282;R-HSA-111898;R-HSA-112037;R-HSA-8951727;R-HSA-111913;R-HSA-170666;R-HSA-111912;R-HSA-111915;R-HSA-170671;R-HSA-170674;R-HSA-167408;R-HSA-170672;R-HSA-201783;R-HSA-111925;R-HSA-167415;R-HSA-170676;R-HSA-170677;R-HSA-201787;R-HSA-167419;R-HSA-170686;R-HSA-20…
R-HSA-392499	Metabolism of proteins	195	2326	0.172131	3.23352e-06	0.000155209	343	815	0.0733904	0.109231	9861;908;6231;4694;9349;6233;8774;10130;6235;8775;22872;6193;7284;6194;1975;55288;1457;2787;54472;2665;10814;51764;6622;4062;115827;7332;7453;6000;8666;7334;8667;16;7336;8665;1471;3098;4738;5706;55970;5708;23172;5709;10427;1983;55611;63908;9748;5701;9868;92609;3800;6130;65263;6132;6135;6134;1363;84617;79672;7184;51386;27068;6128;1917;5710;7458;5711;6129;6923;5690;9255;6146;63893;6543;3033;7070;23…		R-HSA-8956040;R-HSA-1299475;R-HSA-1614362;R-HSA-688136;R-HSA-5660757;R-HSA-8956045;R-HSA-1299478;R-HSA-8869506;R-HSA-5660752;R-HSA-8850560;R-HSA-5660753;R-HSA-1299476;R-HSA-5689950;R-HSA-1299482;R-HSA-1299481;R-HSA-1299480;R-HSA-5696605;R-HSA-1299487;R-HSA-5696600;R-HSA-1299484;R-HSA-548890;R-HSA-8852127;R-HSA-5665871;R-HSA-8956050;R-HSA-4551768;R-HSA-3640872;R-HSA-8852134;R-HSA-8852133;R-HSA-568…
R-HSA-5684996	MAPK1/MAPK3 signaling	38	274	0.0202768	5.24181e-06	0.000235881	33	46	0.00414228	0.0836842	9861;88;23406;8452;6233;3336;5710;8649;71;5579;5711;5536;2904;5515;818;10313;5518;5690;8682;5594;5595;4684;23312;7094;5706;5708;5906;5709;5908;1200;8437;5689;6712;5701;2739;6714;5528		R-HSA-5672980;R-HSA-5674132;R-HSA-5672978;R-HSA-5674130;R-HSA-5674387;R-HSA-5674385;R-HSA-5675206;R-HSA-5672965;R-HSA-5674373;R-HSA-5658435;R-HSA-5674496;R-HSA-5672961;R-HSA-5672972;R-HSA-5672973;R-HSA-5672969;R-HSA-109857;R-HSA-5658231;R-HSA-109858;R-HSA-109860;R-HSA-5675376;R-HSA-109863;R-HSA-109862;R-HSA-5658430;R-HSA-5675198;R-HSA-5674366;R-HSA-109864;R-HSA-5672957;R-HSA-5675194;R-HSA-5658424…
R-HSA-5673001	RAF/MAP kinase cascade	37	267	0.0197588	7.0707e-06	0.00030404	27	39	0.00351193	0.0813514	9861;88;8452;6233;3336;5710;8649;71;5579;5711;5536;2904;5515;818;10313;5518;5690;8682;5594;5595;4684;23312;7094;5706;5708;5906;5709;5908;1200;8437;5689;6712;5701;2739;6714;5528		R-HSA-5672980;R-HSA-5674132;R-HSA-5672978;R-HSA-5674130;R-HSA-5674387;R-HSA-5674385;R-HSA-5675206;R-HSA-5672965;R-HSA-5674373;R-HSA-5658435;R-HSA-5674496;R-HSA-5672961;R-HSA-5672972;R-HSA-5672973;R-HSA-5672969;R-HSA-5658231;R-HSA-5675376;R-HSA-5658430;R-HSA-5675198;R-HSA-5674366;R-HSA-5672957;R-HSA-5675194;R-HSA-5658424;R-HSA-5674022;R-HSA-5675431;R-HSA-5675373;R-HSA-5675433
R-HSA-3858494	Beta-catenin independent WNT signaling	27	165	0.0122105	7.30193e-06	0.000306681	21	51	0.00459253	0.114444	9861;6233;54331;2787;2665;1499;1212;51764;5534;5710;5579;5711;5879;5690;1175;23312;1173;23236;5706;55970;5708;387;5709;3708;5689;5701;2934		R-HSA-8944362;R-HSA-5140747;R-HSA-3858495;R-HSA-4411365;R-HSA-4551465;R-HSA-5138432;R-HSA-5138433;R-HSA-4608855;R-HSA-2730872;R-HSA-3858475;R-HSA-169680;R-HSA-4608852;R-HSA-4411383;R-HSA-5138459;R-HSA-398193;R-HSA-4420052;R-HSA-3965444;R-HSA-3965447;R-HSA-3965441;R-HSA-398040;R-HSA-4551451
R-HSA-168249	Innate Immune System	119	1291	0.0955376	7.68877e-06	0.00031524	193	648	0.0583521	0.0826891	9861;6233;10493;1975;55684;2821;54472;2027;2665;998;4048;5534;8649;9218;55327;4723;7334;1471;3098;5706;5708;5709;2950;1465;523;8659;527;6515;1508;5701;7184;3417;534;535;5710;5315;5711;818;4627;5690;5058;8566;23312;29099;3706;387;3708;1400;55754;2058;3146;427;11333;5689;5602;10487;23406;5581;51719;6154;9145;3320;23646;26999;10857;3039;1499;830;3312;1650;713;3796;1938;7879;10694;10575;6285;51606;52…		R-HSA-936462;R-HSA-741386;R-HSA-688136;R-HSA-688137;R-HSA-936960;R-HSA-6803063;R-HSA-936991;R-HSA-936986;R-HSA-936475;R-HSA-203797;R-HSA-177690;R-HSA-177692;R-HSA-5621363;R-HSA-741411;R-HSA-5621370;R-HSA-1296421;R-HSA-5621347;R-HSA-173626;R-HSA-5621356;R-HSA-173631;R-HSA-198731;R-HSA-6800426;R-HSA-1678920;R-HSA-1678923;R-HSA-937050;R-HSA-6800434;R-HSA-198746;R-HSA-2530429;R-HSA-9013974;R-HSA-1987…
R-HSA-168255	Influenza Life Cycle	29	186	0.0137645	8.34178e-06	0.000333671	6	52	0.00468258	0.201034	6130;6155;6154;6132;6176;6231;6135;9349;6134;6233;6235;3320;6193;6194;2665;6128;6205;6129;6206;6165;6146;63893;6167;6181;4738;2734;2058;6139;6138;6217;5901		R-HSA-192704;R-HSA-168880;R-HSA-169921;R-HSA-192841;R-HSA-192830;R-HSA-168285
R-HSA-72649	Translation initiation complex formation	15	63	0.00466218	1.32835e-05	0.000509468	2	2	0.000180099	0.152667	6231;8666;8667;6233;6235;8665;26986;6193;6194;1975;51386;3028;6205;7458;6206;6217		R-HSA-156808;R-HSA-157849
R-HSA-8854691	Interleukin-20 family signaling	38	286	0.0211648	1.3407e-05	0.000509468	33	56	0.00504277	0.0836842	9861;88;23406;8452;6233;3336;5710;8649;71;5579;5711;5536;2904;5515;818;10313;5518;5690;8682;5594;5595;4684;23312;7094;5706;5708;5906;5709;5908;1200;8437;5689;6712;5701;2739;6714;5528		R-HSA-5672980;R-HSA-5674132;R-HSA-5672978;R-HSA-5674130;R-HSA-5674387;R-HSA-5674385;R-HSA-5675206;R-HSA-5672965;R-HSA-5674373;R-HSA-5658435;R-HSA-5674496;R-HSA-5672961;R-HSA-5672972;R-HSA-5672973;R-HSA-5672969;R-HSA-109857;R-HSA-5658231;R-HSA-109858;R-HSA-109860;R-HSA-5675376;R-HSA-109863;R-HSA-109862;R-HSA-5658430;R-HSA-5675198;R-HSA-5674366;R-HSA-109864;R-HSA-5672957;R-HSA-5675194;R-HSA-5658424…
R-HSA-450408	AUF1 (hnRNP D0) binds and destabilizes mRNA	14	56	0.00414416	1.50545e-05	0.000557016	3	4	0.000360198	0.0207143	5690;9861;6233;26986;23312;5706;5708;5709;3315;3312;5710;5689;5711;5701		R-HSA-450551;R-HSA-450580;R-HSA-450466
R-HSA-1266738	Developmental Biology	107	1152	0.0852512	1.71923e-05	0.000618924	228	484	0.043584	0.151402	9861;6231;9349;6233;6235;6193;6194;1457;2665;1212;998;8649;8666;2043;22884;3251;5706;5708;5709;5701;4074;6130;6132;6135;6134;116986;84617;6128;5710;5711;539;6129;4744;3897;6923;4627;5690;6146;63893;5058;5576;3033;23312;2734;387;1400;55753;2058;23396;3146;6139;4478;6138;5689;826;10487;4637;6155;6154;8335;23001;3320;1020;59283;54039;1499;3312;7879;2904;5230;6165;5594;5595;6167;7093;7094;3329;10109;…		R-HSA-525833;R-HSA-6806629;R-HSA-3928633;R-HSA-3928632;R-HSA-3928639;R-HSA-5682769;R-HSA-3928627;R-HSA-3928625;R-HSA-3928631;R-HSA-3928628;R-HSA-3928619;R-HSA-3928616;R-HSA-3928623;R-HSA-3928620;R-HSA-8942224;R-HSA-3928615;R-HSA-3928614;R-HSA-3928612;R-HSA-3928602;R-HSA-6805573;R-HSA-3928601;R-HSA-5682802;R-HSA-418850;R-HSA-3928607;R-HSA-3928604;R-HSA-3928595;R-HSA-392749;R-HSA-392748;R-HSA-41886…
R-HSA-373755	Semaphorin interactions	16	73	0.00540221	1.88119e-05	0.000658416	22	40	0.00360198	0.044375	5230;8666;5058;3320;1020;3251;7094;387;3326;1400;2058;23396;998;5879;103910;4637;2923;4627		R-HSA-399941;R-HSA-399938;R-HSA-399939;R-HSA-399936;R-HSA-434990;R-HSA-399951;R-HSA-419087;R-HSA-416559;R-HSA-416588;R-HSA-399946;R-HSA-400682;R-HSA-399947;R-HSA-399944;R-HSA-419049;R-HSA-416594;R-HSA-399952;R-HSA-399935;R-HSA-419644;R-HSA-419197;R-HSA-419645;R-HSA-399930;R-HSA-399928
R-HSA-72702	Ribosomal scanning and start codon recognition	15	66	0.00488419	2.25636e-05	0.000767164	2	2	0.000180099	0.11	6231;8666;8667;6233;6235;8665;6193;6194;1975;51386;3028;1983;6205;7458;6206;6217		R-HSA-72697;R-HSA-72621
R-HSA-109581	Apoptosis	27	177	0.0130985	2.44817e-05	0.000807896	22	122	0.010986	0.0381481	9861;9228;6233;572;1499;5534;5710;10134;5711;3418;5690;7532;7534;7533;23312;5706;5708;3008;5709;23396;3146;4137;5689;5701;4976;2934;26060		R-HSA-139906;R-HSA-211715;R-HSA-373700;R-HSA-139905;R-HSA-508163;R-HSA-211239;R-HSA-508162;R-HSA-198347;R-HSA-211247;R-HSA-373717;R-HSA-351894;R-HSA-201622;R-HSA-211734;R-HSA-139893;R-HSA-8867344;R-HSA-266204;R-HSA-139899;R-HSA-202969;R-HSA-351871;R-HSA-418845;R-HSA-139897;R-HSA-201629
R-HSA-72662	Activation of the mRNA upon binding of the cap-binding complex and eIFs, and subsequent binding to 43S	15	67	0.00495819	2.67342e-05	0.000882229	3	6	0.000540297	0.152667	6231;8666;8667;6233;6235;8665;26986;6193;6194;1975;51386;3028;6205;7458;6206;6217		R-HSA-72647;R-HSA-156808;R-HSA-157849
R-HSA-8949613	Cristae formation	10	31	0.00229409	3.08204e-05	0.000986253	2	2	0.000180099	-0.048	10989;9551;84303;513;514;515;3187;55735;539;10476		R-HSA-8949609;R-HSA-8949580
R-HSA-391251	Protein folding	19	105	0.0077703	4.37003e-05	0.00132897	28	28	0.00252139	0.0221053	908;7277;6000;7411;22948;6543;2770;2781;84617;55970;54331;1457;2787;1155;51764;10574;5887;10694;10575		R-HSA-6814119;R-HSA-389956;R-HSA-390470;R-HSA-389955;R-HSA-389954;R-HSA-8850560;R-HSA-389964;R-HSA-6814124;R-HSA-389961;R-HSA-6814121;R-HSA-389963;R-HSA-6814120;R-HSA-389972;R-HSA-389974;R-HSA-389969;R-HSA-389970;R-HSA-8850527;R-HSA-389980;R-HSA-389976;R-HSA-389978;R-HSA-8850534;R-HSA-8850529;R-HSA-391266;R-HSA-8850539;R-HSA-6814409;R-HSA-390453;R-HSA-6814418;R-HSA-390459
R-HSA-168273	Influenza Viral RNA Transcription and Replication	26	173	0.0128025	4.37416e-05	0.00132897	3	15	0.00135074	0.206538	6130;6155;6154;6132;6176;6231;6135;9349;6134;6233;6235;3320;6193;6194;6128;6205;6129;6206;6165;6146;63893;6167;6181;2734;2058;6139;6138;6217		R-HSA-192704;R-HSA-192841;R-HSA-192830
R-HSA-195258	RHO GTPase Effectors	39	314	0.0232369	4.42991e-05	0.00132897	87	106	0.00954525	0.230769	6396;5464;8359;8335;286205;8350;84617;26999;55288;1499;998;3796;71;10552;5515;5879;4627;5518;7277;5594;8666;5595;7532;7534;5058;7533;3251;5905;387;10109;5500;22919;8338;5887;3800;103910;6714;4637;4659;5528		R-HSA-5665751;R-HSA-5665748;R-HSA-2029469;R-HSA-2029466;R-HSA-5668947;R-HSA-5623632;R-HSA-3858495;R-HSA-5666001;R-HSA-5666129;R-HSA-2029465;R-HSA-419087;R-HSA-75016;R-HSA-2029460;R-HSA-5671772;R-HSA-419083;R-HSA-2029456;R-HSA-5666008;R-HSA-5625797;R-HSA-5625796;R-HSA-5668932;R-HSA-5671749;R-HSA-5623622;R-HSA-5665989;R-HSA-5667008;R-HSA-2197691;R-HSA-2197690;R-HSA-8981931;R-HSA-5668978;R-HSA-56661…
R-HSA-5357801	Programmed Cell Death	27	185	0.0136905	5.115e-05	0.0015345	23	135	0.0121567	0.0381481	9861;9228;6233;572;1499;5534;5710;10134;5711;3418;5690;7532;7534;7533;23312;5706;5708;3008;5709;23396;3146;4137;5689;5701;4976;2934;26060		R-HSA-139906;R-HSA-211715;R-HSA-373700;R-HSA-139905;R-HSA-508163;R-HSA-211239;R-HSA-508162;R-HSA-198347;R-HSA-211247;R-HSA-373717;R-HSA-351894;R-HSA-201622;R-HSA-211734;R-HSA-139893;R-HSA-8867344;R-HSA-266204;R-HSA-5675470;R-HSA-139899;R-HSA-202969;R-HSA-351871;R-HSA-418845;R-HSA-139897;R-HSA-201629
R-HSA-5625740	RHO GTPases activate PKNs	16	80	0.00592022	5.4972e-05	0.00159419	16	20	0.00180099	0.615	7532;8359;7534;5058;7533;8335;8350;387;5500;8338;5879;3800;103910;4637;4659;4627		R-HSA-5623632;R-HSA-419232;R-HSA-5623667;R-HSA-75016;R-HSA-5671772;R-HSA-5625849;R-HSA-5625848;R-HSA-5625784;R-HSA-5625883;R-HSA-5671737;R-HSA-5625797;R-HSA-5625796;R-HSA-5671749;R-HSA-5623622;R-HSA-5625870;R-HSA-5625774
R-HSA-5627123	RHO GTPases activate PAKs	9	27	0.00199808	5.9404e-05	0.00166331	15	15	0.00135074	0.0344444	5058;998;5500;3251;5879;103910;4637;4659;4627		R-HSA-8981931;R-HSA-445797;R-HSA-5668978;R-HSA-5668947;R-HSA-419232;R-HSA-5627775;R-HSA-2029460;R-HSA-2029456;R-HSA-5668984;R-HSA-5669240;R-HSA-8981926;R-HSA-5669158;R-HSA-5668932;R-HSA-5669250;R-HSA-442832
R-HSA-390466	Chaperonin-mediated protein folding	18	99	0.00732628	6.47386e-05	0.00174794	19	19	0.00171094	0.0161111	908;7277;6000;7411;22948;6543;2770;2781;84617;55970;54331;1457;2787;51764;10574;5887;10694;10575		R-HSA-6814119;R-HSA-8850534;R-HSA-390470;R-HSA-8850529;R-HSA-391266;R-HSA-389954;R-HSA-8850560;R-HSA-6814124;R-HSA-8850539;R-HSA-389961;R-HSA-6814121;R-HSA-6814409;R-HSA-6814120;R-HSA-390453;R-HSA-6814418;R-HSA-389970;R-HSA-8850527;R-HSA-389980;R-HSA-390459
R-HSA-4086400	PCP/CE pathway	18	99	0.00732628	6.47386e-05	0.00174794	8	24	0.00216119	0.06	5690;9861;6233;1175;23312;1173;5706;5708;387;5709;2665;1212;5710;5579;5689;5711;5701;5879		R-HSA-4608855;R-HSA-3858475;R-HSA-4608852;R-HSA-5140747;R-HSA-5138459;R-HSA-3858495;R-HSA-5138432;R-HSA-5138433
R-HSA-8852276	The role of GTSE1 in G2/M progression after G2 checkpoint	16	82	0.00606823	7.29537e-05	0.00196975	5	10	0.000900495	0.09	5690;9861;7277;5230;6233;3320;23312;84617;5706;5708;5709;3326;2058;5710;22919;5689;5711;5887;5701		R-HSA-8852354;R-HSA-8852306;R-HSA-8852362;R-HSA-8852298;R-HSA-8852280
R-HSA-389957	Prefoldin mediated transfer of substrate to CCT/TriC	9	28	0.00207208	7.8072e-05	0.00202987	2	2	0.000180099	-0.0444444	908;7277;7411;22948;6543;10574;5887;10694;10575;84617		R-HSA-389970;R-HSA-389980
R-HSA-5205647	Mitophagy	9	29	0.00214608	0.000101438	0.00263739	9	15	0.00135074	-0.217778	1457;6233;84557;9804;7416;9868;10452;6714;9927		R-HSA-5205663;R-HSA-5205661;R-HSA-5205673;R-HSA-8948143;R-HSA-8959571;R-HSA-8959573;R-HSA-5205682;R-HSA-5205649;R-HSA-8948039
R-HSA-76002	Platelet activation, signaling and aggregation	37	305	0.0225709	0.00010965	0.00283655	75	114	0.0102656	-0.0394595	88;5581;2770;29789;572;54331;2787;213;998;51764;7018;5579;11343;10672;5879;7277;5594;5595;7534;7094;3329;55970;5906;387;3326;51097;3708;5908;2058;81;5887;1804;6714;10487;9948;2934		R-HSA-443910;R-HSA-114689;R-HSA-390663;R-HSA-425861;R-HSA-392195;R-HSA-418176;R-HSA-443905;R-HSA-429441;R-HSA-354060;R-HSA-396941;R-HSA-443402;R-HSA-397835;R-HSA-392202;R-HSA-198284;R-HSA-939265;R-HSA-5684806;R-HSA-418581;R-HSA-418579;R-HSA-418576;R-HSA-354066;R-HSA-5684801;R-HSA-354077;R-HSA-354073;R-HSA-443418;R-HSA-418200;R-HSA-354087;R-HSA-442273;R-HSA-139941;R-HSA-377644;R-HSA-443439;R-HSA-4…
R-HSA-5627117	RHO GTPases Activate ROCKs	8	23	0.00170206	0.000113462	0.00283655	5	5	0.000450248	0.225	387;8666;5058;5500;103910;4637;4659;4627		R-HSA-419232;R-HSA-419087;R-HSA-419197;R-HSA-419083;R-HSA-419049
R-HSA-9006925	Intracellular signaling by second messengers	40	341	0.025235	0.000117694	0.00291753	35	106	0.00954525	-0.00025	9861;4074;5581;8396;6233;572;7917;1457;5577;5710;8649;5315;5579;5711;79837;814;5515;10313;5518;5690;5153;5594;5595;5576;23312;23236;5706;3329;5708;5709;3708;1200;23396;5689;5701;2915;6714;5528;2934		R-HSA-199299;R-HSA-8944457;R-HSA-6807206;R-HSA-8857925;R-HSA-8851011;R-HSA-8850945;R-HSA-198347;R-HSA-8944454;R-HSA-169683;R-HSA-169680;R-HSA-111955;R-HSA-111956;R-HSA-6811504;R-HSA-6811454;R-HSA-1675776;R-HSA-112282;R-HSA-8944104;R-HSA-6807106;R-HSA-8944047;R-HSA-8951727;R-HSA-111913;R-HSA-8948832;R-HSA-111912;R-HSA-198314;R-HSA-6807118;R-HSA-111915;R-HSA-1676082;R-HSA-8943780;R-HSA-8948775;R-HS…
R-HSA-449147	Signaling by Interleukins	76	793	0.0586842	0.000121564	0.00291753	157	468	0.0421432	0.0738158	9861;88;23406;8452;6233;3320;7917;55684;54472;3312;998;8649;5579;6624;4128;5536;2904;4723;6285;5594;5595;7334;7534;7094;4738;5706;3329;5708;5906;5709;5908;1508;6712;5701;3689;6714;4074;9049;2892;8350;7184;3936;552900;3336;5710;71;5711;2806;6888;5515;6648;818;10313;5518;5690;8682;4684;2781;23312;2896;2058;1200;348;3146;4478;8437;5689;5602;2739;1804;5528;1845		R-HSA-6785895;R-HSA-450063;R-HSA-1112602;R-HSA-914182;R-HSA-1112604;R-HSA-8950426;R-HSA-450325;R-HSA-199959;R-HSA-5658435;R-HSA-203797;R-HSA-452122;R-HSA-109857;R-HSA-879917;R-HSA-5658231;R-HSA-109858;R-HSA-6783556;R-HSA-109860;R-HSA-5675376;R-HSA-109863;R-HSA-109862;R-HSA-6783552;R-HSA-450337;R-HSA-8865711;R-HSA-5674366;R-HSA-109864;R-HSA-450348;R-HSA-450346;R-HSA-8937656;R-HSA-8950201;R-HSA-451…
R-HSA-195721	Signaling by WNT	39	330	0.0244209	0.000122779	0.00294669	78	156	0.0140477	0.212821	9861;8452;8359;6233;8335;23564;8350;54331;1457;2787;2665;1499;1212;51764;5534;5710;5579;5711;5515;5879;5518;8607;5690;7534;1175;23312;1173;23236;5706;55970;5708;387;5709;3708;8338;5689;5701;5528;2934		R-HSA-3322422;R-HSA-3858495;R-HSA-3601585;R-HSA-3769393;R-HSA-3769392;R-HSA-3364026;R-HSA-3322427;R-HSA-3322424;R-HSA-3769394;R-HSA-3322429;R-HSA-4608855;R-HSA-3858475;R-HSA-4608852;R-HSA-4641236;R-HSA-4411351;R-HSA-3769391;R-HSA-4420052;R-HSA-4641246;R-HSA-3364014;R-HSA-3640874;R-HSA-5665608;R-HSA-3769383;R-HSA-4411357;R-HSA-3640872;R-HSA-4641253;R-HSA-4411367;R-HSA-3451153;R-HSA-4411365;R-HSA-1…
R-HSA-199991	Membrane Trafficking	66	667	0.0493599	0.000143854	0.00345249	146	218	0.0196308	0.0243939	9026;6396;6233;8774;8775;23001;22872;6272;7163;274;51560;54472;2665;830;2664;57465;1212;3312;832;3796;7879;6427;6305;10972;22848;7532;7534;7533;164;4738;10109;10427;63908;23011;5864;6712;10342;6714;4074;9049;84617;29924;1314;7018;71;10552;9318;5878;5879;6923;23637;7277;8567;8766;5058;1176;1175;1173;2184;25977;387;2697;1200;23396;10121;5887		R-HSA-8868230;R-HSA-8868236;R-HSA-1445149;R-HSA-8877451;R-HSA-8876191;R-HSA-2316347;R-HSA-8876190;R-HSA-8854173;R-HSA-8876188;R-HSA-2316349;R-HSA-8876454;R-HSA-6807877;R-HSA-6807875;R-HSA-8877475;R-HSA-8876193;R-HSA-6807872;R-HSA-8877998;R-HSA-8867756;R-HSA-8867754;R-HSA-190519;R-HSA-432688;R-HSA-190520;R-HSA-190782;R-HSA-6811431;R-HSA-8849350;R-HSA-6811429;R-HSA-6811428;R-HSA-8849348;R-HSA-43270…
R-HSA-112315	Transmission across Chemical Synapses	35	288	0.0213128	0.000161054	0.00370425	62	107	0.0096353	-0.02	88;8573;9568;2892;2770;2571;59283;54331;2787;773;10815;3312;51764;8825;5579;814;55327;4128;2904;818;8541;5594;8567;1175;1173;23236;2734;55970;320;83988;2554;2653;2774;5864;2739		R-HSA-888589;R-HSA-141186;R-HSA-374919;R-HSA-379395;R-HSA-421007;R-HSA-392206;R-HSA-888577;R-HSA-442760;R-HSA-374922;R-HSA-210444;R-HSA-1013020;R-HSA-438037;R-HSA-380574;R-HSA-112282;R-HSA-372505;R-HSA-432164;R-HSA-264615;R-HSA-432162;R-HSA-111913;R-HSA-170666;R-HSA-432172;R-HSA-5336443;R-HSA-111915;R-HSA-170671;R-HSA-170674;R-HSA-445367;R-HSA-372529;R-HSA-170686;R-HSA-380869;R-HSA-416320;R-HSA-8…
R-HSA-5689603	UCH proteinases	17	98	0.00725228	0.000176484	0.00389826	9	11	0.000990545	0.315882	5690;9861;8473;6233;8335;23312;4738;5706;5708;5709;5908;5710;8338;5689;5711;5701;8607		R-HSA-5690790;R-HSA-5690759;R-HSA-5665854;R-HSA-5689630;R-HSA-5665871;R-HSA-5690319;R-HSA-2179291;R-HSA-5690808;R-HSA-5689544
R-HSA-169911	Regulation of Apoptosis	12	54	0.00399615	0.000177194	0.00389826	3	5	0.000450248	0.0875	5690;5706;9861;5708;5709;6233;5710;5689;5711;23312;5701;4976		R-HSA-211715;R-HSA-211734;R-HSA-8867344
R-HSA-72695	Formation of the ternary complex, and subsequently, the 43S complex	12	54	0.00399615	0.000177194	0.00389826	1	3	0.000270149	0.1725	6231;8666;8667;6233;6235;8665;6193;6194;51386;3028;6205;6206;6217		R-HSA-72691
R-HSA-390450	Folding of actin by CCT/TriC	6	13	0.000962037	0.000183551	0.00403813	2	2	0.000180099	-0.175	908;22948;6543;10574;10694;10575		R-HSA-390453;R-HSA-390459
R-HSA-445144	Signal transduction by L1	8	25	0.00185007	0.000198697	0.00434197	10	11	0.000990545	0.09625	1457;5594;5595;1200;4684;5058;3897;5879		R-HSA-392752;R-HSA-109860;R-HSA-445072;R-HSA-109862;R-HSA-374669;R-HSA-437230;R-HSA-374686;R-HSA-445069;R-HSA-374681;R-HSA-445064
R-HSA-195253	Degradation of beta-catenin by the destruction complex	16	90	0.00666025	0.00020676	0.00434197	15	22	0.00198109	-0.035625	5690;9861;6233;23564;23312;5706;5708;5709;1499;5710;5689;5711;5701;5515;5528;5518		R-HSA-195300;R-HSA-2130279;R-HSA-195275;R-HSA-195304;R-HSA-2130282;R-HSA-5229348;R-HSA-2130286;R-HSA-5229343;R-HSA-195283;R-HSA-195251;R-HSA-195280;R-HSA-5334050;R-HSA-195318;R-HSA-195287;R-HSA-5246693
R-HSA-174113	SCF-beta-TrCP mediated degradation of Emi1	12	55	0.00407015	0.000209013	0.00438928	3	3	0.000270149	0.0333333	5690;5706;9861;55288;5708;5709;6233;5710;5689;5711;23312;5701		R-HSA-174209;R-HSA-174203;R-HSA-174159
R-HSA-180585	Vif-mediated degradation of APOBEC3G	12	56	0.00414416	0.000245577	0.00515711	3	4	0.000360198	0.119167	5690;5706;9861;5708;5709;6233;5710;5689;5711;23312;5701;6923		R-HSA-180603;R-HSA-180555;R-HSA-180540
R-HSA-5689880	Ub-specific processing proteases	27	206	0.0152446	0.000281669	0.00563338	37	40	0.00360198	0.0622222	9861;8078;6233;8335;55288;5710;7417;5711;7416;7419;8607;5690;3033;23312;5706;5708;5709;55611;27430;23770;9804;8338;8239;5689;5701;9868		R-HSA-5696534;R-HSA-870479;R-HSA-5690196;R-HSA-6782628;R-HSA-6782820;R-HSA-5696914;R-HSA-936390;R-HSA-5689950;R-HSA-5696605;R-HSA-5696600;R-HSA-6781814;R-HSA-5689539;R-HSA-5696960;R-HSA-8869456;R-HSA-5696968;R-HSA-3640872;R-HSA-5689972;R-HSA-5696564;R-HSA-6781764;R-HSA-5689973;R-HSA-5696947;R-HSA-5696627;R-HSA-5697009;R-HSA-5696945;R-HSA-870437;R-HSA-5696958;R-HSA-6783177;R-HSA-6781897;R-HSA-8862…
R-HSA-4641258	Degradation of DVL	12	57	0.00421816	0.000287441	0.00574882	5	7	0.000630347	0.0866667	5690;5706;9861;5708;5709;8452;6233;5710;5689;5711;23312;5701		R-HSA-4641159;R-HSA-1504213;R-HSA-1504193;R-HSA-1504190;R-HSA-4641260
R-HSA-8941858	Regulation of RUNX3 expression and activity	12	57	0.00421816	0.000287441	0.00574882	6	9	0.000810446	0.0483333	5690;5706;9861;5708;5709;6233;5710;5689;5711;23312;5701;6714		R-HSA-8952408;R-HSA-8952382;R-HSA-8937807;R-HSA-8937792;R-HSA-8952419;R-HSA-8937814
R-HSA-163685	Integration of energy metabolism	21	143	0.0105824	0.000309165	0.0061833	30	65	0.00585322	0.114286	5576;2770;291;23236;2194;55970;54331;5906;2787;773;3708;3028;2058;51764;5577;6888;2915;5515;5528;2934;5518		R-HSA-400071;R-HSA-381644;R-HSA-265166;R-HSA-5672027;R-HSA-381707;R-HSA-381706;R-HSA-169683;R-HSA-400023;R-HSA-169680;R-HSA-825631;R-HSA-163733;R-HSA-400092;R-HSA-164056;R-HSA-381727;R-HSA-400037;R-HSA-163750;R-HSA-400097;R-HSA-400046;R-HSA-265645;R-HSA-381612;R-HSA-163688;R-HSA-163689;R-HSA-399978;R-HSA-5250209;R-HSA-111925;R-HSA-422320;R-HSA-163764;R-HSA-399998;R-HSA-400063;R-HSA-163769
R-HSA-8856828	Clathrin-mediated endocytosis	22	154	0.0113964	0.000325676	0.00618784	29	34	0.00306168	-0.0522727	9026;4074;22848;6233;1175;1173;2184;29924;25977;274;4738;10109;2665;1212;3312;1200;23396;7018;71;10552;9318;5878		R-HSA-8868230;R-HSA-8868236;R-HSA-8862280;R-HSA-8866269;R-HSA-8871196;R-HSA-8866268;R-HSA-8871194;R-HSA-8871193;R-HSA-8868071;R-HSA-8866279;R-HSA-8866277;R-HSA-8866275;R-HSA-8868066;R-HSA-8863727;R-HSA-8856813;R-HSA-8867756;R-HSA-8868651;R-HSA-8866283;R-HSA-8863723;R-HSA-8867754;R-HSA-8863721;R-HSA-8856808;R-HSA-8868072;R-HSA-8868648;R-HSA-8868661;R-HSA-8868660;R-HSA-8868659;R-HSA-8868658;R-HSA-8…
R-HSA-194315	Signaling by Rho GTPases	47	445	0.0329313	0.000332461	0.00625041	92	111	0.0099955	0.161064	6396;5464;8359;8335;286205;8350;84617;26999;55288;2665;1499;2664;1012;613;998;3796;71;10552;4744;10672;5515;5879;4627;5518;7277;5594;8666;5595;7532;7534;5058;7533;3251;5905;387;10109;3146;5500;22919;8338;5887;3800;103910;6714;4637;4659;5528		R-HSA-5665751;R-HSA-5665748;R-HSA-2029469;R-HSA-2029466;R-HSA-5668947;R-HSA-5623632;R-HSA-3858495;R-HSA-5666001;R-HSA-5666129;R-HSA-2029465;R-HSA-419087;R-HSA-75016;R-HSA-2029460;R-HSA-5671772;R-HSA-419083;R-HSA-2029456;R-HSA-5666008;R-HSA-5625797;R-HSA-5625796;R-HSA-5668932;R-HSA-5671749;R-HSA-5623622;R-HSA-5665989;R-HSA-5667008;R-HSA-2197691;R-HSA-2197690;R-HSA-8981931;R-HSA-194854;R-HSA-566897…
R-HSA-211733	Regulation of activated PAK-2p34 by proteasome mediated degradation	11	50	0.00370014	0.000353286	0.00625041	2	2	0.000180099	0.105455	5690;5706;9861;5708;5709;6233;5710;5689;5711;23312;5701		R-HSA-211715;R-HSA-211734
R-HSA-202670	ERKs are inactivated	6	15	0.00111004	0.00039065	0.00625041	2	2	0.000180099	-0.188333	5594;5595;5515;5528;5518;1845		R-HSA-199959;R-HSA-203797
R-HSA-6791226	Major pathway of rRNA processing in the nucleolus and cytosol	25	189	0.0139865	0.000408442	0.00653508	6	7	0.000630347	0.2096	6130;6155;6154;6132;6176;6231;6135;9349;6134;6233;6235;6193;6194;6128;6205;6129;6206;6165;6146;63893;6167;6181;2734;6139;6138;6217		R-HSA-6791223;R-HSA-6791222;R-HSA-6791221;R-HSA-6791218;R-HSA-6791228;R-HSA-6791227
R-HSA-5687128	MAPK6/MAPK4 signaling	17	106	0.0078443	0.000427994	0.0068479	10	40	0.00360198	0.0252941	5690;9861;4074;6233;5058;23312;3251;5706;5708;5709;3315;998;5710;5689;5711;5701;5879		R-HSA-5687126;R-HSA-5687095;R-HSA-5687121;R-HSA-5687086;R-HSA-389788;R-HSA-5687103;R-HSA-5627775;R-HSA-5687101;R-HSA-5687112;R-HSA-5687081
R-HSA-162909	Host Interactions of HIV factors	21	148	0.0109524	0.000479777	0.00763173	27	54	0.00486267	0.0733333	5690;9861;51606;6233;9049;1175;291;23312;1173;55690;164;5706;5905;5708;5709;5710;5689;5711;5701;5879;5901;6923		R-HSA-180739;R-HSA-180736;R-HSA-182279;R-HSA-180555;R-HSA-182286;R-HSA-180687;R-HSA-167633;R-HSA-167637;R-HSA-182171;R-HSA-180573;R-HSA-165028;R-HSA-182186;R-HSA-165034;R-HSA-180905;R-HSA-167597;R-HSA-165043;R-HSA-167601;R-HSA-167537;R-HSA-182198;R-HSA-182263;R-HSA-165047;R-HSA-180597;R-HSA-180603;R-HSA-180728;R-HSA-200952;R-HSA-165055;R-HSA-180540
R-HSA-389958	Cooperation of Prefoldin and TriC/CCT in actin and tubulin folding	9	36	0.0026641	0.000487087	0.00763173	6	6	0.000540297	-0.0444444	908;7277;7411;22948;6543;10574;5887;10694;10575;84617		R-HSA-390453;R-HSA-389970;R-HSA-389954;R-HSA-389980;R-HSA-389961;R-HSA-390459
R-HSA-168256	Immune System	202	2643	0.195589	0.000505902	0.00763173	447	1444	0.130032	0.0798515	23603;9861;88;6233;10493;23321;26037;22872;1975;55684;55288;2821;54472;2027;2665;998;4048;5534;8649;10134;9218;55327;6624;5536;4723;9751;7332;7334;16;7336;1471;3098;4738;5706;5708;5709;10427;642;2950;1465;523;8659;527;6515;1508;5701;9520;4074;23420;84617;7184;3417;3936;552900;534;535;4345;5710;5315;5711;6888;6923;6648;818;4627;5690;8682;63893;5058;8566;23312;29099;3706;387;3708;1400;55754;55753;2…		R-HSA-741386;R-HSA-688136;R-HSA-688137;R-HSA-936960;R-HSA-936991;R-HSA-936986;R-HSA-203797;R-HSA-389158;R-HSA-741411;R-HSA-8937656;R-HSA-1296421;R-HSA-5672980;R-HSA-5672978;R-HSA-198731;R-HSA-6800426;R-HSA-5672965;R-HSA-937050;R-HSA-6800434;R-HSA-5672961;R-HSA-198746;R-HSA-5672972;R-HSA-1168459;R-HSA-5672973;R-HSA-2530429;R-HSA-448603;R-HSA-5672969;R-HSA-983150;R-HSA-430183;R-HSA-8863973;R-HSA-98…
R-HSA-5205685	Pink/Parkin Mediated Mitophagy	7	22	0.00162806	0.000508782	0.00763173	5	8	0.000720396	-0.187143	6233;84557;9804;7416;9868;10452;9927		R-HSA-5205663;R-HSA-5205661;R-HSA-5205673;R-HSA-5205682;R-HSA-5205649
R-HSA-5676590	NIK-->noncanonical NF-kB signaling	12	61	0.00451417	0.000520712	0.00778857	2	9	0.000810446	0.120833	5690;5706;9861;5708;5709;6233;5710;9040;5689;5711;23312;5701		R-HSA-5607731;R-HSA-5607725
R-HSA-389960	Formation of tubulin folding intermediates by CCT/TriC	8	29	0.00214608	0.000526464	0.00778857	2	2	0.000180099	-0.0775	908;7277;22948;6543;10574;5887;10694;10575;84617		R-HSA-389954;R-HSA-389961
R-HSA-5658442	Regulation of RAS by GAPs	13	70	0.0051802	0.000528636	0.00778857	4	5	0.000450248	0.0715385	5690;9861;8452;6233;23312;5706;5708;5709;5710;8437;5689;5711;5701		R-HSA-5658231;R-HSA-5658435;R-HSA-5658430;R-HSA-5658424
R-HSA-879415	Advanced glycosylation endproduct receptor signaling	6	16	0.00118404	0.000546479	0.00778857	4	4	0.000360198	0.163333	6285;5594;5595;830;3146;1650		R-HSA-879358;R-HSA-879377;R-HSA-879411;R-HSA-879362
R-HSA-69017	CDK-mediated phosphorylation and removal of Cdc6	11	53	0.00392215	0.000569351	0.00778857	2	4	0.000360198	0.105455	5690;5706;9861;5708;5709;6233;5710;5689;5711;23312;5701		R-HSA-69015;R-HSA-69016
R-HSA-69229	Ubiquitin-dependent degradation of Cyclin D1	11	53	0.00392215	0.000569351	0.00778857	2	5	0.000450248	0.105455	5690;5706;9861;5708;5709;6233;5710;5689;5711;23312;5701		R-HSA-75825;R-HSA-75824
R-HSA-75815	Ubiquitin-dependent degradation of Cyclin D	11	53	0.00392215	0.000569351	0.00778857	2	5	0.000450248	0.105455	5690;5706;9861;5708;5709;6233;5710;5689;5711;23312;5701		R-HSA-75825;R-HSA-75824
R-HSA-180534	Vpu mediated degradation of CD4	11	53	0.00392215	0.000569351	0.00778857	2	5	0.000450248	0.105455	5690;5706;9861;5708;5709;6233;5710;5689;5711;23312;5701		R-HSA-180597;R-HSA-180573
R-HSA-9006934	Signaling by Receptor Tyrosine Kinases	57	585	0.0432916	0.000582915	0.00778857	354	625	0.056281	0.014386	5581;6233;23001;3320;26999;3315;54039;2665;1499;998;5579;55327;6285;51606;5594;8666;5595;3251;3329;5906;5908;523;4974;527;2915;6714;23420;3187;29924;572;3612;534;535;71;4744;10672;5515;5879;10313;5518;5058;1175;1173;23236;4915;387;3708;55753;2058;1200;348;84894;5528;2934;1845		R-HSA-5654614;R-HSA-5654615;R-HSA-171011;R-HSA-5654612;R-HSA-8848005;R-HSA-6785636;R-HSA-205319;R-HSA-1562641;R-HSA-5654608;R-HSA-5654622;R-HSA-5654623;R-HSA-5654620;R-HSA-5654618;R-HSA-5654596;R-HSA-5654597;R-HSA-5654594;R-HSA-203797;R-HSA-5654592;R-HSA-6785648;R-HSA-5654607;R-HSA-5654605;R-HSA-5654603;R-HSA-5654600;R-HSA-6803527;R-HSA-5654646;R-HSA-1963581;R-HSA-5654647;R-HSA-1250353;R-HSA-1963…
R-HSA-5610785	GLI3 is processed to GLI3R by the proteasome	12	62	0.00458817	0.000599121	0.00778857	5	5	0.000450248	0.128333	5690;5706;9861;5708;5709;6233;5534;5710;5689;5711;23312;5701		R-HSA-5610720;R-HSA-5610754;R-HSA-5610722;R-HSA-5610732;R-HSA-5610746
R-HSA-5625900	RHO GTPases activate CIT	7	23	0.00170206	0.000659022	0.00856728	5	6	0.000540297	0.0885714	387;5500;5879;103910;4637;4659;4627		R-HSA-5671970;R-HSA-5625901;R-HSA-5671919;R-HSA-8981443;R-HSA-5671993
R-HSA-437239	Recycling pathway of L1	11	54	0.00399615	0.000662215	0.00860879	14	14	0.00126069	0.0981818	7277;5594;2665;4478;1175;8649;71;5887;1173;3897;6714;84617		R-HSA-443783;R-HSA-443779;R-HSA-445089;R-HSA-392749;R-HSA-445071;R-HSA-392748;R-HSA-373736;R-HSA-374696;R-HSA-374677;R-HSA-445079;R-HSA-555065;R-HSA-445077;R-HSA-445084;R-HSA-374680
R-HSA-349425	Autodegradation of the E3 ubiquitin ligase COP1	11	54	0.00399615	0.000662215	0.00860879	2	5	0.000450248	0.105455	5690;5706;9861;5708;5709;6233;5710;5689;5711;23312;5701		R-HSA-264444;R-HSA-264458
R-HSA-5688426	Deubiquitination	33	288	0.0213128	0.000666415	0.0086634	64	77	0.00693381	0.0978788	9861;8473;8078;6233;8335;55288;5710;7417;5711;7416;7419;8607;5690;3033;23312;4738;5706;5708;387;23172;5709;5908;55611;27430;23770;9804;8338;8239;5689;5887;5701;9868		R-HSA-5690196;R-HSA-688136;R-HSA-6782820;R-HSA-5688786;R-HSA-8869506;R-HSA-5689950;R-HSA-5696605;R-HSA-5688797;R-HSA-5690843;R-HSA-5696600;R-HSA-6781814;R-HSA-5689539;R-HSA-5696960;R-HSA-5665871;R-HSA-5690319;R-HSA-8865182;R-HSA-5690827;R-HSA-5689544;R-HSA-5696968;R-HSA-3640872;R-HSA-5690870;R-HSA-5689972;R-HSA-5691381;R-HSA-6781764;R-HSA-5689973;R-HSA-5696627;R-HSA-5697009;R-HSA-870437;R-HSA-678…
R-HSA-196025	Formation of annular gap junctions	5	11	0.000814031	0.000676145	0.00878989	2	2	0.000180099	-0.028	2665;2697;1212;71;1173		R-HSA-196017;R-HSA-196026
R-HSA-8854050	FBXL7 down-regulates AURKA during mitotic entry and in early mitosis	11	55	0.00407015	0.000767346	0.00920816	4	6	0.000540297	0.105455	5690;5706;9861;5708;5709;6233;5710;5689;5711;23312;5701		R-HSA-8854071;R-HSA-8854051;R-HSA-8854044;R-HSA-8854041
R-HSA-69613	p53-Independent G1/S DNA damage checkpoint	11	55	0.00407015	0.000767346	0.00920816	2	5	0.000450248	0.105455	5690;5706;9861;5708;5709;6233;5710;5689;5711;23312;5701		R-HSA-69600;R-HSA-69598
R-HSA-69610	p53-Independent DNA Damage Response	11	55	0.00407015	0.000767346	0.00920816	2	5	0.000450248	0.105455	5690;5706;9861;5708;5709;6233;5710;5689;5711;23312;5701		R-HSA-69600;R-HSA-69598
R-HSA-69601	Ubiquitin Mediated Degradation of Phosphorylated Cdc25A	11	55	0.00407015	0.000767346	0.00920816	2	5	0.000450248	0.105455	5690;5706;9861;5708;5709;6233;5710;5689;5711;23312;5701		R-HSA-69600;R-HSA-69598
R-HSA-446652	Interleukin-1 family signaling	19	133	0.00984237	0.000805969	0.00967162	27	65	0.00585322	0.12	5690;9861;6285;7334;6233;2892;23312;5706;7917;55684;5708;5709;54472;3146;5710;5689;5711;5701		R-HSA-446862;R-HSA-450187;R-HSA-446868;R-HSA-450133;R-HSA-8948063;R-HSA-446684;R-HSA-446877;R-HSA-451418;R-HSA-448603;R-HSA-446694;R-HSA-446692;R-HSA-168166;R-HSA-209063;R-HSA-209061;R-HSA-5684273;R-HSA-8948015;R-HSA-446894;R-HSA-8948066;R-HSA-446701;R-HSA-446634;R-HSA-448629;R-HSA-168184;R-HSA-8948018;R-HSA-445757;R-HSA-445752;R-HSA-446648;R-HSA-445753
R-HSA-450531	Regulation of mRNA stability by proteins that bind AU-rich elements	15	93	0.00688226	0.000858698	0.0103044	4	26	0.00234129	0.014	5690;9861;6233;7534;26986;23312;5706;5708;5709;3315;3312;5710;5689;5711;5701		R-HSA-450551;R-HSA-450580;R-HSA-450466;R-HSA-450620
R-HSA-422356	Regulation of insulin secretion	16	104	0.00769629	0.000957077	0.0114849	21	37	0.00333183	0.25	5576;2770;291;23236;55970;54331;5906;2787;773;3708;3028;2058;51764;5577;2915;2934		R-HSA-400071;R-HSA-400037;R-HSA-400097;R-HSA-400046;R-HSA-265645;R-HSA-381612;R-HSA-381644;R-HSA-265166;R-HSA-399978;R-HSA-5672027;R-HSA-381707;R-HSA-381706;R-HSA-169683;R-HSA-400023;R-HSA-5250209;R-HSA-169680;R-HSA-422320;R-HSA-399998;R-HSA-400063;R-HSA-400092;R-HSA-381727
R-HSA-190873	Gap junction degradation	5	12	0.000888034	0.000993541	0.0119225	4	4	0.000360198	-0.028	2665;2697;1212;71;1173		R-HSA-196017;R-HSA-190519;R-HSA-196026;R-HSA-190829
R-HSA-5607761	Dectin-1 mediated noncanonical NF-kB signaling	12	66	0.00488419	0.00101896	0.0122275	2	9	0.000810446	0.120833	5690;5706;9861;5708;5709;6233;5710;9040;5689;5711;23312;5701		R-HSA-5607731;R-HSA-5607725
R-HSA-4641257	Degradation of AXIN	11	57	0.00421816	0.00101937	0.0122325	4	8	0.000720396	0.105455	5690;5706;9861;5708;5709;6233;5710;5689;5711;23312;5701		R-HSA-3640861;R-HSA-3640874;R-HSA-4641256;R-HSA-4641129
R-HSA-2132295	MHC class II antigen presentation	20	147	0.0108784	0.00106578	0.0127752	16	26	0.00234129	0.0665	7277;6396;9049;5476;1175;22872;1173;84617;164;4738;10427;2665;830;832;10121;3796;7879;5887;1508;6712;6923		R-HSA-2213248;R-HSA-8951498;R-HSA-8951500;R-HSA-2130725;R-HSA-2130504;R-HSA-2130731;R-HSA-2130349;R-HSA-2130478;R-HSA-2130640;R-HSA-2130641;R-HSA-2130706;R-HSA-2213236;R-HSA-2130486;R-HSA-2213241;R-HSA-2213243;R-HSA-2130619
R-HSA-174154	APC/C:Cdc20 mediated degradation of Securin	12	67	0.00495819	0.00115547	0.0127752	3	3	0.000270149	0.0333333	5690;5706;9861;55288;5708;5709;6233;5710;5689;5711;23312;5701		R-HSA-174144;R-HSA-174202;R-HSA-174121
R-HSA-5678895	Defective CFTR causes cystic fibrosis	12	67	0.00495819	0.00115547	0.0127752	4	7	0.000630347	0.165	5690;5706;9861;11160;5708;5709;6233;5710;5689;5711;23312;5701		R-HSA-8866854;R-HSA-8866858;R-HSA-8866857;R-HSA-8866856
R-HSA-8939236	RUNX1 regulates transcription of genes involved in differentiation of HSCs	16	106	0.0078443	0.00116138	0.0127752	6	15	0.00135074	0.575625	5690;9861;8359;6233;8335;23312;8350;5706;5708;5709;2664;5710;8338;5689;5711;5701		R-HSA-8956568;R-HSA-8865491;R-HSA-8956684;R-HSA-8865505;R-HSA-8957265;R-HSA-8865498
R-HSA-112314	Neurotransmitter receptors and postsynaptic signal transmission	22	171	0.0126545	0.00124814	0.0137296	38	55	0.00495272	0.0159091	88;5594;9568;2892;1175;2770;1173;23236;59283;2734;55970;54331;2787;83988;2554;2774;51764;5579;814;2739;2904;818		R-HSA-416320;R-HSA-8856398;R-HSA-421007;R-HSA-392206;R-HSA-442760;R-HSA-1013020;R-HSA-438037;R-HSA-443475;R-HSA-451283;R-HSA-420688;R-HSA-399711;R-HSA-112282;R-HSA-444253;R-HSA-443480;R-HSA-416985;R-HSA-442726;R-HSA-432164;R-HSA-975340;R-HSA-442725;R-HSA-432162;R-HSA-399712;R-HSA-111913;R-HSA-170666;R-HSA-451311;R-HSA-420975;R-HSA-442732;R-HSA-432172;R-HSA-111915;R-HSA-500717;R-HSA-170671;R-HSA-1…
R-HSA-1430728	Metabolism	252	3453	0.255532	0.00126317	0.0138949	375	2042	0.183881	0.065873	9861;25902;6231;6233;6235;28976;231;4728;1337;170685;1457;4729;2787;51764;4048;4722;4723;4725;4967;3098;23732;5706;23171;5708;5709;10427;2554;128;8659;4731;5701;5162;6130;65263;6132;6135;6134;4190;3417;51660;27068;6128;5710;5711;6129;10873;57407;6923;3418;5837;33;5297;8567;6146;63893;8566;64744;23396;6139;6138;6155;6154;2110;3320;3315;3312;2904;9551;6165;6167;3329;3326;5500;8338;2915;51218;7385;7…		R-HSA-77312;R-HSA-1614362;R-HSA-1655834;R-HSA-1655825;R-HSA-77323;R-HSA-1655826;R-HSA-71181;R-HSA-5672027;R-HSA-2162225;R-HSA-77331;R-HSA-5694018;R-HSA-1368065;R-HSA-70679;R-HSA-444433;R-HSA-1605632;R-HSA-1675776;R-HSA-2022919;R-HSA-5696074;R-HSA-194079;R-HSA-77342;R-HSA-194083;R-HSA-199202;R-HSA-5694071;R-HSA-2509831;R-HSA-2509827;R-HSA-2509838;R-HSA-193064;R-HSA-8853686;R-HSA-2162194;R-HSA-1655…
R-HSA-111447	Activation of BAD and translocation to mitochondria	6	19	0.00140605	0.00131335	0.0144469	5	5	0.000450248	-0.185	572;7532;7534;7533;23396;5534		R-HSA-139906;R-HSA-139905;R-HSA-198347;R-HSA-139899;R-HSA-139897
R-HSA-1295596	Spry regulation of FGF signaling	6	19	0.00140605	0.00131335	0.0144469	10	11	0.000990545	-0.125	5594;5595;6233;5515;6714;5518		R-HSA-1295634;R-HSA-934559;R-HSA-934604;R-HSA-1295632;R-HSA-1295622;R-HSA-1295621;R-HSA-1295609;R-HSA-1549564;R-HSA-1295599;R-HSA-1295613
R-HSA-68827	CDT1 association with the CDC6:ORC:origin complex	11	59	0.00436617	0.00133611	0.0146972	2	3	0.000270149	0.105455	5690;5706;9861;5708;5709;6233;5710;5689;5711;23312;5701		R-HSA-68825;R-HSA-68712
R-HSA-69541	Stabilization of p53	11	59	0.00436617	0.00133611	0.0146972	4	15	0.00135074	0.105455	5690;5706;9861;5708;5709;6233;5710;5689;5711;23312;5701		R-HSA-6804724;R-HSA-6804879;R-HSA-264444;R-HSA-264458
R-HSA-8868773	rRNA processing in the nucleus and cytosol	25	207	0.0153186	0.001431	0.0151181	7	15	0.00135074	0.2096	6130;6155;6154;6132;6176;6231;6135;9349;6134;6233;6235;6193;6194;6128;6205;6129;6206;6165;6146;63893;6167;6181;2734;6139;6138;6217		R-HSA-6791223;R-HSA-6791222;R-HSA-6791221;R-HSA-6791218;R-HSA-6791228;R-HSA-6791227;R-HSA-6790906
R-HSA-1257604	PIP3 activates AKT signaling	33	303	0.0224229	0.00151181	0.0151181	24	87	0.00783431	-0.0148485	9861;4074;8396;6233;572;7917;1457;5710;8649;5315;5579;5711;79837;5515;10313;5518;5690;5594;5595;23312;23236;5706;3329;5708;5709;1200;23396;5689;5701;2915;6714;5528		R-HSA-199299;R-HSA-8944104;R-HSA-8944457;R-HSA-6807206;R-HSA-8857925;R-HSA-8851011;R-HSA-6807106;R-HSA-8850945;R-HSA-8944047;R-HSA-198347;R-HSA-8948832;R-HSA-6807118;R-HSA-1676082;R-HSA-8943780;R-HSA-8944454;R-HSA-8948775;R-HSA-2316434;R-HSA-198640;R-HSA-8850992;R-HSA-6811472;R-HSA-6811504;R-HSA-6811454;R-HSA-1675776;R-HSA-6807134
R-HSA-3928662	EPHB-mediated forward signaling	10	51	0.00377414	0.00151189	0.0151189	14	26	0.00234129	0.088	10109;387;8666;5058;998;71;10552;2904;5879;6714		R-HSA-3928601;R-HSA-3928632;R-HSA-4093336;R-HSA-3928595;R-HSA-3928627;R-HSA-3928592;R-HSA-3928619;R-HSA-3928623;R-HSA-3928620;R-HSA-3928577;R-HSA-3928576;R-HSA-3928583;R-HSA-3928645;R-HSA-3928612
R-HSA-5607764	CLEC7A (Dectin-1) signaling	17	120	0.00888034	0.00161355	0.0161355	13	45	0.00405223	0.0847059	5690;9861;7334;6233;9040;23312;5706;5708;5709;3708;5534;5710;5689;5711;5701;6714;2934		R-HSA-202534;R-HSA-5607728;R-HSA-5607731;R-HSA-2730849;R-HSA-169683;R-HSA-2730872;R-HSA-169680;R-HSA-5607750;R-HSA-5607757;R-HSA-5607725;R-HSA-5607724;R-HSA-5607756;R-HSA-2730867
R-HSA-2173795	Downregulation of SMAD2/3:SMAD4 transcriptional activity	7	27	0.00199808	0.00164253	0.0164157	20	21	0.00189104	-0.0271429	5494;3839;3612;6233;4345;3840;8239;3033		R-HSA-870477;R-HSA-870479;R-HSA-2187330;R-HSA-870538;R-HSA-870437;R-HSA-2176491;R-HSA-173481;R-HSA-2179274;R-HSA-173545;R-HSA-2179276;R-HSA-2186607;R-HSA-2186767;R-HSA-2186741;R-HSA-2176503;R-HSA-2176502;R-HSA-2186747;R-HSA-870449;R-HSA-2187325;R-HSA-209055;R-HSA-2187388
R-HSA-1234176	Oxygen-dependent proline hydroxylation of Hypoxia-inducible Factor Alpha	12	70	0.0051802	0.00165885	0.0164157	9	12	0.00108059	0.119167	5690;5706;9861;5708;5709;6233;5710;5689;5711;23312;5701;6923		R-HSA-1234163;R-HSA-1234179;R-HSA-1234177;R-HSA-1234183;R-HSA-1234169;R-HSA-1234159;R-HSA-1234175;R-HSA-1234172;R-HSA-1234173
R-HSA-456926	Thrombin signalling through proteinase activated receptors (PARs)	8	35	0.0025901	0.00172416	0.0164157	11	14	0.00126069	0.1025	55970;54331;5594;2787;5595;51764;10672;6714		R-HSA-396996;R-HSA-397891;R-HSA-418163;R-HSA-418176;R-HSA-418158;R-HSA-114552;R-HSA-396941;R-HSA-418170;R-HSA-397835;R-HSA-418200;R-HSA-114558
R-HSA-180024	DARPP-32 events	8	35	0.0025901	0.00172416	0.0164157	6	11	0.000990545	-0.19125	23396;5576;5577;5534;1020;5515;5528;5518		R-HSA-201783;R-HSA-111925;R-HSA-8951727;R-HSA-201787;R-HSA-180047;R-HSA-201790
R-HSA-5362768	Hh mutants that don't undergo autocatalytic processing are degraded by ERAD	11	61	0.00451417	0.00172947	0.0164157	2	6	0.000540297	0.105455	5690;5706;9861;5708;5709;6233;5710;5689;5711;23312;5701		R-HSA-5387392;R-HSA-5483238
R-HSA-199992	trans-Golgi Network Vesicle Budding	13	80	0.00592022	0.00173017	0.0164157	10	19	0.00171094	0.0538462	9026;4074;9049;8775;1176;6272;7163;25977;164;2665;1212;3312;5878		R-HSA-421831;R-HSA-429815;R-HSA-432706;R-HSA-432707;R-HSA-432688;R-HSA-421836;R-HSA-5333658;R-HSA-421835;R-HSA-432712;R-HSA-421833
R-HSA-421837	Clathrin derived vesicle budding	13	80	0.00592022	0.00173017	0.0164157	10	19	0.00171094	0.0538462	9026;4074;9049;8775;1176;6272;7163;25977;164;2665;1212;3312;5878		R-HSA-421831;R-HSA-429815;R-HSA-432706;R-HSA-432707;R-HSA-432688;R-HSA-421836;R-HSA-5333658;R-HSA-421835;R-HSA-432712;R-HSA-421833
R-HSA-69275	G2/M Transition	25	210	0.0155406	0.00173031	0.0164157	30	78	0.00702386	0.0324	9861;6233;5520;3320;84617;5577;5710;5711;5515;5518;5690;7277;5230;7532;23312;5706;5708;5709;3326;2058;10121;5500;22919;5689;5887;5701;3800;4659		R-HSA-380294;R-HSA-156678;R-HSA-8852354;R-HSA-380303;R-HSA-8852362;R-HSA-8852298;R-HSA-3000319;R-HSA-380311;R-HSA-8852306;R-HSA-3002811;R-HSA-2574845;R-HSA-8853405;R-HSA-3000310;R-HSA-8854044;R-HSA-8854041;R-HSA-2574840;R-HSA-380455;R-HSA-3000335;R-HSA-8854051;R-HSA-170149;R-HSA-170153;R-HSA-8853419;R-HSA-170159;R-HSA-8854071;R-HSA-8856951;R-HSA-4088141;R-HSA-380272;R-HSA-8856945;R-HSA-380283;R-H…
R-HSA-350562	Regulation of ornithine decarboxylase (ODC)	10	52	0.00384815	0.00173953	0.0164157	1	4	0.000360198	0.102	5690;5706;9861;5708;5709;5710;5689;5711;23312;5701		R-HSA-353125
R-HSA-187037	NGF signalling via TRKA from the plasma membrane	14	90	0.00666025	0.0017498	0.0164157	19	55	0.00495272	-0.0457143	5594;5595;1175;1173;3329;4915;5906;387;2665;5515;6714;5528;5518;1845		R-HSA-170979;R-HSA-171011;R-HSA-177479;R-HSA-198756;R-HSA-202692;R-HSA-198315;R-HSA-198731;R-HSA-170991;R-HSA-187661;R-HSA-169901;R-HSA-177491;R-HSA-169904;R-HSA-199959;R-HSA-203797;R-HSA-170965;R-HSA-198266;R-HSA-198746;R-HSA-187678;R-HSA-177501
R-HSA-69481	G2/M Checkpoints	20	154	0.0113964	0.00182397	0.0164157	11	23	0.00207114	0.2375	5690;9861;7334;7532;8359;6233;7336;7534;7533;23312;5706;5708;5709;5710;5689;5711;5701;3800		R-HSA-75809;R-HSA-5683735;R-HSA-69891;R-HSA-75010;R-HSA-6799332;R-HSA-8852354;R-HSA-176101;R-HSA-176250;R-HSA-75016;R-HSA-176264;R-HSA-176175
R-HSA-453274	Mitotic G2-G2/M phases	25	212	0.0156886	0.00195839	0.0176255	30	80	0.00720396	0.0324	9861;6233;5520;3320;84617;5577;5710;5711;5515;5518;5690;7277;5230;7532;23312;5706;5708;5709;3326;2058;10121;5500;22919;5689;5887;5701;3800;4659		R-HSA-380294;R-HSA-156678;R-HSA-8852354;R-HSA-380303;R-HSA-8852362;R-HSA-8852298;R-HSA-3000319;R-HSA-380311;R-HSA-8852306;R-HSA-3002811;R-HSA-2574845;R-HSA-8853405;R-HSA-3000310;R-HSA-8854044;R-HSA-8854041;R-HSA-2574840;R-HSA-380455;R-HSA-3000335;R-HSA-8854051;R-HSA-170149;R-HSA-170153;R-HSA-8853419;R-HSA-170159;R-HSA-8854071;R-HSA-8856951;R-HSA-4088141;R-HSA-380272;R-HSA-8856945;R-HSA-380283;R-H…
R-HSA-5610780	Degradation of GLI1 by the proteasome	11	62	0.00458817	0.00195894	0.0176304	3	6	0.000540297	0.105455	5690;5706;9861;5708;5709;6233;5710;5689;5711;23312;5701		R-HSA-5610758;R-HSA-5610742;R-HSA-5610760
R-HSA-5610783	Degradation of GLI2 by the proteasome	11	62	0.00458817	0.00195894	0.0176304	2	5	0.000450248	0.105455	5690;5706;9861;5708;5709;6233;5710;5689;5711;23312;5701		R-HSA-5610757;R-HSA-5610745
R-HSA-187577	SCF(Skp2)-mediated degradation of p27/p21	11	62	0.00458817	0.00195894	0.0176304	2	7	0.000630347	0.105455	5690;5706;9861;5708;5709;6233;5710;5689;5711;23312;5701		R-HSA-187574;R-HSA-187575
R-HSA-1236978	Cross-presentation of soluble exogenous antigens (endosomes)	10	53	0.00392215	0.00199413	0.0179472	1	6	0.000540297	0.102	5690;5706;9861;5708;5709;5710;5689;5711;23312;5701		R-HSA-1236970
R-HSA-6811558	PI5P, PP2A and IER3 Regulate PI3K/AKT Signaling	16	112	0.00828831	0.00200802	0.0180722	7	7	0.000630347	-0.1875	8396;5594;5595;3329;7917;1200;23396;5579;79837;2915;5515;6714;5528;5518;10313		R-HSA-2316434;R-HSA-8857925;R-HSA-6811472;R-HSA-6811504;R-HSA-6811454;R-HSA-1675776;R-HSA-1676082
R-HSA-416572	Sema4D induced cell migration and growth-cone collapse	7	28	0.00207208	0.00201104	0.0180994	5	6	0.000540297	0.14	387;8666;998;5879;103910;4637;4627		R-HSA-416594;R-HSA-419087;R-HSA-416588;R-HSA-419197;R-HSA-419049
R-HSA-212676	Dopamine Neurotransmitter Release Cycle	7	28	0.00207208	0.00201104	0.0180994	3	5	0.000450248	-0.0685714	8541;320;8573;10815;8825;5864;55327		R-HSA-380869;R-HSA-5336443;R-HSA-380574
R-HSA-112316	Neuronal System	43	435	0.0321912	0.00204488	0.0184039	85	160	0.0144079	0.0197674	88;8573;9568;9228;2892;2770;26037;2571;59283;2746;1975;54331;2787;773;10815;3312;51764;8825;5579;814;55327;4128;2904;818;10313;8541;5594;8567;6642;1175;1173;23236;2734;55970;320;83988;2554;2653;2774;2950;5864;2739;2915;5802		R-HSA-888589;R-HSA-141186;R-HSA-374919;R-HSA-6794338;R-HSA-379395;R-HSA-6794336;R-HSA-421007;R-HSA-6794349;R-HSA-392206;R-HSA-888577;R-HSA-6794347;R-HSA-442760;R-HSA-374922;R-HSA-6794344;R-HSA-210444;R-HSA-6794357;R-HSA-1013020;R-HSA-6794356;R-HSA-438037;R-HSA-6794355;R-HSA-6797554;R-HSA-6794354;R-HSA-6794353;R-HSA-6797553;R-HSA-6794352;R-HSA-380574;R-HSA-112282;R-HSA-372505;R-HSA-432164;R-HSA-26…
R-HSA-174178	APC/C:Cdh1 mediated degradation of Cdc20 and other APC/C:Cdh1 targeted proteins in late mitosis/early G1	12	72	0.0053282	0.00208542	0.0186411	4	4	0.000360198	0.0333333	5690;5706;9861;55288;5708;5709;6233;5710;5689;5711;23312;5701		R-HSA-174195;R-HSA-174088;R-HSA-174105;R-HSA-188191
R-HSA-174184	Cdc20:Phospho-APC/C mediated degradation of Cyclin A	12	72	0.0053282	0.00208542	0.0186411	3	3	0.000270149	0.0333333	5690;5706;9861;55288;5708;5709;6233;5710;5689;5711;23312;5701		R-HSA-174171;R-HSA-174104;R-HSA-174255
R-HSA-1169091	Activation of NF-kappaB in B cells	12	72	0.0053282	0.00208542	0.0186411	4	10	0.000900495	0.0741667	5690;5706;9861;5708;5709;6233;5710;5579;5689;5711;23312;5701		R-HSA-1168640;R-HSA-1168643;R-HSA-1168373;R-HSA-1168635
R-HSA-174084	Autodegradation of Cdh1 by Cdh1:APC/C	11	63	0.00466218	0.00221258	0.0186411	2	2	0.000180099	0.105455	5690;5706;9861;5708;5709;6233;5710;5689;5711;23312;5701		R-HSA-174058;R-HSA-174057
R-HSA-112040	G-protein mediated events	11	63	0.00466218	0.00221258	0.0186411	23	32	0.00288158	0.03	5153;5594;3708;2774;5576;5577;2770;2781;814;23236;2934		R-HSA-112037;R-HSA-111879;R-HSA-8951727;R-HSA-111913;R-HSA-170666;R-HSA-111912;R-HSA-111915;R-HSA-392206;R-HSA-170671;R-HSA-170674;R-HSA-169683;R-HSA-170672;R-HSA-169680;R-HSA-111955;R-HSA-111925;R-HSA-111956;R-HSA-170676;R-HSA-170677;R-HSA-112282;R-HSA-111898;R-HSA-170686;R-HSA-111870;R-HSA-170685
R-HSA-5653656	Vesicle-mediated transport	72	826	0.0611263	0.00228792	0.0186411	157	251	0.0226024	0.0313889	9026;6396;6233;8774;8775;23001;3320;22872;6272;7163;274;51560;54472;54039;2665;3039;830;2664;57465;1212;3312;832;3796;7879;6427;6305;10972;22848;7532;7534;7533;164;4738;10109;10427;63908;23011;5864;6712;10342;6714;4074;9049;84617;29924;7184;1314;213;7018;71;10552;9318;5878;5879;6923;23637;7277;8567;8766;5058;1176;1175;1173;2184;25977;387;2697;2058;1200;348;23396;10121;5887		R-HSA-8868230;R-HSA-8868236;R-HSA-1445149;R-HSA-8877451;R-HSA-2168883;R-HSA-2168885;R-HSA-2168884;R-HSA-2168887;R-HSA-8876191;R-HSA-2168889;R-HSA-2316347;R-HSA-8876190;R-HSA-8854173;R-HSA-8876188;R-HSA-2316349;R-HSA-8876454;R-HSA-6807877;R-HSA-6807875;R-HSA-8877475;R-HSA-8876193;R-HSA-6807872;R-HSA-8877998;R-HSA-8867756;R-HSA-8867754;R-HSA-190519;R-HSA-432688;R-HSA-190520;R-HSA-190782;R-HSA-68114…
R-HSA-179419	APC:Cdc20 mediated degradation of cell cycle proteins prior to satisfation of the cell cycle checkpoint	12	73	0.00540221	0.00233014	0.0186411	6	6	0.000540297	0.0333333	5690;5706;9861;55288;5708;5709;6233;5710;5689;5711;23312;5701		R-HSA-179410;R-HSA-174171;R-HSA-174104;R-HSA-179417;R-HSA-174255;R-HSA-179421
R-HSA-6794362	Protein-protein interactions at synapses	14	93	0.00688226	0.00234724	0.0187779	22	33	0.00297163	0.0678571	8541;8573;9228;6642;2892;26037;2746;320;8825;55327;2739;2904;2915;5802;10313		R-HSA-6794338;R-HSA-6797568;R-HSA-6794336;R-HSA-8855648;R-HSA-6794349;R-HSA-6794347;R-HSA-6794344;R-HSA-8849878;R-HSA-6794357;R-HSA-6794356;R-HSA-6794355;R-HSA-6797554;R-HSA-8849906;R-HSA-6794354;R-HSA-6798258;R-HSA-6794353;R-HSA-6797553;R-HSA-6798257;R-HSA-6794352;R-HSA-388824;R-HSA-8849882;R-HSA-8849881
R-HSA-4420097	VEGFA-VEGFR2 Pathway	17	125	0.00925035	0.00244488	0.0195591	53	77	0.00693381	-0.0529412	8666;5058;3320;23236;3251;26999;3329;387;3315;3708;1499;2058;998;71;5579;5879;6714;2934		R-HSA-2029465;R-HSA-202127;R-HSA-5228992;R-HSA-202129;R-HSA-202137;R-HSA-5218645;R-HSA-5218643;R-HSA-5218640;R-HSA-202144;R-HSA-5357429;R-HSA-5357432;R-HSA-8951586;R-HSA-5218916;R-HSA-4420206;R-HSA-1497784;R-HSA-5218814;R-HSA-5218813;R-HSA-5218812;R-HSA-5218811;R-HSA-5218809;R-HSA-5218805;R-HSA-5218804;R-HSA-5218830;R-HSA-5218829;R-HSA-5218828;R-HSA-5218827;R-HSA-5218826;R-HSA-5218823;R-HSA-52188…
R-HSA-5387390	Hh mutants abrogate ligand secretion	11	64	0.00473618	0.00249223	0.0199378	2	7	0.000630347	0.105455	5690;5706;9861;5708;5709;6233;5710;5689;5711;23312;5701		R-HSA-5387392;R-HSA-5483238
R-HSA-8948751	Regulation of PTEN stability and activity	12	74	0.00547621	0.0025978	0.0207824	7	13	0.00117064	0.0908333	5690;5706;9861;1457;5708;5709;6233;5710;5689;5711;23312;5701		R-HSA-6807206;R-HSA-8851011;R-HSA-8850945;R-HSA-8850992;R-HSA-8948832;R-HSA-6807134;R-HSA-8948775
R-HSA-1592230	Mitochondrial biogenesis	17	127	0.00939836	0.00286511	0.0229209	7	36	0.00324178	-0.134118	9551;5058;3187;2746;10989;3612;23373;513;84303;514;515;55735;539;814;10476;6648;3418		R-HSA-8949609;R-HSA-5688276;R-HSA-8949580;R-HSA-5688289;R-HSA-1368140;R-HSA-111912;R-HSA-1592244
R-HSA-176409	APC/C:Cdc20 mediated degradation of mitotic proteins	12	75	0.00555021	0.00288995	0.0231196	13	13	0.00117064	0.0333333	5690;5706;9861;55288;5708;5709;6233;5710;5689;5711;23312;5701		R-HSA-174144;R-HSA-174120;R-HSA-174121;R-HSA-174255;R-HSA-174157;R-HSA-179410;R-HSA-174227;R-HSA-174202;R-HSA-174171;R-HSA-174104;R-HSA-179417;R-HSA-174238;R-HSA-179421
R-HSA-4608870	Asymmetric localization of PCP proteins	11	66	0.00488419	0.00313722	0.0250977	2	7	0.000630347	0.105455	5690;5706;9861;5708;5709;6233;5710;5689;5711;23312;5701		R-HSA-4608855;R-HSA-4608852
R-HSA-176814	Activation of APC/C and APC/C:Cdc20 mediated degradation of mitotic proteins	12	76	0.00562421	0.0032082	0.0256656	13	15	0.00135074	0.0333333	5690;5706;9861;55288;5708;5709;6233;5710;5689;5711;23312;5701		R-HSA-174144;R-HSA-174120;R-HSA-174121;R-HSA-174255;R-HSA-174157;R-HSA-179410;R-HSA-174227;R-HSA-174202;R-HSA-174171;R-HSA-174104;R-HSA-179417;R-HSA-174238;R-HSA-179421
R-HSA-163210	Formation of ATP by chemiosmotic coupling	6	23	0.00170206	0.00336746	0.0269397	3	3	0.000270149	-0.0633333	9551;513;514;515;539;10476		R-HSA-164834;R-HSA-164832;R-HSA-164840
R-HSA-5336415	Uptake and function of diphtheria toxin	4	10	0.000740028	0.00367516	0.0294013	2	5	0.000450248	0.2475	7296;5230;3326;2058;3320;1938		R-HSA-5336421;R-HSA-5336420
R-HSA-109582	Hemostasis	69	801	0.0592763	0.00368773	0.0295018	126	323	0.029086	0.0292754	88;5581;1020;29789;4729;2787;10815;2665;830;2664;2982;832;998;51764;5577;3796;5579;11343;4723;5153;5594;5595;7534;481;7094;482;3329;682;55970;5906;3326;51097;5908;961;3689;6714;9948;50808;2770;8350;84617;492;3417;572;54331;213;7018;10672;3897;5515;5879;2923;5518;6185;7277;6543;5576;2734;387;3708;2058;81;5887;1804;10487;5528;2934;9927		R-HSA-443910;R-HSA-114689;R-HSA-390663;R-HSA-418309;R-HSA-204549;R-HSA-392195;R-HSA-443905;R-HSA-432143;R-HSA-354060;R-HSA-443402;R-HSA-397835;R-HSA-392202;R-HSA-939265;R-HSA-5684806;R-HSA-418581;R-HSA-418579;R-HSA-418576;R-HSA-990489;R-HSA-354066;R-HSA-5684801;R-HSA-354077;R-HSA-354073;R-HSA-443418;R-HSA-354087;R-HSA-377644;R-HSA-443439;R-HSA-377641;R-HSA-140847;R-HSA-377640;R-HSA-377643;R-HSA-1…
R-HSA-1852241	Organelle biogenesis and maintenance	34	334	0.0247169	0.00370435	0.0296348	35	86	0.00774426	-0.0814706	50807;3320;3187;84617;2746;83658;3612;513;84303;514;5577;515;539;814;10694;10476;10575;6648;3418;5518;7277;9551;7532;8766;22948;5058;6543;10989;23373;2058;10121;22919;5887;55735;79969		R-HSA-5688276;R-HSA-8949580;R-HSA-5625424;R-HSA-5625426;R-HSA-5617820;R-HSA-5623519;R-HSA-5623513;R-HSA-5617816;R-HSA-5618328;R-HSA-5618331;R-HSA-5625421;R-HSA-1368140;R-HSA-5625416;R-HSA-5626699;R-HSA-5624949;R-HSA-5626228;R-HSA-8949609;R-HSA-5620918;R-HSA-5626227;R-HSA-5624125;R-HSA-5638014;R-HSA-111912;R-HSA-5626681;R-HSA-5620921;R-HSA-1592244;R-HSA-5624952;R-HSA-5638009;R-HSA-5623525;R-HSA-56…
R-HSA-199418	Negative regulation of the PI3K/AKT network	16	120	0.00888034	0.00388673	0.0310938	7	10	0.000900495	-0.1875	8396;5594;5595;3329;7917;1200;23396;5579;79837;2915;5515;6714;5528;5518;10313		R-HSA-2316434;R-HSA-8857925;R-HSA-6811472;R-HSA-6811504;R-HSA-6811454;R-HSA-1675776;R-HSA-1676082
R-HSA-381676	Glucagon-like Peptide-1 (GLP1) regulates insulin secretion	9	49	0.00362614	0.00389716	0.0311773	6	11	0.000990545	0.336667	55970;54331;5906;2787;3708;5576;5577;51764;2934		R-HSA-422320;R-HSA-381612;R-HSA-381644;R-HSA-381727;R-HSA-381707;R-HSA-381706
R-HSA-68867	Assembly of the pre-replicative complex	11	68	0.00503219	0.00390993	0.0312794	2	12	0.00108059	0.105455	5690;5706;9861;5708;5709;6233;5710;5689;5711;23312;5701		R-HSA-68825;R-HSA-68712
R-HSA-5663213	RHO GTPases Activate WASPs and WAVEs	8	41	0.00303412	0.00445543	0.0342127	10	10	0.000900495	0.05	10109;5594;5595;998;71;10552;5879;26999		R-HSA-2130194;R-HSA-2197698;R-HSA-2029469;R-HSA-2029466;R-HSA-442592;R-HSA-2029465;R-HSA-2197691;R-HSA-2197690;R-HSA-442586;R-HSA-2029473
R-HSA-6794361	Neurexins and neuroligins	10	60	0.00444017	0.00473292	0.0342127	14	19	0.00171094	0.072	2746;320;8573;9228;6642;8825;26037;55327;2739;2904;2915		R-HSA-6794338;R-HSA-6797568;R-HSA-6794336;R-HSA-6794349;R-HSA-6794347;R-HSA-6794344;R-HSA-6794357;R-HSA-6794356;R-HSA-6794355;R-HSA-6797554;R-HSA-6794354;R-HSA-6794353;R-HSA-6797553;R-HSA-6794352
R-HSA-69580	p53-Dependent G1/S DNA damage checkpoint	11	70	0.0051802	0.00482744	0.0342127	4	22	0.00198109	0.105455	5690;5706;9861;5708;5709;6233;5710;5689;5711;23312;5701		R-HSA-6804724;R-HSA-6804879;R-HSA-264444;R-HSA-264458
R-HSA-69563	p53-Dependent G1 DNA Damage Response	11	70	0.0051802	0.00482744	0.0342127	4	22	0.00198109	0.105455	5690;5706;9861;5708;5709;6233;5710;5689;5711;23312;5701		R-HSA-6804724;R-HSA-6804879;R-HSA-264444;R-HSA-264458
R-HSA-194138	Signaling by VEGF	17	134	0.00991638	0.00483537	0.0342127	53	83	0.00747411	-0.0529412	8666;5058;3320;23236;3251;26999;3329;387;3315;3708;1499;2058;998;71;5579;5879;6714;2934		R-HSA-2029465;R-HSA-202127;R-HSA-5228992;R-HSA-202129;R-HSA-202137;R-HSA-5218645;R-HSA-5218643;R-HSA-5218640;R-HSA-202144;R-HSA-5357429;R-HSA-5357432;R-HSA-8951586;R-HSA-5218916;R-HSA-4420206;R-HSA-1497784;R-HSA-5218814;R-HSA-5218813;R-HSA-5218812;R-HSA-5218811;R-HSA-5218809;R-HSA-5218805;R-HSA-5218804;R-HSA-5218830;R-HSA-5218829;R-HSA-5218828;R-HSA-5218827;R-HSA-5218826;R-HSA-5218823;R-HSA-52188…
R-HSA-5610787	Hedgehog 'off' state	16	123	0.00910235	0.00488753	0.0342127	22	32	0.00288158	0.163125	5690;9861;7277;6233;5576;23312;84617;5706;5708;5709;5577;5534;5710;5689;5711;5887;5701		R-HSA-5610742;R-HSA-5610749;R-HSA-5612508;R-HSA-5612510;R-HSA-5610745;R-HSA-5610746;R-HSA-5610757;R-HSA-5617413;R-HSA-5617412;R-HSA-5610758;R-HSA-5610720;R-HSA-5610752;R-HSA-5617408;R-HSA-5610723;R-HSA-5610754;R-HSA-5610722;R-HSA-5617410;R-HSA-5610733;R-HSA-5610732;R-HSA-5610767;R-HSA-5610766;R-HSA-5610760
R-HSA-3928663	EPHA-mediated growth cone collapse	7	33	0.00244209	0.00489812	0.0342868	4	4	0.000360198	0.0485714	387;8666;2043;103910;6714;4637;4627		R-HSA-3928651;R-HSA-3928602;R-HSA-3928616;R-HSA-3928648
R-HSA-400685	Sema4D in semaphorin signaling	7	33	0.00244209	0.00489812	0.0342868	7	12	0.00108059	0.14	387;8666;998;5879;103910;4637;4627		R-HSA-416594;R-HSA-419087;R-HSA-416559;R-HSA-416588;R-HSA-419197;R-HSA-400682;R-HSA-419049
R-HSA-432722	Golgi Associated Vesicle Biogenesis	10	61	0.00451417	0.00529225	0.0370457	5	7	0.000630347	0.049	9026;2665;3312;9049;8775;1176;5878;6272;7163;25977;164		R-HSA-421831;R-HSA-429815;R-HSA-421836;R-HSA-421835;R-HSA-421833
R-HSA-5632684	Hedgehog 'on' state	13	92	0.00680826	0.00551903	0.0386332	16	37	0.00333183	0.109231	5690;9861;8452;6233;23312;5706;5708;5709;5534;5710;5689;5711;5701		R-HSA-5635860;R-HSA-5635856;R-HSA-5635859;R-HSA-5635868;R-HSA-5635864;R-HSA-5635845;R-HSA-5635846;R-HSA-5635841;R-HSA-5635843;R-HSA-5610723;R-HSA-5635842;R-HSA-5635853;R-HSA-5635855;R-HSA-5635854;R-HSA-5635848;R-HSA-5632648
R-HSA-1168372	Downstream signaling events of B Cell Receptor (BCR)	13	92	0.00680826	0.00551903	0.0386332	6	14	0.00126069	0.0976923	5690;9861;6233;23312;5706;5708;5709;5534;5710;5579;5689;5711;5701		R-HSA-1168640;R-HSA-1168643;R-HSA-2025882;R-HSA-1168373;R-HSA-1168635;R-HSA-2025890
R-HSA-5654732	Negative regulation of FGFR3 signaling	7	34	0.0025161	0.00573169	0.039089	13	14	0.00126069	-0.0342857	5594;5595;6233;5515;6714;5518;10313		R-HSA-1295634;R-HSA-5654679;R-HSA-934604;R-HSA-1295632;R-HSA-1295609;R-HSA-1549564;R-HSA-1295613;R-HSA-934559;R-HSA-5654565;R-HSA-1295622;R-HSA-1295621;R-HSA-1295599;R-HSA-5654730
R-HSA-451326	Activation of kainate receptors upon glutamate binding	7	34	0.0025161	0.00573169	0.039089	3	6	0.000540297	0.407143	55970;54331;2734;83988;2787;51764;23236		R-HSA-451283;R-HSA-451311;R-HSA-500717
R-HSA-176408	Regulation of APC/C activators between G1/S and early anaphase	12	82	0.00606823	0.00576229	0.039089	9	14	0.00126069	0.0333333	5690;5706;9861;55288;5708;5709;6233;5710;5689;5711;23312;5701		R-HSA-174209;R-HSA-141429;R-HSA-174122;R-HSA-174203;R-HSA-174235;R-HSA-174174;R-HSA-174159;R-HSA-141423;R-HSA-141437
R-HSA-112043	PLC beta mediated events	10	62	0.00458817	0.00590202	0.039089	14	23	0.00207114	0.069	5153;5594;3708;5576;5577;2770;2781;814;23236;2934		R-HSA-112037;R-HSA-111879;R-HSA-8951727;R-HSA-111913;R-HSA-111912;R-HSA-111915;R-HSA-169683;R-HSA-169680;R-HSA-111955;R-HSA-111925;R-HSA-111956;R-HSA-112282;R-HSA-111898;R-HSA-111870
R-HSA-69615	G1/S DNA Damage Checkpoints	11	72	0.0053282	0.00590776	0.039089	6	27	0.00243134	0.105455	5690;5706;9861;5708;5709;6233;5710;5689;5711;23312;5701		R-HSA-69600;R-HSA-6804724;R-HSA-6804879;R-HSA-264444;R-HSA-264458;R-HSA-69598
R-HSA-5358346	Hedgehog ligand biogenesis	11	72	0.0053282	0.00590776	0.039089	2	15	0.00135074	0.105455	5690;5706;9861;5708;5709;6233;5710;5689;5711;23312;5701		R-HSA-5362448;R-HSA-5362412
R-HSA-198753	ERK/MAPK targets	6	26	0.00192407	0.00603108	0.039089	5	7	0.000630347	-0.188333	5594;5595;5515;5528;5518;1845		R-HSA-199959;R-HSA-203797;R-HSA-198756;R-HSA-198731;R-HSA-198746
R-HSA-72312	rRNA processing	26	245	0.0181307	0.00624372	0.039089	8	21	0.00189104	0.192692	6130;6155;6154;6132;6176;6231;6135;9349;6134;6233;6235;6193;6194;6128;6205;6129;6206;6165;6146;63893;6167;6181;2734;3028;6139;6138;6217		R-HSA-6791223;R-HSA-6791222;R-HSA-6791221;R-HSA-6791218;R-HSA-6791228;R-HSA-6791227;R-HSA-6785722;R-HSA-6790906
R-HSA-2262749	Cellular response to hypoxia	12	83	0.00614223	0.00631249	0.039089	9	20	0.00180099	0.119167	5690;5706;9861;5708;5709;6233;5710;5689;5711;23312;5701;6923		R-HSA-1234163;R-HSA-1234179;R-HSA-1234177;R-HSA-1234183;R-HSA-1234169;R-HSA-1234159;R-HSA-1234175;R-HSA-1234172;R-HSA-1234173
R-HSA-1234174	Regulation of Hypoxia-inducible Factor (HIF) by oxygen	12	83	0.00614223	0.00631249	0.039089	9	20	0.00180099	0.119167	5690;5706;9861;5708;5709;6233;5710;5689;5711;23312;5701;6923		R-HSA-1234163;R-HSA-1234179;R-HSA-1234177;R-HSA-1234183;R-HSA-1234169;R-HSA-1234159;R-HSA-1234175;R-HSA-1234172;R-HSA-1234173
R-HSA-68949	Orc1 removal from chromatin	11	73	0.00540221	0.00651483	0.039089	3	4	0.000360198	0.105455	5690;5706;9861;5708;5709;6233;5710;5689;5711;23312;5701		R-HSA-68947;R-HSA-68946;R-HSA-68948
R-HSA-69052	Switching of origins to a post-replicative state	11	73	0.00540221	0.00651483	0.039089	5	9	0.000810446	0.105455	5690;5706;9861;5708;5709;6233;5710;5689;5711;23312;5701		R-HSA-68947;R-HSA-68946;R-HSA-68948;R-HSA-69015;R-HSA-69016
R-HSA-450282	MAPK targets/ Nuclear events mediated by MAP kinases	7	35	0.0025901	0.00666701	0.040002	8	16	0.00144079	-0.0271429	5594;5595;5602;5515;5528;5518;1845		R-HSA-450325;R-HSA-199959;R-HSA-203797;R-HSA-198756;R-HSA-168053;R-HSA-198731;R-HSA-198746;R-HSA-168136
R-HSA-70326	Glucose metabolism	17	139	0.0102864	0.00683221	0.0409932	21	50	0.00450248	0.0364706	7167;5230;2023;7093;5091;3098;4190;793;2821;2027;2026;2554;3312;5106;5315;5515;5528;5518		R-HSA-70501;R-HSA-163750;R-HSA-70471;R-HSA-71654;R-HSA-70475;R-HSA-170824;R-HSA-71850;R-HSA-170825;R-HSA-71660;R-HSA-170799;R-HSA-170796;R-HSA-198508;R-HSA-70481;R-HSA-71445;R-HSA-70420;R-HSA-372819;R-HSA-70486;R-HSA-71670;R-HSA-70454;R-HSA-170810;R-HSA-70494
R-HSA-170834	Signaling by TGF-beta Receptor Complex	12	84	0.00621624	0.00690341	0.0414205	52	82	0.00738406	0.149167	5494;6233;9040;3033;4738;387;3839;3612;5908;4345;5500;3840;8239		R-HSA-178178;R-HSA-2186785;R-HSA-2160931;R-HSA-2160932;R-HSA-2187303;R-HSA-870538;R-HSA-2160935;R-HSA-2187309;R-HSA-4332236;R-HSA-178189;R-HSA-2187325;R-HSA-209055;R-HSA-2134532;R-HSA-870437;R-HSA-173481;R-HSA-2186767;R-HSA-173488;R-HSA-2186643;R-HSA-2127257;R-HSA-870449;R-HSA-2187293;R-HSA-2186780;R-HSA-870477;R-HSA-870479;R-HSA-2187368;R-HSA-2176491;R-HSA-2134506;R-HSA-2186607;R-HSA-2186741;R-H…
R-HSA-399954	Sema3A PAK dependent Axon repulsion	5	19	0.00140605	0.00697396	0.0418438	5	6	0.000540297	0.142	5230;3326;2058;5058;3320;3251;5879		R-HSA-399939;R-HSA-399952;R-HSA-419644;R-HSA-419645;R-HSA-399930
R-HSA-5675221	Negative regulation of MAPK pathway	8	45	0.00333013	0.00760568	0.0456341	8	12	0.00108059	0.0025	5594;3336;5595;6233;5536;5515;5528;5518		R-HSA-5674022;R-HSA-5675431;R-HSA-5675376;R-HSA-5674496;R-HSA-5675198;R-HSA-5675373;R-HSA-5675194;R-HSA-5675433
R-HSA-71291	Metabolism of amino acids and derivatives	56	647	0.0478798	0.00772846	0.0463708	34	269	0.0242233	0.0994643	9861;6155;6154;6231;9349;6233;6235;6193;6194;2746;1737;4967;7296;6165;6167;2287;5706;5708;5709;8659;1629;5701;80150;5162;6130;65263;6132;6176;6135;6134;23544;29968;5917;84301;6128;6205;5710;5711;6129;6206;10873;57407;5690;9255;6146;63893;23312;2184;6181;2734;3028;2653;2058;6139;6138;5689;6217		R-HSA-2408546;R-HSA-70600;R-HSA-5693148;R-HSA-2408558;R-HSA-2408559;R-HSA-71181;R-HSA-5693977;R-HSA-6793591;R-HSA-5263616;R-HSA-6793590;R-HSA-5694018;R-HSA-70679;R-HSA-508369;R-HSA-5693967;R-HSA-6792572;R-HSA-71260;R-HSA-353125;R-HSA-1614524;R-HSA-5693681;R-HSA-6784399;R-HSA-5263614;R-HSA-5662904;R-HSA-70577;R-HSA-70837;R-HSA-6783955;R-HSA-2408529;R-HSA-5693153;R-HSA-70713;R-HSA-5696365;R-HSA-977…
R-HSA-69300	Removal of licensing factors from origins	11	75	0.00555021	0.00787487	0.0472492	5	11	0.000990545	0.105455	5690;5706;9861;5708;5709;6233;5710;5689;5711;23312;5701		R-HSA-68947;R-HSA-68946;R-HSA-68948;R-HSA-69015;R-HSA-69016
R-HSA-3928665	EPH-ephrin mediated repulsion of cells	9	55	0.00407015	0.0080158	0.0480948	8	9	0.000810446	-0.136667	2665;1212;348;1175;71;2043;1173;5879;6714		R-HSA-4093327;R-HSA-3928607;R-HSA-3928654;R-HSA-3928604;R-HSA-3928642;R-HSA-3928657;R-HSA-3928660;R-HSA-3928628
R-HSA-8856825	Cargo recognition for clathrin-mediated endocytosis	14	108	0.0079923	0.00835928	0.0485745	9	14	0.00126069	0.00285714	4074;22848;6233;1175;1173;2184;29924;25977;4738;2665;1212;1200;7018;9318		R-HSA-8866279;R-HSA-8866277;R-HSA-8866275;R-HSA-8863727;R-HSA-8866269;R-HSA-8866268;R-HSA-8866283;R-HSA-8863723;R-HSA-8863721
R-HSA-70171	Glycolysis	14	108	0.0079923	0.00835928	0.0485745	13	24	0.00216119	-0.0278571	7167;5230;2023;7093;3098;793;2821;2027;2026;2554;3312;5315;5515;5528;5518		R-HSA-163750;R-HSA-70471;R-HSA-71654;R-HSA-170824;R-HSA-71850;R-HSA-170825;R-HSA-71660;R-HSA-170799;R-HSA-170796;R-HSA-70420;R-HSA-71670;R-HSA-70454;R-HSA-170810
R-HSA-77387	Insulin receptor recycling	6	28	0.00207208	0.00849969	0.0485745	2	6	0.000540297	0.386667	51606;523;534;535;527;55327		R-HSA-74723;R-HSA-5252133
R-HSA-5099900	WNT5A-dependent internalization of FZD4	5	20	0.00148006	0.00857744	0.0485745	3	5	0.000450248	-0.054	2665;1212;1175;5579;1173		R-HSA-5138459;R-HSA-5138432;R-HSA-5138433
R-HSA-392518	Signal amplification	7	37	0.0027381	0.00887143	0.0485745	13	18	0.00162089	0.0385714	55970;54331;2787;51764;2770;10672;6714		R-HSA-418662;R-HSA-392195;R-HSA-428750;R-HSA-428909;R-HSA-428749;R-HSA-392202;R-HSA-428918;R-HSA-428917;R-HSA-418581;R-HSA-418579;R-HSA-428752;R-HSA-418576;R-HSA-392187
R-HSA-5140745	WNT5A-dependent internalization of FZD2, FZD5 and ROR2	4	13	0.000962037	0.00909204	0.0485745	1	2	0.000180099	-6.93889e-18	2665;1212;1175;1173		R-HSA-5140747
R-HSA-201681	TCF dependent signaling in response to WNT	23	216	0.0159846	0.00934335	0.0485745	42	71	0.00639352	0.255652	5690;9861;8452;8359;6233;7534;8335;23312;8350;5706;1457;5708;5709;1499;5710;8338;5689;5711;5701;5515;5528;5518;8607		R-HSA-4641159;R-HSA-3299569;R-HSA-1504213;R-HSA-3322422;R-HSA-201669;R-HSA-3601585;R-HSA-3769393;R-HSA-3769392;R-HSA-3364026;R-HSA-3322427;R-HSA-3322424;R-HSA-3769394;R-HSA-3322429;R-HSA-4641236;R-HSA-4411351;R-HSA-5368580;R-HSA-3769391;R-HSA-201685;R-HSA-1504193;R-HSA-4641246;R-HSA-3364014;R-HSA-3640874;R-HSA-5665608;R-HSA-3769383;R-HSA-4411357;R-HSA-3640872;R-HSA-4641253;R-HSA-3361751;R-HSA-441…
R-HSA-397014	Muscle contraction	23	216	0.0159846	0.00934335	0.0485745	21	39	0.00351193	0.00391304	88;58;9349;7168;5058;6543;29767;59283;481;492;7094;482;3708;2027;2665;2026;6326;6327;103910;4637;2934;2923;818		R-HSA-390597;R-HSA-427910;R-HSA-445700;R-HSA-390598;R-HSA-418309;R-HSA-445797;R-HSA-390593;R-HSA-445699;R-HSA-390595;R-HSA-5577213;R-HSA-5576895;R-HSA-139854;R-HSA-445704;R-HSA-5617179;R-HSA-936897;R-HSA-445705;R-HSA-169683;R-HSA-445813;R-HSA-5226904;R-HSA-425661;R-HSA-2032800
R-HSA-69620	Cell Cycle Checkpoints	28	279	0.0206468	0.00945852	0.0485745	24	56	0.00504277	0.109643	9861;6396;8359;6233;55288;5710;3796;5711;5515;5518;5690;7334;7532;7336;7534;7533;23312;5706;5905;5708;5709;22919;5689;5701;3800;5528		R-HSA-75809;R-HSA-69600;R-HSA-5683735;R-HSA-69891;R-HSA-141409;R-HSA-75010;R-HSA-6799332;R-HSA-8852354;R-HSA-176101;R-HSA-6804879;R-HSA-75016;R-HSA-176264;R-HSA-141422;R-HSA-176175;R-HSA-141423;R-HSA-264458;R-HSA-6804724;R-HSA-141431;R-HSA-141429;R-HSA-176250;R-HSA-264444;R-HSA-141439;R-HSA-141437;R-HSA-69598
R-HSA-5674135	MAP2K and MAPK activation	8	47	0.00347813	0.00969984	0.0485745	8	8	0.000720396	0.33875	5906;5594;5595;5908;8649;71;6714;7094		R-HSA-5672980;R-HSA-5674132;R-HSA-5674373;R-HSA-5672978;R-HSA-5674130;R-HSA-5674366;R-HSA-5672972;R-HSA-5672973
R-HSA-5696395	Formation of Incision Complex in GG-NER	8	47	0.00347813	0.00969984	0.0485745	9	10	0.000900495	0.1175	5708;3839;1642;7334;6233;7336;3840;5887;4637		R-HSA-6790487;R-HSA-6790454;R-HSA-5690996;R-HSA-5689861;R-HSA-5689317;R-HSA-5696465;R-HSA-5696670;R-HSA-5690991;R-HSA-5691000
R-HSA-68874	M/G1 Transition	12	88	0.00651225	0.00971489	0.0485745	5	20	0.00180099	0.09	5690;5706;9861;5708;5709;6233;5710;5689;5711;23312;5701		R-HSA-68960;R-HSA-68914;R-HSA-68916;R-HSA-68825;R-HSA-68712
R-HSA-69002	DNA Replication Pre-Initiation	12	88	0.00651225	0.00971489	0.0485745	5	20	0.00180099	0.09	5690;5706;9861;5708;5709;6233;5710;5689;5711;23312;5701		R-HSA-68960;R-HSA-68914;R-HSA-68916;R-HSA-68825;R-HSA-68712
R-HSA-70263	Gluconeogenesis	10	67	0.00495819	0.00981295	0.0490648	8	26	0.00234129	0.114	793;7167;5230;2821;2027;2026;2554;3312;2023;5106;5091;4190		R-HSA-70481;R-HSA-71445;R-HSA-70501;R-HSA-372819;R-HSA-70486;R-HSA-70475;R-HSA-70494;R-HSA-198508
R-HSA-164952	The role of Nef in HIV-1 replication and disease pathogenesis	6	29	0.00214608	0.00997332	0.0498666	12	20	0.00180099	-0.0483333	51606;9049;1175;1173;5879;55690;164		R-HSA-167601;R-HSA-167537;R-HSA-167633;R-HSA-182198;R-HSA-182263;R-HSA-182279;R-HSA-167637;R-HSA-182186;R-HSA-182171;R-HSA-200952;R-HSA-182286;R-HSA-167597
R-HSA-198725	Nuclear Events (kinase and transcription factor activation)	6	29	0.00214608	0.00997332	0.0498666	5	11	0.000990545	-0.188333	5594;5595;5515;5528;5518;1845		R-HSA-199959;R-HSA-203797;R-HSA-198756;R-HSA-198731;R-HSA-198746
R-HSA-166520	Signalling by NGF	21	193	0.0142825	0.0101187	0.0505936	34	110	0.00990545	-0.114762	5594;5595;6233;1175;1173;3329;572;4915;5906;387;2665;84894;4974;4744;10672;5515;5879;6714;5528;5518;1845		R-HSA-171011;R-HSA-209536;R-HSA-177479;R-HSA-193668;R-HSA-202692;R-HSA-198731;R-HSA-187661;R-HSA-205075;R-HSA-9012761;R-HSA-204947;R-HSA-177491;R-HSA-205136;R-HSA-205008;R-HSA-199959;R-HSA-194518;R-HSA-203797;R-HSA-170965;R-HSA-198746;R-HSA-187678;R-HSA-209566;R-HSA-177501;R-HSA-170979;R-HSA-193696;R-HSA-209573;R-HSA-198756;R-HSA-198315;R-HSA-205039;R-HSA-193646;R-HSA-170991;R-HSA-169901;R-HSA-16…
R-HSA-977225	Amyloid fiber formation	11	78	0.00577222	0.010317	0.0515851	13	28	0.00252139	0.770909	793;8359;6233;8335;6622;1471;8338;8239;2915;8350;2934		R-HSA-5660757;R-HSA-977224;R-HSA-5660752;R-HSA-5660753;R-HSA-5658104;R-HSA-976734;R-HSA-5667111;R-HSA-5661157;R-HSA-5667107;R-HSA-5658496;R-HSA-977136;R-HSA-8932599;R-HSA-5661161
R-HSA-69304	Regulation of DNA replication	11	78	0.00577222	0.010317	0.0515851	6	14	0.00126069	0.105455	5690;5706;9861;5708;5709;6233;5710;5689;5711;23312;5701		R-HSA-68947;R-HSA-68946;R-HSA-68948;R-HSA-69015;R-HSA-69016;R-HSA-68712

## Sheet: Pathway Analysis
Pathway	Total	Expected	Hits	P.Value	Topology	PVal.Z	Topo.Z
Long-term potentiation	70	5.8333	20	5.2593e-07	2.3333	4.0824	1.4022
Dopaminergic synapse	124	10.333	28	6.5072e-07	1.1081	4.0116	0.30826
Huntington's disease	28	2.3333	12	8.4405e-07	1.0476	3.9251	0.25426
Regulation of actin cytoskeleton	182	15.167	35	1.5569e-06	1.6716	3.7215	0.81141
Citrate cycle (TCA cycle)	30	2.5	12	2.0562e-06	3.5238	3.629	2.4651
Pyruvate metabolism	41	3.4167	14	2.6916e-06	2.7391	3.5394	1.7645
Long-term depression	70	5.8333	18	1.0211e-05	2.2812	3.096	1.3557
Retrograde endocannabinoid signaling	60	5	16	1.9425e-05	1.4375	2.8822	0.60236
Glutamatergic synapse	101	8.4167	21	6.2964e-05	1.5152	2.4911	0.67169
Bacterial invasion of epithelial cells	56	4.6667	14	0.00013854	0.83784	2.2289	0.066953
Glycolysis / Gluconeogenesis	65	5.4167	15	0.0002121	2.9091	2.0872	1.9163
Protein processing in endoplasmic reticulum	129	10.75	23	0.00033191	0.66197	1.9383	-0.090068
Parkinson's disease	18	1.5	7	0.00037448	0.26667	1.8982	-0.44301
Alzheimer's disease	49	4.0833	12	0.00050884	0.53333	1.7962	-0.20492
Salmonella infection	72	6	15	0.00068734	1.2222	1.6962	0.41015
Cholinergic synapse	95	7.9167	18	0.00069464	0.93333	1.6927	0.15222
Gap junction	89	7.4167	17	0.00088408	2.1463	1.6125	1.2352
Fc gamma R-mediated phagocytosis	97	8.0833	18	0.0008984	0.93478	1.6072	0.15351
Shigellosis	47	3.9167	11	0.0013008	0.69231	1.4841	-0.062983
Synaptic vesicle cycle	18	1.5	6	0.0025167	0.8	1.2646	0.03317
Neurotrophin signaling pathway	123	10.25	20	0.0025847	0.90411	1.2558	0.12612
GABAergic synapse	67	5.5833	13	0.0030283	1.3684	1.2031	0.54068
Leukocyte transendothelial migration	108	9	18	0.0031691	1.1549	1.188	0.35007
Tight junction	118	9.8333	19	0.0036729	1	1.1389	0.21174
Adherens junction	70	5.8333	13	0.0045056	1.3881	1.071	0.55822
Morphine addiction	55	4.5833	11	0.0048771	1.0385	1.0446	0.24608
Vitamin B6 metabolism	5	0.41667	3	0.0050566	4.3	1.0326	3.1581
Gastric acid secretion	56	4.6667	11	0.0056282	0.95238	0.99698	0.16922
Calcium signaling pathway	177	14.75	25	0.0057054	11.55	0.99245	9.6312
Pathogenic Escherichia coli infection	35	2.9167	8	0.0068478	0.77778	0.93176	0.013329
Oocyte meiosis	108	9	17	0.0073805	0.51562	0.90685	-0.22073
Endocrine and other factor-regulated calcium reabsorption	36	3	8	0.0081813	0.75	0.87259	-0.011472
Serotonergic synapse	88	7.3333	14	0.013145	0.77778	0.7149	0.013329
Amyotrophic lateral sclerosis (ALS)	39	3.25	8	0.013355	0.5	0.70964	-0.23468
Focal adhesion	200	16.667	26	0.014099	1.4915	0.6916	0.65059
Alanine, aspartate and glutamate metabolism	32	2.6667	7	0.014295	1.6667	0.68702	0.80697
Purine metabolism	163	13.583	22	0.015374	3.2551	0.66281	2.2252
Proximal tubule bicarbonate reclamation	7	0.58333	3	0.015592	2	0.65813	1.1046
Tyrosine metabolism	33	2.75	7	0.016883	1.1905	0.63167	0.3818
Glyoxylate and dicarboxylate metabolism	19	1.5833	5	0.017103	0.625	0.62737	-0.12308
Colorectal cancer	49	4.0833	9	0.018144	0.51515	0.60772	-0.22116
GnRH signaling pathway	94	7.8333	14	0.022573	1.2286	0.53509	0.41582
Prion diseases	21	1.75	5	0.026082	2.0714	0.48703	1.1684
Valine, leucine and isoleucine degradation	44	3.6667	8	0.026735	1.1957	0.47882	0.38643
Wnt signaling pathway	144	12	19	0.028877	1.3898	0.45318	0.5598
Amino sugar and nucleotide sugar metabolism	45	3.75	8	0.030242	1.65	0.43783	0.79209
Chagas disease (American trypanosomiasis)	89	7.4167	13	0.03161	0.29412	0.42311	-0.4185
Synthesis and degradation of ketone bodies	9	0.75	3	0.033005	3	0.40875	1.9974
Glutathione metabolism	46	3.8333	8	0.034053	1	0.39836	0.21174
Insulin signaling pathway	137	11.417	18	0.034123	0.7	0.39767	-0.056115
Vascular smooth muscle contraction	109	9.0833	15	0.035409	1.025	0.38537	0.23406
Amphetamine addiction	64	5.3333	10	0.037277	0.36842	0.36827	-0.35216
Type II diabetes mellitus	48	4	8	0.042624	1.4783	0.3237	0.63875
Fatty acid metabolism	40	3.3333	7	0.044674	1.1579	0.30808	0.35271
VEGF signaling pathway	76	6.3333	11	0.048546	1.2222	0.28043	0.41015
Inositol phosphate metabolism	58	4.8333	9	0.048666	1.125	0.27962	0.32334
Butanoate metabolism	25	2.0833	5	0.05183	2.0833	0.25867	1.179
ErbB signaling pathway	87	7.25	12	0.055393	0.67241	0.23656	-0.080745
Alcoholism	166	13.833	20	0.057994	0.60976	0.2213	-0.13669
Renal cell carcinoma	60	5	9	0.058422	0.4	0.21886	-0.32397
Pertussis	52	4.3333	8	0.06377	0.48571	0.18973	-0.24744
Axon guidance	118	9.8333	15	0.063862	0.64789	0.18925	-0.10264
One carbon pool by folate	19	1.5833	4	0.067613	4.619	0.17027	3.443
SNARE interactions in vesicular transport	27	2.25	5	0.068784	0.57143	0.16456	-0.17091
Pentose phosphate pathway	27	2.25	5	0.068784	2.35	0.16456	1.4171
Dorso-ventral axis formation	12	1	3	0.071769	1.1429	0.15043	0.33929
Fructose and mannose metabolism	36	3	6	0.0743	1.2222	0.13891	0.41015
Melanogenesis	101	8.4167	13	0.074685	0.65714	0.13719	-0.094379
mRNA surveillance pathway	82	6.8333	11	0.076241	0.8	0.13033	0.03317
Thyroid cancer	28	2.3333	5	0.07828	0.64706	0.12155	-0.10338
Amoebiasis	46	3.8333	7	0.083957	0.75	0.098271	-0.011472
Tuberculosis	174	14.5	20	0.085325	0.48	0.092896	-0.25254
Arginine and proline metabolism	56	4.6667	8	0.090476	0.91304	0.073402	0.1341
Phosphatidylinositol signaling system	75	6.25	10	0.091183	5.5455	0.070813	4.2701
Pancreatic secretion	30	2.5	5	0.099254	0.84615	0.042608	0.074378
Tryptophan metabolism	39	3.25	6	0.10124	0.55263	0.036031	-0.18769
Chemokine signaling pathway	189	15.75	21	0.104	1.1837	0.027063	0.37573
Phagosome	53	4.4167	7	0.14846	1.0476	-0.091277	0.25426
Cysteine and methionine metabolism	34	2.8333	5	0.14856	0.73913	-0.091506	-0.021177
African trypanosomiasis	25	2.0833	4	0.14994	0.6	-0.094577	-0.1454
Adipocytokine signaling pathway	63	5.25	8	0.15042	0.5	-0.095643	-0.23468
Endometrial cancer	44	3.6667	6	0.1558	0.47826	-0.10734	-0.25409
MAPK signaling pathway	265	22.083	27	0.15593	0.86885	-0.10762	0.094644
Phenylalanine metabolism	17	1.4167	3	0.16373	1.9	-0.12384	1.0153
Viral myocarditis	26	2.1667	4	0.1663	0.25	-0.12901	-0.45789
Galactose metabolism	26	2.1667	4	0.1663	1.7619	-0.12901	0.892
Glioma	65	5.4167	8	0.17041	0.36364	-0.13713	-0.35643
Prostate cancer	87	7.25	10	0.18539	0.35	-0.16516	-0.36861
Vibrio cholerae infection	19	1.5833	3	0.2071	1	-0.20199	0.21174
Endocytosis	101	8.4167	11	0.21778	1.0513	-0.21871	0.25753
NOD-like receptor signaling pathway	49	4.0833	6	0.22056	0.25581	-0.22293	-0.4527
Salivary secretion	49	4.0833	6	0.22056	0.66667	-0.22293	-0.085876
RNA transport	126	10.5	13	0.24879	0.59524	-0.26298	-0.14965
Non-small cell lung cancer	52	4.3333	6	0.2631	0.44444	-0.28157	-0.28429
Arrhythmogenic right ventricular cardiomyopathy (ARVC)	12	1	2	0.26397	0.47368	-0.28267	-0.25818
Cardiac muscle contraction	12	1	2	0.26397	0.72727	-0.28267	-0.031764
Glycosphingolipid biosynthesis - globo series	12	1	2	0.26397	1.5	-0.28267	0.65816
PPAR signaling pathway	64	5.3333	7	0.28249	0.33333	-0.30522	-0.38349
B cell receptor signaling pathway	75	6.25	8	0.28524	0.39024	-0.30845	-0.33268
Fc epsilon RI signaling pathway	75	6.25	8	0.28524	0.39394	-0.30845	-0.32938
Cocaine addiction	43	3.5833	5	0.28625	0.60606	-0.30962	-0.13999
Fatty acid elongation	23	1.9167	3	0.29949	0.6	-0.32465	-0.1454
mTOR signaling pathway	45	3.75	5	0.31984	0.57143	-0.34652	-0.17091
Glycosphingolipid biosynthesis - ganglio series	14	1.1667	2	0.32783	0.4	-0.35473	-0.32397
Acute myeloid leukemia	57	4.75	6	0.33784	0.45161	-0.36472	-0.27789
Hypertrophic cardiomyopathy (HCM)	25	2.0833	3	0.3467	0.5	-0.37334	-0.23468
Progesterone-mediated oocyte maturation	80	6.6667	8	0.34891	0.28571	-0.37544	-0.42601
Phenylalanine, tyrosine and tryptophan biosynthesis	5	0.41667	1	0.3529	1.6667	-0.37923	0.80697
Lysine degradation	47	3.9167	5	0.35386	0.58824	-0.38014	-0.1559
Toxoplasmosis	93	7.75	9	0.37047	0.25	-0.39539	-0.45789
Epithelial cell signaling in Helicobacter pylori infection	37	3.0833	4	0.37212	0.23077	-0.39686	-0.47506
Fatty acid biosynthesis	6	0.5	1	0.40688	3.3333	-0.42656	2.295
Primary bile acid biosynthesis	17	1.4167	2	0.42031	0.34783	-0.43736	-0.37055
Legionellosis	40	3.3333	4	0.4304	0.16129	-0.44524	-0.5371
T cell receptor signaling pathway	98	8.1667	9	0.43177	0.20755	-0.44631	-0.4958
Bladder cancer	29	2.4167	3	0.4396	0.25	-0.45228	-0.45789
Glycosaminoglycan degradation	19	1.5833	2	0.47826	0.11111	-0.48031	-0.5819
Mineral absorption	8	0.66667	1	0.50174	0.14286	-0.49625	-0.55356
Terpenoid backbone biosynthesis	20	1.6667	2	0.50588	0.8	-0.49898	0.03317
Pancreatic cancer	69	5.75	6	0.51969	0.16667	-0.50794	-0.5323
Glycine, serine and threonine metabolism	33	2.75	3	0.52704	0.26667	-0.51261	-0.44301
Taurine and hypotaurine metabolism	9	0.75	1	0.54333	0.5	-0.52273	-0.23468
Aldosterone-regulated sodium reabsorption	34	2.8333	3	0.54771	0.21429	-0.5254	-0.48978
Propanoate metabolism	22	1.8333	2	0.55819	0.68421	-0.5317	-0.070212
Chronic myeloid leukemia	73	6.0833	6	0.57641	0.34884	-0.54239	-0.36965
Porphyrin and chlorophyll metabolism	36	3	3	0.58741	0.42857	-0.54867	-0.29846
Hepatitis C	100	8.3333	8	0.60217	0.16	-0.55693	-0.53825
Natural killer cell mediated cytotoxicity	138	11.5	11	0.6082	0.35366	-0.56024	-0.36534
Riboflavin metabolism	11	0.91667	1	0.61642	0.25	-0.5647	-0.45789
Malaria	11	0.91667	1	0.61642	0.44444	-0.5647	-0.28429
Leishmaniasis	51	4.25	4	0.62496	0.38235	-0.56928	-0.33972
Dilated cardiomyopathy	78	6.5	6	0.64229	0.53846	-0.57838	-0.20034
Selenocompound metabolism	12	1	1	0.64846	0.28571	-0.58155	-0.42601
Histidine metabolism	26	2.1667	2	0.65059	0.4	-0.58264	-0.32397
Nicotinate and nicotinamide metabolism	26	2.1667	2	0.65059	1.4167	-0.58264	0.58376
Starch and sucrose metabolism	53	4.4167	4	0.65553	1.56	-0.58516	0.71173
Ribosome biogenesis in eukaryotes	55	4.5833	4	0.68439	0.30435	-0.59948	-0.40937
Apoptosis	83	6.9167	6	0.70167	0.20755	-0.60778	-0.4958
Folate biosynthesis	14	1.1667	1	0.70475	0.11765	-0.60924	-0.57607
Sulfur metabolism	14	1.1667	1	0.70475	1.2857	-0.60924	0.46684
Metabolism of xenobiotics by cytochrome P450	71	5.9167	5	0.7171	0.38235	-0.61501	-0.33972
Drug metabolism - other enzymes	44	3.6667	3	0.72263	0.375	-0.61757	-0.34629
Herpes simplex infection	103	8.5833	7	0.76722	0.21667	-0.63748	-0.48766
Arachidonic acid metabolism	63	5.25	4	0.78253	0.14634	-0.64405	-0.55045
Carbohydrate digestion and absorption	18	1.5	1	0.79179	0.25	-0.64796	-0.45789
Influenza A	107	8.9167	7	0.80045	0.15625	-0.65158	-0.5416
Ether lipid metabolism	35	2.9167	2	0.80214	0.76923	-0.65228	0.0056978
Rheumatoid arthritis	19	1.5833	1	0.8092	0.16667	-0.6552	-0.5323
Glycerolipid metabolism	52	4.3333	3	0.8207	0.85714	-0.65989	0.08419
Melanoma	68	5.6667	4	0.8305	0.33333	-0.66384	-0.38349
Toll-like receptor signaling pathway	97	8.0833	6	0.83087	0.13333	-0.66398	-0.56206
TGF-beta signaling pathway	84	7	5	0.84118	0.15385	-0.66808	-0.54375
Systemic lupus erythematosus	22	1.8333	1	0.85321	0.21429	-0.67281	-0.48978
Circadian rhythm - mammal	22	1.8333	1	0.85321	0.88235	-0.67281	0.1067
Staphylococcus aureus infection	40	3.3333	2	0.85838	0.14286	-0.67481	-0.55356
Osteoclast differentiation	119	9.9167	7	0.8786	0.2931	-0.68256	-0.41941
N-Glycan biosynthesis	43	3.5833	2	0.8847	0.088235	-0.68486	-0.60233
Drug metabolism - cytochrome P450	43	3.5833	2	0.8847	0.30769	-0.68486	-0.40638
Cell adhesion molecules (CAMs)	121	10.083	7	0.88878	0.37143	-0.68639	-0.34948
beta-Alanine metabolism	26	2.1667	1	0.89655	0.33333	-0.68928	-0.38349
Sphingolipid metabolism	46	3.8333	2	0.90643	0.63333	-0.69293	-0.11564
Notch signaling pathway	47	3.9167	2	0.91279	0.095238	-0.69525	-0.59607
Basal cell carcinoma	47	3.9167	2	0.91279	0.33333	-0.69525	-0.38349
HTLV-I infection	199	16.583	12	0.91384	0.3	-0.69564	-0.41325
Pathways in cancer	310	25.833	20	0.91492	0.22995	-0.69603	-0.4758
Bile secretion	29	2.4167	1	0.92044	0.11765	-0.69803	-0.57607
Retinol metabolism	66	5.5	3	0.92218	1.6296	-0.69866	0.7739
RIG-I-like receptor signaling pathway	49	4.0833	2	0.9243	0.071429	-0.69942	-0.61733
Pentose and glucuronate interconversions	30	2.5	1	0.92711	0.375	-0.70043	-0.34629
Pyrimidine metabolism	101	8.4167	5	0.93253	1.3065	-0.70237	0.48535
Steroid hormone biosynthesis	53	4.4167	2	0.94316	0.27586	-0.70614	-0.4348
Hedgehog signaling pathway	56	4.6667	2	0.95428	0.11765	-0.71004	-0.57607
Fanconi anemia pathway	39	3.25	1	0.96689	0.027778	-0.7144	-0.6563
Glycerophospholipid metabolism	82	6.8333	3	0.97236	0.33333	-0.71628	-0.38349
Taste transduction	45	3.75	1	0.98045	0.19048	-0.71903	-0.51104
Epstein-Barr virus infection	91	7.5833	3	0.985	0.087719	-0.72057	-0.60279
ECM-receptor interaction	84	7	2	0.99451	0.088496	-0.72377	-0.60209
RNA degradation	60	5	1	0.99478	0.10417	-0.72386	-0.5881
Antigen processing and presentation	61	5.0833	1	0.99522	0.038462	-0.72401	-0.64677
Complement and coagulation cascades	67	5.5833	1	0.99719	0.018182	-0.72466	-0.66487
p53 signaling pathway	68	5.6667	1	0.99742	0.034483	-0.72474	-0.65032
Cell cycle	124	10.333	3	0.9986	0.022472	-0.72513	-0.66104
Jak-STAT signaling pathway	99	8.25	1	0.99984	0.19048	-0.72554	-0.51104
Olfactory transduction	402	33.5	3	1	0.42857	-0.7256	-0.29846

## Sheet: Biological Process
#pathway ID	pathway description	observed gene count	false discovery rate	matching proteins in your network (IDs)	matching proteins in your network (labels)
GO.0008104	protein localization	218	1.09e-36	ENSP00000000233,ENSP00000174653,ENSP00000196551,ENSP00000202773,ENSP00000215570,ENSP00000215832,ENSP00000216181,ENSP00000219169,ENSP00000222247,ENSP00000222256,ENSP00000223369,ENSP00000223641,ENSP00000227524,ENSP00000230050,ENSP00000230461,ENSP00000233143,ENSP00000235329,ENSP00000237530,ENSP00000242285,ENSP00000245304,ENSP00000247461,ENSP00000248975,ENSP00000249269,ENSP00000249330,ENSP00000250495…	ACTN2,ACTN4,AGAP2,AIP,AKAP7,AP1B1,AP2M1,AP3M2,AP3S1,APOE,ARF5,ARF6,ARL6IP1,ASNA1,ATG16L1,ATP1B1,ATP6V0A1,ATP6V0C,ATP6V0D1,ATP6V1A,ATP6V1H,BBS7,BCAP31,BSG,CACNA1A,CAMK2G,CANX,CCDC93,CDK5,CHMP2A,CLTA,CLTB,CNTN2,CNTNAP2,COPA,COPG1,COPZ1,CORO1C,CPE,CPLX1,CSNK1E,CTNNB1,CTSA,DCTN2,DDOST,DLG2,DLG3,DNAJA3,DNAJC13,DNM1L,DPP10,DPP6,DVL1,EHD1,EIF5A,ERC1,EZR,G3BP2,GDI1,GDI2,GGA1,GOLPH3,GPR158,GSN,GUK1,HCN1,H…
GO.0034613	cellular protein localization	171	3.1e-36	ENSP00000174653,ENSP00000196551,ENSP00000202773,ENSP00000215570,ENSP00000215832,ENSP00000219169,ENSP00000222247,ENSP00000222256,ENSP00000223641,ENSP00000227524,ENSP00000230050,ENSP00000230461,ENSP00000233143,ENSP00000235329,ENSP00000237530,ENSP00000242285,ENSP00000245304,ENSP00000248975,ENSP00000249269,ENSP00000251453,ENSP00000251607,ENSP00000252486,ENSP00000252487,ENSP00000253788,ENSP00000257245…	ACTN2,AIP,AP1B1,AP1G1,AP2M1,AP2S1,AP3M2,AP3S1,APOE,ARF6,ARL6IP1,ASNA1,ATP1B1,BCAP31,BSG,CACNA1A,CDK5,CLTA,CLTB,CNTN2,CNTNAP2,COPA,COPG1,COPZ1,CPE,CSNK1E,CTNNB1,CTSA,DCTN2,DDOST,DLG2,DLG3,DNAJA3,DNM1L,DPP10,DPP6,DVL1,EHD1,EIF5A,EZR,G3BP2,GGA1,GOLPH3,GPR158,GSN,HDAC6,HSP90AA1,HSP90B1,HTT,IPO7,IPO9,ITGB2,KCNA1,KPNA3,KPNA4,LAMTOR3,LIN7A,LIN7C,MAPK1,MAPK3,MAPRE1,MESDC2,MFN2,MYADM,NAPA,NAPB,NAPG,NEDD4,…
GO.0051641	cellular localization	247	3.83e-36	ENSP00000000412,ENSP00000053867,ENSP00000196551,ENSP00000202773,ENSP00000215375,ENSP00000215570,ENSP00000215832,ENSP00000216181,ENSP00000219169,ENSP00000220325,ENSP00000222247,ENSP00000223369,ENSP00000223641,ENSP00000225174,ENSP00000227378,ENSP00000227524,ENSP00000230050,ENSP00000230461,ENSP00000233143,ENSP00000235329,ENSP00000236192,ENSP00000237530,ENSP00000243997,ENSP00000245304,ENSP00000247461…	ACTN2,ACTN4,AIP,ALB,ALYREF,ANP32A,AP1G1,AP2M1,AP2S1,APOE,ARF6,ARL6IP1,ASNA1,ATP1B1,ATP2A2,ATP2B4,ATP2C1,ATP5D,ATP5E,ATP5F1,ATP5H,ATP5J2,ATP5O,BAD,BBS7,BCAP31,BRSK1,BSG,CACNA1A,CAMK2G,CAMK4,CANX,CAP1,CASK,CCDC93,CDC42,CDH13,CLTB,CNTN2,CNTNAP2,COPG1,CPE,CPLX2,CSNK1E,CTNNB1,CTSA,CUL3,DDC,DDOST,DLG2,DLG3,DNAJA3,DNAJC6,DNM1L,DPP10,DPP6,DVL1,DYNC1LI2,EHD1,EHD4,EIF5A,ERC1,ERO1L,EZR,G3BP2,GAD1,GGA1,GOLPH…
GO.0061024	membrane organization	145	5.02e-35	ENSP00000196551,ENSP00000202773,ENSP00000216181,ENSP00000222247,ENSP00000223369,ENSP00000223641,ENSP00000225174,ENSP00000227378,ENSP00000230050,ENSP00000230461,ENSP00000235329,ENSP00000236192,ENSP00000237530,ENSP00000240185,ENSP00000242285,ENSP00000245304,ENSP00000248975,ENSP00000251453,ENSP00000251968,ENSP00000252486,ENSP00000253788,ENSP00000254950,ENSP00000257245,ENSP00000258301,ENSP00000260130…	ACTG1,ACTN2,ANXA7,AP1B1,AP1G1,AP2M1,AP2S1,APOE,ARL6IP1,ASNA1,ATP1B1,ATP2A2,ATP8A1,BAD,BSG,CACNA1A,CDK5,CHCHD6,CHMP2A,CLTA,CNTN2,CNTNAP2,COPA,COPG1,COPZ1,CPE,CUL3,DDOST,DLG2,DLG3,DNAJA3,DNAJC6,DNM1L,DPP10,DPP6,DVL1,GJA1,GNAI3,GOLPH3,GPR158,GSN,HSP90AA1,HSPA8,HTT,ITGB2,KIF3A,KIF3B,LIN7A,LIN7C,MAP1LC3A,MBP,MFN2,MTCH1,MYADM,MYH9,MYO18A,NAPA,NAPB,NAPG,NFASC,NSG1,OPA1,PACS1,PAK1,PALM,PICALM,PPIF,PPP2CA…
GO.0033036	macromolecule localization	234	1.18e-32	ENSP00000000233,ENSP00000174653,ENSP00000196551,ENSP00000202773,ENSP00000215570,ENSP00000215832,ENSP00000216181,ENSP00000219169,ENSP00000222247,ENSP00000222256,ENSP00000223369,ENSP00000223641,ENSP00000227524,ENSP00000230050,ENSP00000230461,ENSP00000233143,ENSP00000235329,ENSP00000237530,ENSP00000242285,ENSP00000245206,ENSP00000245304,ENSP00000247461,ENSP00000248975,ENSP00000249269,ENSP00000249330…	ACSL1,ACTN2,ACTN4,AGAP2,AIP,AKAP7,ALB,ALYREF,AP1B1,AP2M1,AP3M2,AP3S1,APOE,ARF5,ARF6,ARL6IP1,ASNA1,ATG16L1,ATP1B1,ATP6V0A1,ATP6V0C,ATP6V0D1,ATP6V1A,ATP6V1H,ATP8A1,BBS7,BCAP31,BSG,CACNA1A,CAMK2G,CANX,CCDC93,CDK5,CHMP2A,CLTA,CLTB,CNTN2,CNTNAP2,COPA,COPG1,COPZ1,CORO1C,CPE,CPLX1,CSNK1E,CTNNB1,CTSA,DCTN2,DDOST,DLG2,DLG3,DNAJA3,DNAJC13,DNM1L,DPP10,DPP6,DVL1,EHD1,EIF5A,ERC1,EZR,G3BP2,GDI1,GDI2,GGA1,GOLPH…
GO.0051649	establishment of localization in cell	213	1.44e-32	ENSP00000000412,ENSP00000053867,ENSP00000196551,ENSP00000202773,ENSP00000215375,ENSP00000215570,ENSP00000215832,ENSP00000216181,ENSP00000219169,ENSP00000220325,ENSP00000222247,ENSP00000223369,ENSP00000223641,ENSP00000225174,ENSP00000227378,ENSP00000230050,ENSP00000235329,ENSP00000236192,ENSP00000237530,ENSP00000243997,ENSP00000247461,ENSP00000248437,ENSP00000248975,ENSP00000249269,ENSP00000249330…	ACTN2,ACTN4,AIP,ALB,ALYREF,ANP32A,AP1G1,AP2M1,AP2S1,APOE,ARL6IP1,ATP1B1,ATP2A2,ATP2B4,ATP2C1,ATP5D,ATP5E,ATP5F1,ATP5H,ATP5J2,ATP5O,BAD,BBS7,BCAP31,BRSK1,BSG,CACNA1A,CAMK2G,CAMK4,CANX,CAP1,CASK,CCDC93,CDC42,CLTB,COPG1,CPLX2,CTNNB1,CTSA,CUL3,DCTN2,DDC,DDOST,DNAJC6,DVL1,EHD1,EHD4,EIF5A,ERC1,ERO1L,GAD1,GGA1,GOLPH3,GRN,HDAC6,HSP90AA1,HSP90B1,HSPA8,IPO7,IPO9,ITPR1,KIF3A,KIF3B,KLC1,KPNA3,KPNA4,LIN7C,M6P…
GO.0015031	protein transport	171	2.23e-32	ENSP00000000233,ENSP00000174653,ENSP00000196551,ENSP00000202773,ENSP00000215570,ENSP00000215832,ENSP00000216181,ENSP00000219169,ENSP00000222247,ENSP00000222256,ENSP00000223369,ENSP00000223641,ENSP00000230050,ENSP00000235329,ENSP00000237530,ENSP00000242285,ENSP00000247461,ENSP00000248975,ENSP00000249269,ENSP00000249330,ENSP00000251453,ENSP00000251607,ENSP00000251968,ENSP00000252486,ENSP00000252487…	ACTN4,AGAP2,AIP,AP1B1,AP2M1,AP3M2,AP3S1,APOE,ARF5,ARF6,ARL6IP1,ATG16L1,ATP1B1,ATP6V0A1,ATP6V0C,ATP6V0D1,ATP6V1A,ATP6V1H,BBS7,BCAP31,BSG,CAMK2G,CANX,CCDC93,CDK5,CHMP2A,CLTA,CLTB,COPA,COPG1,COPZ1,CPLX1,CTSA,DDOST,DNAJC13,EHD1,EIF5A,ERC1,GDI1,GDI2,GGA1,GOLPH3,GUK1,HDAC6,HSP90AA1,HSP90B1,HTT,IPO7,IPO9,LIN7A,LIN7C,MAPK1,MAPK3,MFN2,MON2,MYADM,MYH9,NACA,NAPA,NAPB,NAPG,NECAP1,NEDD4,NFASC,NUTF2,PACS1,PALM…
GO.0045184	establishment of protein localization	178	2.23e-32	ENSP00000000233,ENSP00000174653,ENSP00000196551,ENSP00000202773,ENSP00000215570,ENSP00000215832,ENSP00000216181,ENSP00000219169,ENSP00000222247,ENSP00000222256,ENSP00000223369,ENSP00000223641,ENSP00000230050,ENSP00000235329,ENSP00000237530,ENSP00000242285,ENSP00000245304,ENSP00000247461,ENSP00000248975,ENSP00000249269,ENSP00000249330,ENSP00000251453,ENSP00000251607,ENSP00000251968,ENSP00000252486…	ACTN2,ACTN4,AGAP2,AIP,AP1B1,AP2M1,AP3M2,AP3S1,APOE,ARF5,ARF6,ARL6IP1,ASNA1,ATG16L1,ATP1B1,ATP6V0A1,ATP6V0C,ATP6V0D1,ATP6V1A,ATP6V1H,BBS7,BCAP31,BSG,CAMK2G,CANX,CCDC93,CDK5,CHMP2A,CLTA,CLTB,CNTN2,COPA,COPG1,COPZ1,CORO1C,CPLX1,CTSA,DDOST,DNAJC13,EHD1,EIF5A,ERC1,GDI1,GDI2,GGA1,GOLPH3,GUK1,HDAC6,HSP90AA1,HSP90B1,HTT,IPO7,IPO9,IST1,LIN7A,LIN7C,MAPK1,MAPK3,MFN2,MON2,MYADM,MYH9,NACA,NAPA,NAPB,NAPG,NECAP…
GO.1902580	single-organism cellular localization	137	3.84e-32	ENSP00000053867,ENSP00000174653,ENSP00000196551,ENSP00000202773,ENSP00000215570,ENSP00000215832,ENSP00000216181,ENSP00000219169,ENSP00000222247,ENSP00000222256,ENSP00000223641,ENSP00000230050,ENSP00000235329,ENSP00000237530,ENSP00000245304,ENSP00000247461,ENSP00000249269,ENSP00000251453,ENSP00000251607,ENSP00000252486,ENSP00000252487,ENSP00000252699,ENSP00000253788,ENSP00000254950,ENSP00000257245…	ACTN2,ACTN4,AIP,ALB,AP3M2,AP3S1,APOE,ARL6IP1,ASNA1,ATP1B1,BBS7,BSG,CACNA1A,CANX,CHMP2A,COPA,COPG1,COPZ1,CPE,CPLX1,CPLX2,CTNNB1,CUL3,DCTN2,DDC,DDOST,DLG2,DLG3,DNAJA3,DPP10,DPP6,DVL1,GOLPH3,GPR158,GRN,HSP90AA1,IPO7,IPO9,ITGB2,KIF3A,KIF3B,KPNA3,KPNA4,LIN7C,MAP1B,MAPK1,MAPK3,MAPT,MFN2,MYADM,MYH9,MYO18A,NEDD4,NFASC,NUTF2,PACS1,PAK1,PALM,PAM16,PDIA3,PEX5L,PIP5K1C,PMPCB,RAB3A,RAB3C,RAB7A,RAB8B,RAN,RAP2A…
GO.0006886	intracellular protein transport	126	7.76e-32	ENSP00000174653,ENSP00000196551,ENSP00000202773,ENSP00000215570,ENSP00000215832,ENSP00000219169,ENSP00000222247,ENSP00000222256,ENSP00000223641,ENSP00000230050,ENSP00000235329,ENSP00000237530,ENSP00000242285,ENSP00000248975,ENSP00000249269,ENSP00000251453,ENSP00000251607,ENSP00000252487,ENSP00000253788,ENSP00000257245,ENSP00000258301,ENSP00000260130,ENSP00000260197,ENSP00000261263,ENSP00000261517…	AIP,AP1B1,AP1G1,AP2M1,AP2S1,AP3M2,AP3S1,ARL6IP1,ATP1B1,BCAP31,BSG,CDK5,CLTA,CLTB,COPA,COPG1,COPZ1,CTSA,DDOST,EHD1,EIF5A,GGA1,GOLPH3,HDAC6,HSP90AA1,HSP90B1,HTT,IPO7,IPO9,KPNA3,KPNA4,MAPK1,MAPK3,MFN2,MYADM,NAPA,NAPB,NAPG,NEDD4,NFASC,NUTF2,PACS1,PALM,PAM16,PDCD6,PDIA3,PEX5L,PMPCB,RAB11A,RAB21,RAB23,RAB3A,RAB3C,RAB5C,RAB6B,RAB7A,RAB8B,RAN,RILPL1,RIMS1,RPL10,RPL10A,RPL11,RPL13A,RPL15,RPL17,RPL18,RPL18…
GO.0046907	intracellular transport	175	3.77e-31	ENSP00000000412,ENSP00000196551,ENSP00000202773,ENSP00000215375,ENSP00000215570,ENSP00000215832,ENSP00000219169,ENSP00000220325,ENSP00000222247,ENSP00000222256,ENSP00000223369,ENSP00000223641,ENSP00000225174,ENSP00000227378,ENSP00000230050,ENSP00000235329,ENSP00000237530,ENSP00000243997,ENSP00000248975,ENSP00000249269,ENSP00000251453,ENSP00000251607,ENSP00000252486,ENSP00000252487,ENSP00000253788…	AIP,ALYREF,ANP32A,AP1G1,AP2M1,AP2S1,APOE,ARL6IP1,ATP1B1,ATP2A2,ATP2B4,ATP2C1,ATP5D,ATP5E,ATP5F1,ATP5H,ATP5J2,ATP5O,BAD,BBS7,BCAP31,BSG,CAMK4,CCDC93,CDC42,CDK5,CLTB,COPG1,CPLX2,CTSA,CUL3,DDOST,DNAJC6,EHD1,EHD4,EIF5A,ERC1,ERO1L,GGA1,GOLPH3,HDAC6,HSP90AA1,HSP90B1,HSPA8,IPO7,IPO9,ITPR1,KIF3A,KIF3B,KLC1,KPNA3,KPNA4,M6PR,MAGI2,MAP1B,MAPK1,MAPK3,MAPT,MFN2,MON2,MPC1,MPC2,MYADM,MYO18A,NAPA,NAPB,NAPG,NEDD4…
GO.1902582	single-organism intracellular transport	161	4.56e-31	ENSP00000000412,ENSP00000174653,ENSP00000196551,ENSP00000202773,ENSP00000215375,ENSP00000215570,ENSP00000215832,ENSP00000219169,ENSP00000220325,ENSP00000222247,ENSP00000223369,ENSP00000223641,ENSP00000225174,ENSP00000227378,ENSP00000230050,ENSP00000235329,ENSP00000237530,ENSP00000242285,ENSP00000243997,ENSP00000249269,ENSP00000251453,ENSP00000251607,ENSP00000252487,ENSP00000253788,ENSP00000254950…	AIP,ALYREF,AP1B1,AP1G1,AP3M2,AP3S1,ARL6IP1,ATP1B1,ATP2A2,ATP2B4,ATP2C1,ATP5D,ATP5E,ATP5F1,ATP5H,ATP5J2,ATP5O,BAD,BCAP31,BSG,CCDC93,CDC42,CLTA,COPA,COPG1,COPZ1,CPLX2,CUL3,DDOST,DNAJC6,EHD1,EHD4,EIF5A,ERC1,ERO1L,GOLPH3,HDAC6,HSP90AA1,HSP90B1,HSPA8,IPO7,IPO9,ITPR1,KIF3A,KIF3B,KLC1,KPNA3,KPNA4,M6PR,MAP1B,MAPK1,MAPK3,MAPT,MFN2,MON2,MPC1,MPC2,MYADM,MYO18A,NAPA,NAPG,NEDD4,NFASC,NSG1,NUTF2,OPA1,PACS1,PAL…
GO.0044281	small molecule metabolic process	237	1.07e-30	ENSP00000075120,ENSP00000164139,ENSP00000168216,ENSP00000175506,ENSP00000210313,ENSP00000215375,ENSP00000215565,ENSP00000215832,ENSP00000216465,ENSP00000216780,ENSP00000216951,ENSP00000219313,ENSP00000219700,ENSP00000220966,ENSP00000222553,ENSP00000222673,ENSP00000225573,ENSP00000227378,ENSP00000228740,ENSP00000229270,ENSP00000229277,ENSP00000229379,ENSP00000231572,ENSP00000232564,ENSP00000233710…	AARS,ACADL,ACADVL,ACO1,ACSBG1,ACSL1,ADCY1,ADH5,ADRA2A,AIMP1,AK1,AK3,AK4,ALB,ALDH1A1,ALDH1L1,ALDH4A1,AMT,APOA1BP,APOE,ASAH1,ASNS,ASRGL1,ATP5D,ATP5E,ATP5F1,ATP5H,ATP5J2,ATP5O,ATP6V0A1,ATP6V1A,BAD,BCAN,BDH1,BLVRB,BSG,CASK,CBR3,COTL1,COX4I1,COX5A,COX5B,COX6A1,COX7C,CRYZL1,CTPS1,CTSA,CYB5A,CYB5R3,DBT,DCAKD,DHRS4,DLG2,DLG3,DTD1,ENO1,ENO2,ENO3,ENTPD2,ERLIN2,ERO1L,ETFDH,FAAH,FAM213B,FASN,FDPS,FDXR,GAD1,G…
GO.0006810	transport	320	3.83e-30	ENSP00000000233,ENSP00000053867,ENSP00000075120,ENSP00000187762,ENSP00000196551,ENSP00000202773,ENSP00000203407,ENSP00000215375,ENSP00000215570,ENSP00000216181,ENSP00000219169,ENSP00000219700,ENSP00000220931,ENSP00000221980,ENSP00000222247,ENSP00000222388,ENSP00000223369,ENSP00000223641,ENSP00000225174,ENSP00000228318,ENSP00000229379,ENSP00000230050,ENSP00000230461,ENSP00000231706,ENSP00000233535…	AAK1,ABCB8,ABCF2,ACO1,ACSL1,ACTG1,ACTN2,ACTN4,ACTR1A,ADCY1,ADRA2A,AGAP2,AIP,AKAP7,ALB,ALYREF,ANP32A,AP2M1,AP2S1,APOE,ARF5,ARF6,ARL6IP1,ARPC1A,ARPC2,ARPC5,ASNA1,ATG16L1,ATP1B1,ATP1B2,ATP2A2,ATP2B4,ATP2C1,ATP5D,ATP5F1,ATP5J2,ATP8A1,BAD,BBS7,BCAP31,BIN1,BRSK1,BSG,CA1,CACNG8,CAMK2B,CAMK4,CANX,CCDC93,CCT4,CCT5,CCT6A,CCT7,CCT8,CD47,CDC42,CLIC4,CLTA,CLTB,CNTN2,COMMD9,COPG1,CORO1C,COX4I1,COX5A,COX5B,COX6…
GO.0044765	single-organism transport	283	1.5e-29	ENSP00000053867,ENSP00000075120,ENSP00000174653,ENSP00000187762,ENSP00000196551,ENSP00000202773,ENSP00000203407,ENSP00000215375,ENSP00000215570,ENSP00000216181,ENSP00000219169,ENSP00000219700,ENSP00000220325,ENSP00000221980,ENSP00000222247,ENSP00000223369,ENSP00000223641,ENSP00000225174,ENSP00000227378,ENSP00000228318,ENSP00000229379,ENSP00000230050,ENSP00000230461,ENSP00000231706,ENSP00000233535…	ABCB8,ACO1,ACSL1,ACTG1,ACTN2,ACTN4,ADCY1,ADRA2A,AIP,AKAP7,ALB,ALYREF,AP1B1,AP1G1,AP3M2,AP3S1,APOE,ARL6IP1,ARPC1A,ARPC2,ARPC5,ASNA1,ATP1B1,ATP1B2,ATP2A2,ATP2B4,ATP2C1,ATP5D,ATP5F1,ATP5J2,ATP6V0A1,ATP8A1,BAD,BBS7,BCAP31,BRSK1,BSG,CA1,CACNG8,CAMK2B,CANX,CAP1,CCDC93,CD47,CDC42,CLIC4,CLTA,CNTN2,COMMD9,COPA,COPG1,COPZ1,CORO1C,COX4I1,COX5A,COX5B,COX6A1,COX7A2,COX7C,CPLX2,CTNNB1,CUL3,CUTC,CYB5A,CYFIP2,DC…
GO.1902578	single-organism localization	293	7.93e-29	ENSP00000053867,ENSP00000075120,ENSP00000174653,ENSP00000187762,ENSP00000196551,ENSP00000202773,ENSP00000203407,ENSP00000215375,ENSP00000215570,ENSP00000219169,ENSP00000219700,ENSP00000220325,ENSP00000221980,ENSP00000222247,ENSP00000223369,ENSP00000223641,ENSP00000225174,ENSP00000227378,ENSP00000228318,ENSP00000229379,ENSP00000230050,ENSP00000230461,ENSP00000231706,ENSP00000233143,ENSP00000233535…	ABCB8,ACO1,ACSL1,ACTG1,ACTN2,ACTN4,ADCY1,ADRA2A,AIP,AKAP7,ALB,ALYREF,AP1B1,AP1G1,AP3M2,AP3S1,APOE,ARL6IP1,ARPC1A,ARPC2,ARPC5,ASNA1,ATP1B1,ATP1B2,ATP2A2,ATP2B4,ATP2C1,ATP5D,ATP5F1,ATP5J2,ATP6V0A1,ATP8A1,BAD,BBS7,BCAP31,BRSK1,BSG,CA1,CACNG8,CAMK2B,CANX,CAP1,CCDC93,CD47,CDC42,CLIC4,CLTA,CNTN2,COMMD9,COPA,COPG1,COPZ1,CORO1C,COX4I1,COX5A,COX5B,COX6A1,COX7A2,COX7C,CPE,CPLX2,CTNNB1,CUL3,CUTC,CYB5A,CYFIP…
GO.0051234	establishment of localization	321	5.5e-28	ENSP00000000233,ENSP00000053867,ENSP00000075120,ENSP00000187762,ENSP00000196551,ENSP00000202773,ENSP00000203407,ENSP00000215375,ENSP00000215570,ENSP00000219169,ENSP00000219700,ENSP00000220931,ENSP00000221980,ENSP00000222247,ENSP00000222388,ENSP00000223369,ENSP00000223641,ENSP00000225174,ENSP00000228318,ENSP00000229379,ENSP00000230050,ENSP00000230461,ENSP00000231706,ENSP00000233535,ENSP00000235329…	AAK1,ABCB8,ABCF2,ACO1,ACSL1,ACTG1,ACTN2,ACTN4,ACTR1A,ADCY1,ADRA2A,AGAP2,AIP,AKAP7,ALB,ALYREF,ANP32A,AP2M1,AP2S1,APOE,ARF5,ARF6,ARL6IP1,ARPC1A,ARPC2,ARPC5,ASNA1,ATG16L1,ATP1B1,ATP1B2,ATP2A2,ATP2B4,ATP2C1,ATP5D,ATP5F1,ATP5J2,ATP8A1,BAD,BBS7,BCAP31,BIN1,BRSK1,BSG,CA1,CACNG8,CAMK2B,CAMK4,CANX,CCDC93,CCT4,CCT5,CCT6A,CCT7,CCT8,CD47,CDC42,CLIC4,CLTA,CLTB,CNTN2,COMMD9,COPG1,CORO1C,COX4I1,COX5A,COX5B,COX6…
GO.0071702	organic substance transport	210	2.86e-27	ENSP00000000233,ENSP00000000412,ENSP00000075120,ENSP00000174653,ENSP00000196551,ENSP00000202773,ENSP00000215570,ENSP00000215832,ENSP00000216181,ENSP00000219169,ENSP00000222247,ENSP00000222256,ENSP00000223369,ENSP00000223641,ENSP00000230050,ENSP00000230461,ENSP00000231706,ENSP00000235329,ENSP00000237530,ENSP00000242285,ENSP00000245206,ENSP00000247461,ENSP00000248975,ENSP00000249269,ENSP00000249330…	ACSL1,ACTN4,AGAP2,AIP,ALB,ALYREF,AP1B1,AP2M1,AP3M2,AP3S1,APOE,ARF5,ARF6,ARL6IP1,ATG16L1,ATP1B1,ATP6V0A1,ATP6V0C,ATP6V0D1,ATP6V1A,ATP6V1H,ATP8A1,BBS7,BCAP31,BSG,CA1,CACNA1A,CAMK2G,CANX,CCDC93,CDK5,CHMP2A,CLTA,CLTB,COPA,COPG1,COPZ1,CTSA,DDC,DDOST,DNAJC13,EHD1,EIF5A,ERC1,EZR,G3BP2,GDI1,GDI2,GGA1,GJA1,GOLPH3,GOT2,GUK1,HBA1,HDAC6,HDLBP,HK1,HNRNPA2B1,HSP90AA1,HSP90B1,HTT,IPO7,IPO9,LIN7A,LIN7C,M6PR,MAPK…
GO.0044802	single-organism membrane organization	114	1.45e-26	ENSP00000196551,ENSP00000202773,ENSP00000222247,ENSP00000223369,ENSP00000223641,ENSP00000225174,ENSP00000230050,ENSP00000230461,ENSP00000235329,ENSP00000236192,ENSP00000237530,ENSP00000240185,ENSP00000245304,ENSP00000251453,ENSP00000252486,ENSP00000253788,ENSP00000254950,ENSP00000257245,ENSP00000258301,ENSP00000260130,ENSP00000262061,ENSP00000262225,ENSP00000262375,ENSP00000262584,ENSP00000264414…	ACTN2,APOE,ARL6IP1,ASNA1,ATP1B1,ATP2A2,ATP8A1,BAD,BSG,CACNA1A,CDK5,CHCHD6,CNTN2,CNTNAP2,COPA,COPG1,COPZ1,CPE,CUL3,DDOST,DLG2,DLG3,DNAJA3,DNM1L,DPP10,DPP6,DVL1,GNAI3,GOLPH3,GPR158,HSP90AA1,HTT,ITGB2,LIN7A,LIN7C,MFN2,MTCH1,MYADM,MYO18A,NFASC,OPA1,PACS1,PAK1,PALM,PPIF,PPP2CA,PPP2R1A,PPP2R2A,PPT1,PRKCB,RAB7A,RAB8B,RAP2A,RHOT1,RILPL1,RPL10,RPL10A,RPL11,RPL13A,RPL15,RPL17,RPL18,RPL18A,RPL22,RPL23,RPL26…
GO.0051179	localization	359	4.71e-25	ENSP00000000233,ENSP00000053867,ENSP00000075120,ENSP00000187762,ENSP00000196551,ENSP00000202773,ENSP00000203407,ENSP00000205061,ENSP00000215375,ENSP00000215570,ENSP00000219169,ENSP00000219700,ENSP00000220931,ENSP00000221980,ENSP00000222247,ENSP00000222388,ENSP00000222673,ENSP00000223369,ENSP00000223641,ENSP00000225174,ENSP00000227524,ENSP00000228318,ENSP00000229379,ENSP00000230050,ENSP00000230461…	AAK1,ABCB8,ABCF2,ABI2,ACO1,ACSL1,ACTG1,ACTN2,ACTR1A,ADCY1,ADRA2A,AGAP2,AIMP1,AIP,AKAP7,ALB,ALYREF,ANP32A,AP2M1,AP2S1,APOE,ARF5,ARF6,ARL6IP1,ARPC1A,ARPC2,ARPC5,ASNA1,ATG16L1,ATP1B1,ATP1B2,ATP2A2,ATP2B4,ATP2C1,ATP5D,ATP5F1,ATP5J2,ATP8A1,BAD,BBS7,BCAP31,BCAR1,BIN1,BRSK1,BSG,CA1,CACNG8,CAMK2B,CAMK4,CANX,CCDC93,CCT4,CCT5,CCT6A,CCT7,CCT8,CD151,CDC42,CDH13,CEND1,CLIC4,CLTA,CLTB,CNTN2,CNTNAP2,COMMD9,COPG…
GO.0016043	cellular component organization	380	8.37e-24	ENSP00000168216,ENSP00000196551,ENSP00000202773,ENSP00000210313,ENSP00000215570,ENSP00000215832,ENSP00000215904,ENSP00000217244,ENSP00000217971,ENSP00000220325,ENSP00000221114,ENSP00000221166,ENSP00000221856,ENSP00000222247,ENSP00000222256,ENSP00000222644,ENSP00000223369,ENSP00000223641,ENSP00000225174,ENSP00000227322,ENSP00000227524,ENSP00000229416,ENSP00000230050,ENSP00000230461,ENSP00000233084…	ABI2,ACAD9,ACADL,ACTA1,ACTN2,ACTN4,ACTR1A,ACTR3B,ADCY1,ADRA2A,AGAP2,AIP,ANXA7,AP1B1,AP1G1,AP2M1,AP2S1,APOA1BP,APOE,ARFIP2,ARL6IP1,ARL8A,ARPC1A,ARPC2,ARPC5,ARPC5L,ASAP1,ASNA1,ATAD1,ATG16L1,ATP1B1,ATP2A2,ATP2C1,ATP6V0A1,ATP6V0C,ATP6V0D1,ATP6V1A,ATP6V1H,ATP8A1,BBS7,BCAN,BCAP31,BCAR1,BCR,BCS1L,BIN1,BRE,BRSK1,BSG,CACNA1A,CADM2,CAMK2G,CAMSAP2,CAND1,CAPNS1,CAPZB,CASK,CASP3,CCT8,CD151,CD47,CDC42,CDH13,CE…
GO.1901564	organonitrogen compound metabolic process	182	8.37e-24	ENSP00000168216,ENSP00000175506,ENSP00000196551,ENSP00000202773,ENSP00000215375,ENSP00000215565,ENSP00000215832,ENSP00000215904,ENSP00000216465,ENSP00000216554,ENSP00000216951,ENSP00000217182,ENSP00000218230,ENSP00000220966,ENSP00000222214,ENSP00000222247,ENSP00000222553,ENSP00000222673,ENSP00000223641,ENSP00000225573,ENSP00000227378,ENSP00000228740,ENSP00000229270,ENSP00000229277,ENSP00000229319…	AARS,ACY1,ADCY1,AGK,AIMP1,AK1,AK3,AK4,AKR1B1,ALDH1L1,ALDH4A1,AMT,APEH,APOA1BP,ASAH1,ASNS,ASRGL1,ATP5D,ATP5E,ATP5F1,ATP5H,ATP5J2,ATP5O,ATP6V0A1,ATP6V1A,BAD,BCAN,BLVRB,CACNA1A,CHID1,COQ9,CPE,CTPS1,CTSA,DBT,DCAKD,DDOST,DNPEP,DTD1,EEF1A2,EEF1B2,EEF2,EIF2A,EIF2S2,EIF3F,EIF3G,EIF3H,EIF3L,EIF4B,EIF5,ENO1,ENO2,ENO3,ERO1L,FASN,FECH,GAD1,GARS,GCDH,GCLC,GLO1,GLUD1,GMPS,GOT2,GPC1,GPD1L,GPI,GPT,GSPT1,GSS,GSTA…
GO.0006091	generation of precursor metabolites and energy	80	3.76e-23	ENSP00000164139,ENSP00000215375,ENSP00000215565,ENSP00000216254,ENSP00000222673,ENSP00000228318,ENSP00000229270,ENSP00000229277,ENSP00000229379,ENSP00000232564,ENSP00000234590,ENSP00000243997,ENSP00000247655,ENSP00000248150,ENSP00000249330,ENSP00000252102,ENSP00000252711,ENSP00000253452,ENSP00000258424,ENSP00000259037,ENSP00000260985,ENSP00000262507,ENSP00000263774,ENSP00000265563,ENSP00000265717…	ACADVL,ACO1,ACO2,ADCY1,ADRA2A,ATP5D,ATP5E,ATP5F1,ATP5H,ATP5J2,ATP5O,CACNA1A,COQ9,COX4I1,COX5A,COX5B,COX6A1,COX7C,DLAT,ENO1,ENO2,ENO3,ETFDH,FASN,FDXR,FECH,GNB4,GNG12,GNG13,GNG2,GNG5,GPI,GYG1,HK1,IDH1,IDH2,ITPR1,LDHA,MDH1,ME3,NDUFA1,NDUFA10,NDUFA11,NDUFA12,NDUFA2,NDUFA6,NDUFA8,NDUFA9,NDUFAF2,NDUFB11,NDUFB5,NDUFB7,NDUFS3,NDUFS5,NDUFS8,NDUFV1,NDUFV2,NDUFV3,OGDH,OGDHL,PDHB,PGK1,PGM1,PKM,PPP1CB,PPP2R5D…
GO.0044764	multi-organism cellular process	108	9.73e-22	ENSP00000196551,ENSP00000202773,ENSP00000210313,ENSP00000215832,ENSP00000219313,ENSP00000221566,ENSP00000222247,ENSP00000222308,ENSP00000227378,ENSP00000230050,ENSP00000251453,ENSP00000251968,ENSP00000252486,ENSP00000253788,ENSP00000254950,ENSP00000261017,ENSP00000261667,ENSP00000262173,ENSP00000262193,ENSP00000262306,ENSP00000262584,ENSP00000263025,ENSP00000263270,ENSP00000264639,ENSP00000265062…	ABI2,ALB,ALYREF,AP1B1,AP1G1,AP2M1,AP2S1,APOE,ATG16L1,ATP6V0C,ATP6V1H,BAD,BIN1,CAMLG,CHMP2A,COPS6,CRTC1,DDB1,FDPS,FKBP8,GRB2,HNRNPK,HSP90AB1,HSPA8,HSPD1,IPO7,IST1,KLC1,KPNA3,KPNA4,MAPK1,MAPK3,NACA,NEDD4,NMT2,PACS1,PPID,PSIP1,PSMB1,PSMB2,PSMC2,PSMC6,PSMD14,PSMD2,PSMD3,PSMD4,PSMD5,PSMD6,PSMD7,PSMD9,RAB7A,RAC1,RAN,RHOA,RNMT,RPL10,RPL10A,RPL11,RPL13A,RPL15,RPL17,RPL18,RPL18A,RPL22,RPL23,RPL26,RPL27,RP…
GO.0016482	cytoplasmic transport	107	1.6e-21	ENSP00000000412,ENSP00000196551,ENSP00000202773,ENSP00000215570,ENSP00000215832,ENSP00000219169,ENSP00000222247,ENSP00000223369,ENSP00000223641,ENSP00000230050,ENSP00000235329,ENSP00000237530,ENSP00000249269,ENSP00000251453,ENSP00000251607,ENSP00000251968,ENSP00000252487,ENSP00000253788,ENSP00000256637,ENSP00000257245,ENSP00000260197,ENSP00000261517,ENSP00000261667,ENSP00000261890,ENSP00000262225…	AIP,ALYREF,ANP32A,AP1G1,ATP2A2,ATP2B4,BCAP31,CAMK4,CCDC93,CDK5,CUL3,DDOST,EIF5A,ERO1L,GOLPH3,HSP90AA1,HSP90B1,HTT,IPO7,IPO9,ITPR1,KPNA3,KPNA4,M6PR,MAGI2,MAPK1,MAPK3,MFN2,MON2,NEDD4,NUTF2,PACS1,PAM16,PDIA3,PEX5L,PMPCB,PRKCE,RAB11A,RAB5C,RAB7A,RAB8B,RAN,RPL10,RPL10A,RPL11,RPL13A,RPL15,RPL17,RPL18,RPL18A,RPL22,RPL23,RPL26,RPL27,RPL32,RPL35A,RPL37,RPL6,RPL7,RPL7A,RPL8,RPLP1,RPLP2,RPN1,RPN2,RPS11,RPS1…
GO.0016032	viral process	107	1.97e-21	ENSP00000196551,ENSP00000202773,ENSP00000210313,ENSP00000215832,ENSP00000219313,ENSP00000221566,ENSP00000222247,ENSP00000222308,ENSP00000227378,ENSP00000230050,ENSP00000251453,ENSP00000251968,ENSP00000252486,ENSP00000253788,ENSP00000254950,ENSP00000261017,ENSP00000261667,ENSP00000262173,ENSP00000262193,ENSP00000262306,ENSP00000262584,ENSP00000263025,ENSP00000263270,ENSP00000264639,ENSP00000265062…	ABI2,ALYREF,AP1B1,AP1G1,AP2M1,AP2S1,APOE,ATG16L1,ATP6V0C,ATP6V1H,BAD,BIN1,CAMLG,CHMP2A,COPS6,CRTC1,DDB1,FDPS,FKBP8,GRB2,HNRNPK,HSP90AB1,HSPA8,HSPD1,IPO7,IST1,KLC1,KPNA3,KPNA4,MAPK1,MAPK3,NACA,NEDD4,NMT2,PACS1,PPID,PSIP1,PSMB1,PSMB2,PSMC2,PSMC6,PSMD14,PSMD2,PSMD3,PSMD4,PSMD5,PSMD6,PSMD7,PSMD9,RAB7A,RAC1,RAN,RHOA,RNMT,RPL10,RPL10A,RPL11,RPL13A,RPL15,RPL17,RPL18,RPL18A,RPL22,RPL23,RPL26,RPL27,RPL32,…
GO.0044403	symbiosis, encompassing mutualism through parasitism	113	4.69e-21	ENSP00000196551,ENSP00000202773,ENSP00000210313,ENSP00000215832,ENSP00000219313,ENSP00000221566,ENSP00000222247,ENSP00000222308,ENSP00000227378,ENSP00000230050,ENSP00000240185,ENSP00000251453,ENSP00000251968,ENSP00000252486,ENSP00000253788,ENSP00000254950,ENSP00000261017,ENSP00000261667,ENSP00000262173,ENSP00000262193,ENSP00000262306,ENSP00000262584,ENSP00000263025,ENSP00000263270,ENSP00000264639…	ABI2,ALB,ALYREF,AP1B1,AP1G1,AP2M1,AP2S1,APOE,ATG16L1,ATP6V0A1,ATP6V0C,ATP6V0D1,ATP6V1A,ATP6V1H,BAD,BIN1,CAMLG,CHMP2A,COPS6,CRTC1,DDB1,FDPS,FKBP8,GRB2,GUCY1A3,HNRNPK,HSP90AB1,HSPA8,HSPD1,IPO7,IST1,KLC1,KPNA3,KPNA4,MAPK1,MAPK3,NACA,NEDD4,NMT2,PACS1,PPID,PSIP1,PSMB1,PSMB2,PSMC2,PSMC6,PSMD14,PSMD2,PSMD3,PSMD4,PSMD5,PSMD6,PSMD7,PSMD9,RAB7A,RAC1,RAN,RHOA,RNMT,RPL10,RPL10A,RPL11,RPL13A,RPL15,RPL17,RPL18…
GO.0044763	single-organism cellular process	644	5.61e-21	ENSP00000000233,ENSP00000000412,ENSP00000023897,ENSP00000075120,ENSP00000158166,ENSP00000174653,ENSP00000175506,ENSP00000187762,ENSP00000196551,ENSP00000200557,ENSP00000202773,ENSP00000205061,ENSP00000210313,ENSP00000210444,ENSP00000215375,ENSP00000215565,ENSP00000215773,ENSP00000215904,ENSP00000216200,ENSP00000216465,ENSP00000216951,ENSP00000217244,ENSP00000217971,ENSP00000218230,ENSP00000219313…	ABCB8,ABI2,ACADL,ACADVL,ACSBG1,ACTN2,ACTR1A,ACTR3B,ACY1,ADAM11,ADH5,ADRA2A,AGAP3,AGK,AIMP1,AIP,AK3,AK4,AKAP7,ALB,ALDH1A1,ALDH1L1,ALDH4A1,ALYREF,AMT,ANP32A,AP1G1,AP2M1,AP2S1,AP3M2,AP3S1,APOA1BP,APOE,APPL1,ARF5,ARFIP2,ARL6IP1,ARPC1A,ARPC2,ARPC5,ARPC5L,ASAH1,ASAP1,ASNA1,ASNS,ASRGL1,ATAD1,ATG16L1,ATP1B1,ATP1B2,ATP2A2,ATP2B4,ATP2C1,ATP5D,ATP5F1,ATP5J2,ATP6V0A1,ATP8A1,BBS7,BCAN,BCAP31,BCAR1,BCL2L13,BDH…
GO.0006605	protein targeting	78	7.51e-21	ENSP00000196551,ENSP00000202773,ENSP00000215570,ENSP00000215832,ENSP00000219169,ENSP00000222247,ENSP00000223641,ENSP00000230050,ENSP00000235329,ENSP00000237530,ENSP00000249269,ENSP00000251453,ENSP00000251607,ENSP00000252487,ENSP00000253788,ENSP00000257245,ENSP00000260130,ENSP00000260197,ENSP00000261517,ENSP00000261667,ENSP00000262225,ENSP00000262584,ENSP00000263025,ENSP00000265062,ENSP00000270625…	AIP,ARL6IP1,BSG,DDOST,HSP90AA1,HTT,IPO7,IPO9,KPNA3,KPNA4,MAPK1,MAPK3,MFN2,MYADM,NEDD4,NFASC,NUTF2,PACS1,PALM,PAM16,PDIA3,PEX5L,PMPCB,RAB7A,RAB8B,RAN,RPL10,RPL10A,RPL11,RPL13A,RPL15,RPL17,RPL18,RPL18A,RPL22,RPL23,RPL26,RPL27,RPL32,RPL35A,RPL37,RPL6,RPL7,RPL7A,RPL8,RPLP1,RPLP2,RPN1,RPN2,RPS11,RPS12,RPS15,RPS16,RPS23,RPS26,RPS27A,RPS29,RPS5,RPS6,RPS7,RPS8,SDCBP,SEC61B,SORL1,SYNGR1,TIMM10,TIMM13,TIMM…
GO.0071840	cellular component organization or biogenesis	376	1.12e-20	ENSP00000168216,ENSP00000196551,ENSP00000202773,ENSP00000210313,ENSP00000215570,ENSP00000215832,ENSP00000215904,ENSP00000217244,ENSP00000217971,ENSP00000220325,ENSP00000221114,ENSP00000221166,ENSP00000221856,ENSP00000222247,ENSP00000222256,ENSP00000222644,ENSP00000223369,ENSP00000223641,ENSP00000225174,ENSP00000227322,ENSP00000227524,ENSP00000229416,ENSP00000230050,ENSP00000230461,ENSP00000233084…	ABI2,ACAD9,ACADL,ACTA1,ACTN2,ACTN4,ACTR1A,ACTR3B,ADCY1,ADRA2A,AGAP2,AIP,ANXA7,AP1B1,AP1G1,AP2M1,AP2S1,APOA1BP,APOE,ARFIP2,ARL6IP1,ARL8A,ARPC1A,ARPC2,ARPC5,ARPC5L,ASAP1,ASNA1,ATAD1,ATG16L1,ATP1B1,ATP2A2,ATP2C1,ATP6V0A1,ATP6V0C,ATP6V0D1,ATP6V1A,ATP6V1H,ATP8A1,BBS7,BCAN,BCAP31,BCAR1,BCR,BCS1L,BIN1,BRE,BRSK1,BSG,CACNA1A,CADM2,CAMK2G,CAMSAP2,CAND1,CAPNS1,CAPZB,CASK,CASP3,CCT8,CD151,CD47,CDC42,CDH13,CE…
GO.0009167	purine ribonucleoside monophosphate metabolic process	51	1.81e-20	ENSP00000205402,ENSP00000215375,ENSP00000215565,ENSP00000222673,ENSP00000227378,ENSP00000229270,ENSP00000229277,ENSP00000234590,ENSP00000243997,ENSP00000252102,ENSP00000252711,ENSP00000259037,ENSP00000262507,ENSP00000263774,ENSP00000264649,ENSP00000266544,ENSP00000268379,ENSP00000273398,ENSP00000284719,ENSP00000290299,ENSP00000292475,ENSP00000298556,ENSP00000301587,ENSP00000309103,ENSP00000315774…	ADSSL1,AK1,AK3,AK4,ATP5D,ATP5E,ATP5F1,ATP5H,ATP5J2,ATP5O,ATP6V0A1,ATP6V1A,BAD,COQ9,DLD,ENO1,ENO2,ENO3,GART,GMPS,GPI,GUK1,HK1,HPRT1,HSPA8,IMPDH2,LDHA,NDUFA1,NDUFA10,NDUFA2,NDUFA6,NDUFA8,NDUFA9,NDUFB5,NDUFB7,NDUFS3,NDUFS5,NDUFS8,NDUFV1,NDUFV2,NDUFV3,OGDH,OGDHL,OLA1,PAICS,PGK1,PGM1,PPP2R5D,SNCA,TPI1,UQCRC2
GO.0072657	protein localization to membrane	72	3.42e-20	ENSP00000196551,ENSP00000202773,ENSP00000222247,ENSP00000223641,ENSP00000230050,ENSP00000237530,ENSP00000245304,ENSP00000251453,ENSP00000252486,ENSP00000253788,ENSP00000257245,ENSP00000260130,ENSP00000262225,ENSP00000262375,ENSP00000262584,ENSP00000265070,ENSP00000270625,ENSP00000272317,ENSP00000274242,ENSP00000278193,ENSP00000278568,ENSP00000293842,ENSP00000296255,ENSP00000296674,ENSP00000303242…	ACTN2,APOE,ARL6IP1,ASNA1,ATP1B1,BSG,CACNA1A,CDK5,CPE,DDOST,DLG2,DLG3,DNAJA3,DPP10,DPP6,DVL1,GOLPH3,GPR158,HSP90AA1,ITGB2,LIN7A,LIN7C,MYADM,NFASC,PACS1,PAK1,PALM,RAB8B,RAP2A,RILPL1,RPL10,RPL10A,RPL11,RPL13A,RPL15,RPL17,RPL18,RPL18A,RPL22,RPL23,RPL26,RPL27,RPL32,RPL35A,RPL37,RPL6,RPL7,RPL7A,RPL8,RPLP1,RPLP2,RPN1,RPN2,RPS11,RPS12,RPS15,RPS16,RPS23,RPS26,RPS27A,RPS29,RPS5,RPS6,RPS7,RPS8,SCP2,SDCBP,SE…
GO.0009161	ribonucleoside monophosphate metabolic process	52	7.96e-20	ENSP00000205402,ENSP00000215375,ENSP00000215565,ENSP00000222673,ENSP00000227378,ENSP00000229270,ENSP00000229277,ENSP00000234590,ENSP00000243997,ENSP00000252102,ENSP00000252711,ENSP00000259037,ENSP00000262507,ENSP00000263774,ENSP00000264649,ENSP00000266544,ENSP00000268379,ENSP00000273398,ENSP00000284719,ENSP00000290299,ENSP00000292475,ENSP00000298556,ENSP00000301587,ENSP00000309103,ENSP00000315774…	ADSSL1,AK1,AK3,AK4,ATP5D,ATP5E,ATP5F1,ATP5H,ATP5J2,ATP5O,ATP6V0A1,ATP6V1A,BAD,COQ9,DLD,ENO1,ENO2,ENO3,GART,GMPS,GPI,GUK1,HK1,HPRT1,HSPA8,IMPDH2,LDHA,NDUFA1,NDUFA10,NDUFA2,NDUFA6,NDUFA8,NDUFA9,NDUFB5,NDUFB7,NDUFS3,NDUFS5,NDUFS8,NDUFV1,NDUFV2,NDUFV3,OGDH,OGDHL,OLA1,PAICS,PGK1,PGM1,PPP2R5D,PRPS1L1,SNCA,TPI1,UQCRC2
GO.0071822	protein complex subunit organization	159	1.03e-19	ENSP00000012443,ENSP00000168216,ENSP00000196551,ENSP00000202773,ENSP00000210313,ENSP00000215904,ENSP00000216181,ENSP00000220325,ENSP00000221114,ENSP00000221166,ENSP00000222247,ENSP00000222644,ENSP00000227378,ENSP00000228284,ENSP00000230050,ENSP00000233143,ENSP00000233710,ENSP00000236192,ENSP00000245816,ENSP00000248437,ENSP00000249700,ENSP00000251453,ENSP00000252699,ENSP00000253788,ENSP00000254950…	ABI2,ACAD9,ACADL,ACTA1,ACTN2,ACTN4,ACTR3B,AP2S1,APOA1BP,ARPC1A,ARPC2,ARPC5,ARPC5L,ATAD1,ATG16L1,ATP6V0A1,BAD,BCAR1,BCS1L,CAMK2G,CAND1,CAPG,CAPZA1,CAPZA2,CCT8,CFL2,CHMP2A,CLPP,CPSF6,CRTC1,CUL3,CUTC,DCTN2,DCTN6,DHRS4,DNAJC6,DNM1,DNM1L,DVL1,EHD1,EHD4,ENTPD2,EPRS,EZR,FSCN1,GAS7,GJA1,GSPT1,H1F0,HBA1,HDAC6,HIST1H1E,HMGCL,HPRT1,HSD17B10,HSP90AA1,HSP90B1,HSPA8,HSPD1,IMPDH2,KCNA1,KCNA2,KCTD12,KCTD16,KIF2A…
GO.0015980	energy derivation by oxidation of organic compounds	67	1.23e-19	ENSP00000164139,ENSP00000215375,ENSP00000215565,ENSP00000216254,ENSP00000222673,ENSP00000229379,ENSP00000232564,ENSP00000243997,ENSP00000247655,ENSP00000248150,ENSP00000252102,ENSP00000252711,ENSP00000253452,ENSP00000258424,ENSP00000259037,ENSP00000260985,ENSP00000262507,ENSP00000263774,ENSP00000265563,ENSP00000265717,ENSP00000266544,ENSP00000268379,ENSP00000272317,ENSP00000276062,ENSP00000280155…	ACADVL,ACO1,ACO2,ADCY1,ADRA2A,ATP5D,ATP5E,ATP5F1,ATP5H,ATP5J2,ATP5O,CACNA1A,COQ9,COX4I1,COX5A,COX5B,COX6A1,COX7C,DLAT,ETFDH,FASN,GNB4,GNG12,GNG13,GNG2,GNG5,GYG1,IDH1,IDH2,ITPR1,MDH1,ME3,NDUFA1,NDUFA10,NDUFA11,NDUFA12,NDUFA2,NDUFA6,NDUFA8,NDUFA9,NDUFAF2,NDUFB11,NDUFB5,NDUFB7,NDUFS3,NDUFS5,NDUFS8,NDUFV1,NDUFV2,NDUFV3,OGDH,OGDHL,PDHB,PGM1,PPP1CB,PPP2R5D,PRKAR2A,PRKAR2B,PYGM,RAP1A,RAPGEF4,RPS27A,SLC2…
GO.0072594	establishment of protein localization to organelle	68	1.25e-18	ENSP00000196551,ENSP00000202773,ENSP00000215570,ENSP00000215832,ENSP00000219169,ENSP00000222247,ENSP00000223641,ENSP00000230050,ENSP00000235329,ENSP00000237530,ENSP00000249269,ENSP00000251453,ENSP00000251607,ENSP00000252487,ENSP00000253788,ENSP00000257245,ENSP00000260197,ENSP00000261517,ENSP00000261667,ENSP00000262584,ENSP00000263025,ENSP00000265062,ENSP00000270625,ENSP00000272317,ENSP00000274242…	AIP,DDOST,HSP90AA1,HTT,IPO7,IPO9,KPNA3,KPNA4,MAPK1,MAPK3,MFN2,NEDD4,NUTF2,PACS1,PAM16,PDIA3,PEX5L,PMPCB,RAB7A,RAB8B,RAN,RPL10,RPL10A,RPL11,RPL13A,RPL15,RPL17,RPL18,RPL18A,RPL22,RPL23,RPL26,RPL27,RPL32,RPL35A,RPL37,RPL6,RPL7,RPL7A,RPL8,RPLP1,RPLP2,RPN1,RPN2,RPS11,RPS12,RPS15,RPS16,RPS23,RPS26,RPS27A,RPS29,RPS5,RPS6,RPS7,RPS8,SEC61B,SORL1,TIMM10,TIMM13,TIMM50,TIMM9,TOMM20,TOMM34,TOMM40,TOMM70A,TRNT…
GO.0006613	cotranslational protein targeting to membrane	38	2.3e-18	ENSP00000196551,ENSP00000202773,ENSP00000222247,ENSP00000223641,ENSP00000230050,ENSP00000237530,ENSP00000251453,ENSP00000253788,ENSP00000262584,ENSP00000270625,ENSP00000272317,ENSP00000274242,ENSP00000293842,ENSP00000296255,ENSP00000296674,ENSP00000306788,ENSP00000309334,ENSP00000322419,ENSP00000339095,ENSP00000339795,ENSP00000341730,ENSP00000346037,ENSP00000346088,ENSP00000348849,ENSP00000361076…	ARL6IP1,DDOST,RPL10,RPL10A,RPL11,RPL13A,RPL15,RPL17,RPL18,RPL18A,RPL22,RPL23,RPL26,RPL27,RPL32,RPL35A,RPL37,RPL6,RPL7,RPL7A,RPL8,RPLP1,RPLP2,RPN1,RPN2,RPS11,RPS12,RPS15,RPS16,RPS23,RPS26,RPS27A,RPS29,RPS5,RPS6,RPS7,RPS8,SEC61B
GO.0006612	protein targeting to membrane	46	3.09e-18	ENSP00000196551,ENSP00000202773,ENSP00000222247,ENSP00000223641,ENSP00000230050,ENSP00000237530,ENSP00000251453,ENSP00000253788,ENSP00000260130,ENSP00000262225,ENSP00000262584,ENSP00000270625,ENSP00000272317,ENSP00000274242,ENSP00000293842,ENSP00000296255,ENSP00000296674,ENSP00000306788,ENSP00000309334,ENSP00000312734,ENSP00000316454,ENSP00000322419,ENSP00000333769,ENSP00000337222,ENSP00000339095…	ARL6IP1,BSG,DDOST,MYADM,NFASC,PACS1,PALM,RAB8B,RPL10,RPL10A,RPL11,RPL13A,RPL15,RPL17,RPL18,RPL18A,RPL22,RPL23,RPL26,RPL27,RPL32,RPL35A,RPL37,RPL6,RPL7,RPL7A,RPL8,RPLP1,RPLP2,RPN1,RPN2,RPS11,RPS12,RPS15,RPS16,RPS23,RPS26,RPS27A,RPS29,RPS5,RPS6,RPS7,RPS8,SDCBP,SEC61B,TMED2
GO.0006614	SRP-dependent cotranslational protein targeting to membrane	37	6.89e-18	ENSP00000196551,ENSP00000202773,ENSP00000222247,ENSP00000223641,ENSP00000230050,ENSP00000237530,ENSP00000251453,ENSP00000253788,ENSP00000262584,ENSP00000270625,ENSP00000272317,ENSP00000274242,ENSP00000293842,ENSP00000296255,ENSP00000296674,ENSP00000309334,ENSP00000322419,ENSP00000339095,ENSP00000339795,ENSP00000341730,ENSP00000346037,ENSP00000346088,ENSP00000348849,ENSP00000361076,ENSP00000363018…	DDOST,RPL10,RPL10A,RPL11,RPL13A,RPL15,RPL17,RPL18,RPL18A,RPL22,RPL23,RPL26,RPL27,RPL32,RPL35A,RPL37,RPL6,RPL7,RPL7A,RPL8,RPLP1,RPLP2,RPN1,RPN2,RPS11,RPS12,RPS15,RPS16,RPS23,RPS26,RPS27A,RPS29,RPS5,RPS6,RPS7,RPS8,SEC61B
GO.0000184	nuclear-transcribed mRNA catabolic process, nonsense-mediated decay	38	1.8e-17	ENSP00000196551,ENSP00000202773,ENSP00000222247,ENSP00000230050,ENSP00000251453,ENSP00000253788,ENSP00000262584,ENSP00000270625,ENSP00000272317,ENSP00000274242,ENSP00000293842,ENSP00000296674,ENSP00000309334,ENSP00000313007,ENSP00000322419,ENSP00000324804,ENSP00000325074,ENSP00000339095,ENSP00000339795,ENSP00000341730,ENSP00000346037,ENSP00000346088,ENSP00000348849,ENSP00000361076,ENSP00000363018…	GSPT1,PABPC1,PPP2CA,PPP2R1A,PPP2R2A,RPL10,RPL10A,RPL11,RPL13A,RPL15,RPL17,RPL18,RPL18A,RPL22,RPL23,RPL26,RPL27,RPL32,RPL35A,RPL37,RPL6,RPL7,RPL7A,RPL8,RPLP1,RPLP2,RPS11,RPS12,RPS15,RPS16,RPS23,RPS26,RPS27A,RPS29,RPS5,RPS6,RPS7,RPS8
GO.0090150	establishment of protein localization to membrane	55	1.91e-17	ENSP00000196551,ENSP00000202773,ENSP00000222247,ENSP00000223641,ENSP00000230050,ENSP00000237530,ENSP00000251453,ENSP00000253788,ENSP00000257245,ENSP00000260130,ENSP00000262225,ENSP00000262584,ENSP00000265070,ENSP00000270625,ENSP00000272317,ENSP00000274242,ENSP00000293842,ENSP00000296255,ENSP00000296674,ENSP00000306788,ENSP00000309334,ENSP00000312734,ENSP00000316454,ENSP00000322419,ENSP00000333769…	ACTN2,ARL6IP1,ASNA1,ATP1B1,BSG,DDOST,GOLPH3,HSP90AA1,MYADM,NFASC,PACS1,PALM,RAB8B,RILPL1,RPL10,RPL10A,RPL11,RPL13A,RPL15,RPL17,RPL18,RPL18A,RPL22,RPL23,RPL26,RPL27,RPL32,RPL35A,RPL37,RPL6,RPL7,RPL7A,RPL8,RPLP1,RPLP2,RPN1,RPN2,RPS11,RPS12,RPS15,RPS16,RPS23,RPS26,RPS27A,RPS29,RPS5,RPS6,RPS7,RPS8,SDCBP,SEC61B,TIMM10,TIMM9,TMED2,UBL4A
GO.0055114	oxidation-reduction process	121	2.49e-17	ENSP00000164139,ENSP00000215375,ENSP00000215565,ENSP00000216254,ENSP00000216465,ENSP00000220966,ENSP00000225573,ENSP00000229270,ENSP00000229277,ENSP00000229319,ENSP00000232564,ENSP00000233710,ENSP00000234590,ENSP00000237858,ENSP00000243997,ENSP00000248150,ENSP00000252102,ENSP00000252711,ENSP00000253452,ENSP00000258424,ENSP00000259037,ENSP00000260985,ENSP00000262507,ENSP00000263368,ENSP00000263774…	ACAD9,ACADL,ACADVL,ACO1,ACO2,ADCY1,ADRA2A,AKR1B1,ALDH1A1,ALDH1L1,ALDH4A1,ATP5D,ATP5E,ATP5F1,ATP5H,ATP5J2,ATP5O,BDH1,BLVRB,CACNA1A,COQ9,COX4I1,COX5A,COX5B,COX7A2,CREG2,CRYZL1,CYB5A,CYB5R3,DHRS4,DLAT,ECI2,ENO1,ENO2,ENO3,ETFDH,FAM213A,FAM213B,FDXR,GLRX,GLRX5,GLUD1,GNB4,GNG12,GNG13,GNG2,GNG5,GPD1L,GPI,GSTZ1,GYG1,HADH,HBA1,HK1,HSD17B12,HSD17B4,IDH1,IDH2,IMPDH2,ITPR1,KDSR,L2HGDH,LDHA,LDHB,MAOA,MDH1,MGS…
GO.1901575	organic substance catabolic process	159	3.16e-17	ENSP00000164139,ENSP00000168216,ENSP00000196551,ENSP00000202773,ENSP00000205402,ENSP00000210313,ENSP00000215904,ENSP00000216465,ENSP00000219313,ENSP00000222214,ENSP00000222247,ENSP00000222673,ENSP00000223641,ENSP00000227322,ENSP00000227524,ENSP00000228740,ENSP00000229268,ENSP00000229270,ENSP00000229277,ENSP00000230050,ENSP00000233710,ENSP00000234590,ENSP00000243052,ENSP00000243167,ENSP00000245206…	ACADL,ACADVL,ADH5,ALDH1L1,ALDH4A1,AMT,APOE,ASRGL1,BAD,BCAN,BDH1,BLVRB,CAPN2,CASP3,CBR3,CDK5,CHID1,CLPP,CTSB,CUL3,DBT,DDB1,DLD,DNAJB2,DTD1,EIF4B,ENO1,ENO2,ENO3,ENTPD2,ERLIN2,ETFDH,FAAH,GAD1,GCDH,GLUD1,GOT2,GPC1,GPD1L,GPT,GSPT1,GSTZ1,GYG1,H1F0,HADH,HDAC6,HECTD1,HEXA,HK1,HMGB1,HMGCL,HPRT1,HSD17B10,HSD17B4,HSP90B1,IMPA1,LDHA,LTA4H,MAOA,MCCC1,MGLL,MTOR,NCEH1,NEDD4,NEDD8,NT5C,NUDT5,OGDH,OGDHL,PABPC1,PA…
GO.0009199	ribonucleoside triphosphate metabolic process	47	3.31e-17	ENSP00000205402,ENSP00000215375,ENSP00000215565,ENSP00000222673,ENSP00000227378,ENSP00000229270,ENSP00000229277,ENSP00000234590,ENSP00000243997,ENSP00000252102,ENSP00000252711,ENSP00000259037,ENSP00000262507,ENSP00000263774,ENSP00000264649,ENSP00000266544,ENSP00000268379,ENSP00000273398,ENSP00000284719,ENSP00000290299,ENSP00000292475,ENSP00000301587,ENSP00000309103,ENSP00000315774,ENSP00000322175…	AK1,AK3,AK4,ATP5D,ATP5E,ATP5F1,ATP5H,ATP5J2,ATP5O,ATP6V0A1,ATP6V1A,BAD,COQ9,CTPS1,DLD,ENO1,ENO2,ENO3,GPI,GUK1,HK1,HSPA8,LDHA,NDUFA1,NDUFA10,NDUFA2,NDUFA6,NDUFA8,NDUFA9,NDUFB5,NDUFB7,NDUFS3,NDUFS5,NDUFS8,NDUFV1,NDUFV2,NDUFV3,NME2,OGDH,OGDHL,OLA1,PGK1,PGM1,PPP2R5D,SNCA,TPI1,UQCRC2
GO.0046034	ATP metabolic process	44	4.24e-17	ENSP00000205402,ENSP00000215375,ENSP00000215565,ENSP00000222673,ENSP00000227378,ENSP00000229270,ENSP00000229277,ENSP00000234590,ENSP00000243997,ENSP00000252102,ENSP00000252711,ENSP00000259037,ENSP00000262507,ENSP00000263774,ENSP00000264649,ENSP00000266544,ENSP00000268379,ENSP00000273398,ENSP00000284719,ENSP00000290299,ENSP00000292475,ENSP00000301587,ENSP00000309103,ENSP00000315774,ENSP00000322175…	AK1,AK4,ATP5D,ATP5E,ATP5F1,ATP5H,ATP5J2,ATP5O,ATP6V0A1,ATP6V1A,BAD,COQ9,DLD,ENO1,ENO2,ENO3,GPI,GUK1,HK1,HSPA8,LDHA,NDUFA1,NDUFA10,NDUFA2,NDUFA6,NDUFA8,NDUFA9,NDUFB5,NDUFB7,NDUFS3,NDUFS5,NDUFS8,NDUFV1,NDUFV2,NDUFV3,OGDH,OGDHL,OLA1,PGK1,PGM1,PPP2R5D,SNCA,TPI1,UQCRC2
GO.0009205	purine ribonucleoside triphosphate metabolic process	46	4.57e-17	ENSP00000205402,ENSP00000215375,ENSP00000215565,ENSP00000222673,ENSP00000227378,ENSP00000229270,ENSP00000229277,ENSP00000234590,ENSP00000243997,ENSP00000252102,ENSP00000252711,ENSP00000259037,ENSP00000262507,ENSP00000263774,ENSP00000264649,ENSP00000266544,ENSP00000268379,ENSP00000273398,ENSP00000284719,ENSP00000290299,ENSP00000292475,ENSP00000301587,ENSP00000309103,ENSP00000315774,ENSP00000322175…	AK1,AK3,AK4,ATP5D,ATP5E,ATP5F1,ATP5H,ATP5J2,ATP5O,ATP6V0A1,ATP6V1A,BAD,COQ9,DLD,ENO1,ENO2,ENO3,GPI,GUK1,HK1,HSPA8,LDHA,NDUFA1,NDUFA10,NDUFA2,NDUFA6,NDUFA8,NDUFA9,NDUFB5,NDUFB7,NDUFS3,NDUFS5,NDUFS8,NDUFV1,NDUFV2,NDUFV3,NME2,OGDH,OGDHL,OLA1,PGK1,PGM1,PPP2R5D,SNCA,TPI1,UQCRC2
GO.0070972	protein localization to endoplasmic reticulum	40	5.31e-17	ENSP00000196551,ENSP00000202773,ENSP00000222247,ENSP00000223641,ENSP00000230050,ENSP00000237530,ENSP00000251453,ENSP00000253788,ENSP00000262584,ENSP00000270625,ENSP00000272317,ENSP00000274242,ENSP00000293842,ENSP00000296255,ENSP00000296674,ENSP00000300289,ENSP00000309334,ENSP00000322419,ENSP00000339095,ENSP00000339795,ENSP00000341730,ENSP00000345656,ENSP00000346037,ENSP00000346088,ENSP00000348849…	BCAP31,DDOST,PDIA3,RPL10,RPL10A,RPL11,RPL13A,RPL15,RPL17,RPL18,RPL18A,RPL22,RPL23,RPL26,RPL27,RPL32,RPL35A,RPL37,RPL6,RPL7,RPL7A,RPL8,RPLP1,RPLP2,RPN1,RPN2,RPS11,RPS12,RPS15,RPS16,RPS23,RPS26,RPS27A,RPS29,RPS5,RPS6,RPS7,RPS8,SEC61B,VAPA
GO.0055086	nucleobase-containing small molecule metabolic process	79	1.35e-16	ENSP00000205402,ENSP00000215375,ENSP00000215565,ENSP00000215832,ENSP00000222553,ENSP00000222673,ENSP00000227378,ENSP00000229270,ENSP00000229277,ENSP00000229319,ENSP00000234590,ENSP00000237858,ENSP00000243052,ENSP00000243997,ENSP00000245552,ENSP00000252102,ENSP00000255681,ENSP00000259037,ENSP00000260985,ENSP00000262507,ENSP00000263774,ENSP00000264649,ENSP00000265174,ENSP00000265462,ENSP00000266544…	ADCY1,ADSSL1,AK1,AK3,AK4,APOA1BP,ATP5D,ATP5E,ATP5F1,ATP5H,ATP5J2,ATP5O,ATP6V0A1,ATP6V1A,BAD,CASK,COQ9,CTPS1,DCAKD,DLD,DLG2,DLG3,ENO1,ENO2,ENO3,ENTPD2,GARS,GLRX,GMPS,GPD1L,GPI,GUCY1A3,HK1,HPRT1,HSPA8,IDH1,IMPDH2,LDHB,MACROD1,MAPK1,MAT2B,MDH1,ME1,MPP3,MTOR,NAMPT,NDUFA1,NDUFA2,NDUFA6,NDUFA8,NDUFA9,NDUFB5,NDUFB7,NDUFS3,NDUFS5,NDUFS8,NDUFV1,NDUFV2,NDUFV3,NME2,NT5C,NUDT5,OGDH,OGDHL,OLA1,PAICS,PAPSS1,PD…
GO.0033365	protein localization to organelle	81	2.4e-16	ENSP00000196551,ENSP00000202773,ENSP00000215570,ENSP00000215832,ENSP00000219169,ENSP00000222247,ENSP00000223641,ENSP00000230050,ENSP00000230461,ENSP00000235329,ENSP00000237530,ENSP00000249269,ENSP00000251453,ENSP00000251607,ENSP00000252487,ENSP00000253788,ENSP00000257245,ENSP00000260197,ENSP00000261517,ENSP00000261667,ENSP00000262584,ENSP00000263025,ENSP00000265062,ENSP00000265070,ENSP00000270625…	AIP,ARF6,ASNA1,BCAP31,DCTN2,DDOST,DNM1L,DVL1,GOLPH3,HSP90AA1,HTT,IPO7,IPO9,KPNA3,KPNA4,MAPK1,MAPK3,MAPRE1,MFN2,NEDD4,NUTF2,PACS1,PAM16,PDIA3,PEX5L,PGAM5,PMPCB,RAB7A,RAB8B,RAN,RPL10,RPL10A,RPL11,RPL13A,RPL15,RPL17,RPL18,RPL18A,RPL22,RPL23,RPL26,RPL27,RPL32,RPL35A,RPL37,RPL6,RPL7,RPL7A,RPL8,RPLP1,RPLP2,RPN1,RPN2,RPS11,RPS12,RPS15,RPS16,RPS23,RPS26,RPS27A,RPS29,RPS5,RPS6,RPS7,RPS8,SEC61B,SORL1,TIMM1…
GO.0044248	cellular catabolic process	151	2.9e-16	ENSP00000164139,ENSP00000168216,ENSP00000196551,ENSP00000202773,ENSP00000205402,ENSP00000210313,ENSP00000215904,ENSP00000216465,ENSP00000219313,ENSP00000222214,ENSP00000222247,ENSP00000222673,ENSP00000223641,ENSP00000227322,ENSP00000227524,ENSP00000228740,ENSP00000229268,ENSP00000230050,ENSP00000233710,ENSP00000235329,ENSP00000243052,ENSP00000243167,ENSP00000245206,ENSP00000245552,ENSP00000245816…	ACADL,ACADVL,ACSL1,ADH5,ALDH1L1,ALDH4A1,AMT,ANXA7,APOE,ASRGL1,ATG16L1,BCAN,BDH1,BLVRB,CAPN2,CASP3,CBR3,CDK5,CLPP,CTSB,CUL3,DBT,DDB1,DLD,DNAJB2,DTD1,EIF4B,ENTPD2,ERLIN2,ETFDH,FAAH,GAD1,GCDH,GLUD1,GOT2,GPC1,GPI,GPT,GSPT1,GSTZ1,GYG1,H1F0,HADH,HBA1,HDAC6,HECTD1,HEXA,HMGB1,HMGCL,HPRT1,HSD17B10,HSD17B4,HSP90B1,KIAA1324,LTA4H,MAOA,MAP1LC3A,MCCC1,MFN2,MGLL,NEDD4,NEDD8,NT5C,NUDT5,OGDH,PABPC1,PARK7,PCCA,PC…
GO.0045333	cellular respiration	44	3.7e-16	ENSP00000215375,ENSP00000215565,ENSP00000216254,ENSP00000222673,ENSP00000229379,ENSP00000243997,ENSP00000247655,ENSP00000252102,ENSP00000252711,ENSP00000253452,ENSP00000258424,ENSP00000259037,ENSP00000260985,ENSP00000262507,ENSP00000263774,ENSP00000266544,ENSP00000268379,ENSP00000276062,ENSP00000280346,ENSP00000290299,ENSP00000292475,ENSP00000296597,ENSP00000301587,ENSP00000307241,ENSP00000309477…	ACO1,ACO2,ATP5D,ATP5E,ATP5F1,ATP5H,ATP5J2,ATP5O,COQ9,COX4I1,COX5A,COX5B,COX6A1,COX7C,DLAT,ETFDH,IDH1,IDH2,MDH1,ME3,NDUFA1,NDUFA10,NDUFA11,NDUFA12,NDUFA2,NDUFA6,NDUFA8,NDUFA9,NDUFAF2,NDUFB11,NDUFB5,NDUFB7,NDUFS3,NDUFS5,NDUFS8,NDUFV1,NDUFV2,NDUFV3,OGDH,OGDHL,PDHB,SNCA,SUCLG1,UQCRC2
GO.0006753	nucleoside phosphate metabolic process	74	6.79e-16	ENSP00000205402,ENSP00000215375,ENSP00000215565,ENSP00000222553,ENSP00000222673,ENSP00000227378,ENSP00000229270,ENSP00000229277,ENSP00000229319,ENSP00000234590,ENSP00000243052,ENSP00000243997,ENSP00000245552,ENSP00000252102,ENSP00000259037,ENSP00000260985,ENSP00000262507,ENSP00000263774,ENSP00000264649,ENSP00000265174,ENSP00000265462,ENSP00000266544,ENSP00000268379,ENSP00000273398,ENSP00000282541…	ADCY1,ADSSL1,AK1,AK3,AK4,APOA1BP,ATP5D,ATP5E,ATP5F1,ATP5H,ATP5J2,ATP5O,ATP6V0A1,ATP6V1A,BAD,CASK,COQ9,CTPS1,DCAKD,DLD,DLG2,DLG3,ENO1,ENO2,ENO3,ENTPD2,GARS,GART,GMPS,GPD1L,GPI,GUCY1A3,HK1,HPRT1,HSPA8,IDH1,IMPDH2,LDHB,MDH1,ME1,MPP3,NAMPT,NDUFA1,NDUFA2,NDUFA6,NDUFA8,NDUFA9,NDUFB5,NDUFB7,NDUFS3,NDUFS5,NDUFS8,NDUFV1,NDUFV2,NDUFV3,NME2,NT5C,NUDT5,OGDH,OGDHL,OLA1,PAICS,PAPSS1,PDE1B,PGK1,PGM1,PPP2R5D,PRD…
GO.0006793	phosphorus metabolic process	177	9.16e-16	ENSP00000158166,ENSP00000205402,ENSP00000215375,ENSP00000215565,ENSP00000215832,ENSP00000215904,ENSP00000217244,ENSP00000222214,ENSP00000222553,ENSP00000222673,ENSP00000225573,ENSP00000226004,ENSP00000227251,ENSP00000227378,ENSP00000229270,ENSP00000229277,ENSP00000229319,ENSP00000234310,ENSP00000234590,ENSP00000238561,ENSP00000238618,ENSP00000240139,ENSP00000243052,ENSP00000243997,ENSP00000245552…	AAK1,ABI2,ACSL1,ACYP1,ACYP2,ADCK1,ADCY1,ADSSL1,AGK,AK1,AK3,AK4,APOA1BP,ATP5D,ATP5E,ATP5F1,ATP5H,ATP5J2,ATP5O,ATP6V0A1,ATP6V1A,BAD,BRSK1,CAB39,CAMK4,CAMKK1,CAMKK2,CAMKV,CASK,CDK14,CDK5,COQ9,CRYAB,CSNK1E,CSNK2A1,CSNK2A2,CTPS1,DCAKD,DLAT,DLD,DLG2,DLG3,DNAJC6,DUSP3,EIF2A,ENO1,ENO2,ENO3,ENTPD2,EPHA4,ERC1,FDPS,FN3KRP,GALK2,GARS,GART,GCDH,GMPS,GPCPD1,GPD1L,GPS1,GRM5,GUCY1A3,HEXB,HK1,HMGCL,HPRT1,HSD17B12…
GO.0044710	single-organism metabolic process	320	1.09e-15	ENSP00000012443,ENSP00000075120,ENSP00000164139,ENSP00000175506,ENSP00000210313,ENSP00000210444,ENSP00000215375,ENSP00000215565,ENSP00000215773,ENSP00000215904,ENSP00000216465,ENSP00000216780,ENSP00000216951,ENSP00000219313,ENSP00000220966,ENSP00000222553,ENSP00000223641,ENSP00000225573,ENSP00000226004,ENSP00000227251,ENSP00000227322,ENSP00000227378,ENSP00000228740,ENSP00000229270,ENSP00000229277…	AARS,ACAD9,ACADL,ACADVL,ACO1,ACSBG1,ACSL1,ADCY1,ADRA2A,AGK,AIMP1,AK1,AK3,AK4,ALB,ALDH1A1,ALDH1L1,ALDH4A1,ALYREF,AMT,APOA1BP,APOE,ASAH1,ASNS,ASRGL1,ATG16L1,ATP5D,ATP5E,ATP5F1,ATP5H,ATP5J2,ATP5O,ATP6V0A1,ATP6V1A,BCAN,BDH1,BLVRB,BRE,BSG,C1QB,CAB39,CAMKK2,CANX,CASK,CNTN2,COTL1,COX4I1,COX5A,COX5B,COX7A2,CREG2,CRYAB,CRYZL1,CSNK1E,CTPS1,CTSA,CTSB,CYB5A,CYB5R3,DBT,DCAKD,DDB1,DDOST,DDT,DDX1,DHRS4,DLG2,DLG…
GO.0016192	vesicle-mediated transport	128	1.17e-15	ENSP00000000233,ENSP00000000412,ENSP00000053867,ENSP00000174653,ENSP00000215832,ENSP00000216181,ENSP00000220931,ENSP00000221980,ENSP00000222256,ENSP00000223369,ENSP00000236192,ENSP00000242285,ENSP00000247461,ENSP00000248437,ENSP00000251968,ENSP00000252486,ENSP00000252699,ENSP00000254950,ENSP00000256637,ENSP00000258098,ENSP00000260197,ENSP00000261401,ENSP00000262013,ENSP00000262061,ENSP00000262225…	AAK1,ACTG1,ACTN2,ACTN4,ACTR1A,ALB,AP1B1,AP1G1,AP2M1,AP2S1,AP3M2,AP3S1,APOE,ARF5,ARF6,ARPC1A,ARPC2,ARPC5,ATP6V1H,BCAP31,BIN1,CACNA1A,CANX,CCDC93,CD47,CDC42,CHMP2A,CLTA,CLTB,CNTN2,COPA,COPG1,COPZ1,CORO1C,CPLX2,CSNK1E,CTNNB1,CUL3,CYFIP2,DDC,DNM1,DNM1L,EHD1,EPN1,ERC1,EZR,GDI2,GGA1,GNAI3,GOLPH3,GRB2,GRIA1,GRN,GSN,HBA1,HSP90AA1,HSP90AB1,HSP90B1,ICAM5,ITPR1,LIN7C,LRPAP1,M6PR,MAPK1,MAPK3,MON2,MYH9,MYO18A…
GO.0009056	catabolic process	171	1.26e-15	ENSP00000164139,ENSP00000168216,ENSP00000196551,ENSP00000202773,ENSP00000205402,ENSP00000210313,ENSP00000215904,ENSP00000216465,ENSP00000219313,ENSP00000222214,ENSP00000222247,ENSP00000222673,ENSP00000223641,ENSP00000227322,ENSP00000227524,ENSP00000228740,ENSP00000229268,ENSP00000229270,ENSP00000229277,ENSP00000230050,ENSP00000233710,ENSP00000234590,ENSP00000235329,ENSP00000243052,ENSP00000243167…	ACADL,ACADVL,ACSL1,ADH5,ALDH1L1,ALDH4A1,AMT,ANXA7,APOE,ASRGL1,ATG16L1,BAD,BCAN,BDH1,BLVRB,CAPN2,CASP3,CBR3,CDK5,CHID1,CLPP,CTSB,CUL3,DBT,DDB1,DLD,DNAJB2,DTD1,EIF4B,ENO1,ENO2,ENO3,ENTPD2,ERLIN2,ETFDH,FAAH,GAD1,GCDH,GLUD1,GOT2,GPC1,GPD1L,GPT,GSPT1,GSTZ1,GYG1,H1F0,HADH,HBA1,HDAC6,HECTD1,HEXA,HK1,HMGB1,HMGCL,HPRT1,HSD17B10,HSD17B4,HSP90B1,IMPA1,KIAA1324,LDHA,LTA4H,MAOA,MAP1LC3A,MCCC1,MFN2,MGLL,MTOR,N…
GO.0042278	purine nucleoside metabolic process	54	1.27e-15	ENSP00000205402,ENSP00000215375,ENSP00000215565,ENSP00000222673,ENSP00000227378,ENSP00000229270,ENSP00000229277,ENSP00000234590,ENSP00000243997,ENSP00000252102,ENSP00000252711,ENSP00000255681,ENSP00000259037,ENSP00000262507,ENSP00000263774,ENSP00000264649,ENSP00000265174,ENSP00000266544,ENSP00000268379,ENSP00000273398,ENSP00000284719,ENSP00000290299,ENSP00000292475,ENSP00000298556,ENSP00000301587…	ADSSL1,AK1,AK3,AK4,ATP5D,ATP5E,ATP5F1,ATP5H,ATP5J2,ATP5O,ATP6V0A1,ATP6V1A,BAD,COQ9,DCAKD,DLD,ENO1,ENO2,ENO3,GMPS,GPI,GUK1,HK1,HPRT1,HSPA8,IMPDH2,LDHA,MACROD1,MAT2B,NDUFA1,NDUFA10,NDUFA2,NDUFA6,NDUFA8,NDUFA9,NDUFB5,NDUFB7,NDUFS3,NDUFS5,NDUFS8,NDUFV1,NDUFV2,NDUFV3,NME2,OGDH,OGDHL,OLA1,PAPSS1,PGK1,PGM1,PPP2R5D,SNCA,TPI1,UQCRC2
GO.0009117	nucleotide metabolic process	73	1.76e-15	ENSP00000205402,ENSP00000215375,ENSP00000215565,ENSP00000222553,ENSP00000222673,ENSP00000227378,ENSP00000229270,ENSP00000229277,ENSP00000229319,ENSP00000234590,ENSP00000243052,ENSP00000243997,ENSP00000245552,ENSP00000252102,ENSP00000259037,ENSP00000260985,ENSP00000262507,ENSP00000263774,ENSP00000264649,ENSP00000265174,ENSP00000265462,ENSP00000266544,ENSP00000268379,ENSP00000273398,ENSP00000282541…	ADCY1,ADSSL1,AK1,AK3,AK4,APOA1BP,ATP5D,ATP5E,ATP5F1,ATP5H,ATP5J2,ATP5O,ATP6V0A1,ATP6V1A,BAD,CASK,COQ9,CTPS1,DCAKD,DLD,DLG2,DLG3,ENO1,ENO2,ENO3,GARS,GART,GMPS,GPD1L,GPI,GUCY1A3,HK1,HPRT1,HSPA8,IDH1,IMPDH2,LDHB,MDH1,ME1,MPP3,NAMPT,NDUFA1,NDUFA2,NDUFA6,NDUFA8,NDUFA9,NDUFB5,NDUFB7,NDUFS3,NDUFS5,NDUFS8,NDUFV1,NDUFV2,NDUFV3,NME2,NT5C,NUDT5,OGDH,OGDHL,OLA1,PAICS,PAPSS1,PDE1B,PGK1,PGM1,PPP2R5D,PRDX5,PRPS…
GO.0009150	purine ribonucleotide metabolic process	57	1.98e-15	ENSP00000205402,ENSP00000215375,ENSP00000215565,ENSP00000222673,ENSP00000227378,ENSP00000229270,ENSP00000229277,ENSP00000234590,ENSP00000243052,ENSP00000243997,ENSP00000252102,ENSP00000252711,ENSP00000259037,ENSP00000262507,ENSP00000263774,ENSP00000264649,ENSP00000265174,ENSP00000266544,ENSP00000268379,ENSP00000273398,ENSP00000284719,ENSP00000290299,ENSP00000292475,ENSP00000296518,ENSP00000297323…	ADCY1,ADSSL1,AK1,AK3,AK4,ATP5D,ATP5E,ATP5F1,ATP5H,ATP5J2,ATP5O,ATP6V0A1,ATP6V1A,BAD,COQ9,DCAKD,DLD,ENO1,ENO2,ENO3,GART,GMPS,GPI,GUCY1A3,GUK1,HK1,HPRT1,HSPA8,IMPDH2,LDHA,NDUFA1,NDUFA10,NDUFA2,NDUFA6,NDUFA8,NDUFA9,NDUFB5,NDUFB7,NDUFS3,NDUFS5,NDUFS8,NDUFV1,NDUFV2,NDUFV3,NME2,OGDH,OGDHL,OLA1,PAICS,PAPSS1,PDE1B,PGK1,PGM1,PPP2R5D,SNCA,TPI1,UQCRC2
GO.0043603	cellular amide metabolic process	85	2.94e-15	ENSP00000175506,ENSP00000196551,ENSP00000202773,ENSP00000205402,ENSP00000216465,ENSP00000216554,ENSP00000216951,ENSP00000217182,ENSP00000218230,ENSP00000222247,ENSP00000222553,ENSP00000223641,ENSP00000228740,ENSP00000229416,ENSP00000230050,ENSP00000231572,ENSP00000236957,ENSP00000237530,ENSP00000241600,ENSP00000251453,ENSP00000253108,ENSP00000260985,ENSP00000261416,ENSP00000261772,ENSP00000262056…	AARS,AGK,AIMP1,ALDH1L1,APEH,ASAH1,ASNS,ASRGL1,CPE,DDOST,DLD,DNPEP,EEF1A2,EEF1B2,EEF2,EIF2A,EIF2S2,EIF3F,EIF3G,EIF3H,EIF3L,EIF4B,EIF5,FASN,GARS,GART,GCLC,GLO1,GSPT1,GSS,GSTA4,GSTP1,GSTZ1,HAGH,HEXB,HTT,IDH1,LARP1,LARS,LTA4H,MCCC1,MRPL12,MRPL37,MRPS2,MRPS5,MTHFD1L,NACA,NAMPT,NCSTN,PABPC1,PCCA,PCSK1N,PPA1,PPA2,PPP2CA,PPP2R1A,RARS,RPL10,RPL17,RPL18,RPL18A,RPL22,RPL35A,RPL6,RPL7,RPL7A,RPLP1,RPLP2,RPN1,…
GO.0044033	multi-organism metabolic process	37	2.99e-15	ENSP00000196551,ENSP00000202773,ENSP00000222247,ENSP00000230050,ENSP00000251453,ENSP00000251968,ENSP00000253788,ENSP00000262584,ENSP00000270625,ENSP00000272317,ENSP00000274242,ENSP00000293842,ENSP00000296674,ENSP00000309334,ENSP00000322419,ENSP00000339095,ENSP00000339795,ENSP00000341730,ENSP00000346037,ENSP00000346088,ENSP00000348849,ENSP00000361076,ENSP00000363018,ENSP00000363676,ENSP00000367407…	ATG16L1,NMT2,RPL10,RPL10A,RPL11,RPL13A,RPL15,RPL17,RPL18,RPL18A,RPL22,RPL23,RPL26,RPL27,RPL32,RPL35A,RPL37,RPL6,RPL7,RPL7A,RPL8,RPLP1,RPLP2,RPS11,RPS12,RPS15,RPS16,RPS23,RPS26,RPS27A,RPS29,RPS5,RPS6,RPS7,RPS8,SUPT5H,TSG101
GO.0046128	purine ribonucleoside metabolic process	53	3.95e-15	ENSP00000205402,ENSP00000215375,ENSP00000215565,ENSP00000222673,ENSP00000227378,ENSP00000229270,ENSP00000229277,ENSP00000234590,ENSP00000243997,ENSP00000252102,ENSP00000252711,ENSP00000259037,ENSP00000262507,ENSP00000263774,ENSP00000264649,ENSP00000265174,ENSP00000266544,ENSP00000268379,ENSP00000273398,ENSP00000284719,ENSP00000290299,ENSP00000292475,ENSP00000298556,ENSP00000301587,ENSP00000309103…	ADSSL1,AK1,AK3,AK4,ATP5D,ATP5E,ATP5F1,ATP5H,ATP5J2,ATP5O,ATP6V0A1,ATP6V1A,BAD,COQ9,DCAKD,DLD,ENO1,ENO2,ENO3,GMPS,GPI,GUK1,HK1,HPRT1,HSPA8,IMPDH2,LDHA,MAT2B,NDUFA1,NDUFA10,NDUFA2,NDUFA6,NDUFA8,NDUFA9,NDUFB5,NDUFB7,NDUFS3,NDUFS5,NDUFS8,NDUFV1,NDUFV2,NDUFV3,NME2,OGDH,OGDHL,OLA1,PAPSS1,PGK1,PGM1,PPP2R5D,SNCA,TPI1,UQCRC2
GO.0019058	viral life cycle	51	4.83e-15	ENSP00000196551,ENSP00000202773,ENSP00000222247,ENSP00000230050,ENSP00000251453,ENSP00000251968,ENSP00000252486,ENSP00000253788,ENSP00000254950,ENSP00000261667,ENSP00000262584,ENSP00000265062,ENSP00000270625,ENSP00000272317,ENSP00000274242,ENSP00000293842,ENSP00000296674,ENSP00000303754,ENSP00000309334,ENSP00000310440,ENSP00000322419,ENSP00000325875,ENSP00000330408,ENSP00000334373,ENSP00000339095…	ALYREF,APOE,ATG16L1,CHMP2A,HSP90AB1,IST1,KPNA3,KPNA4,NMT2,PPID,RAB7A,RAN,RPL10,RPL10A,RPL11,RPL13A,RPL15,RPL17,RPL18,RPL18A,RPL22,RPL23,RPL26,RPL27,RPL32,RPL35A,RPL37,RPL6,RPL7,RPL7A,RPL8,RPLP1,RPLP2,RPS11,RPS12,RPS15,RPS16,RPS23,RPS26,RPS27A,RPS29,RPS5,RPS6,RPS7,RPS8,SLC20A2,SUPT5H,TSG101,VPS16,VPS4A,VTA1
GO.0019693	ribose phosphate metabolic process	59	4.83e-15	ENSP00000205402,ENSP00000215375,ENSP00000215565,ENSP00000222673,ENSP00000227378,ENSP00000229270,ENSP00000229277,ENSP00000234590,ENSP00000243052,ENSP00000243997,ENSP00000252102,ENSP00000252711,ENSP00000259037,ENSP00000262507,ENSP00000263774,ENSP00000264649,ENSP00000265174,ENSP00000266544,ENSP00000268379,ENSP00000273398,ENSP00000284719,ENSP00000290299,ENSP00000292475,ENSP00000296518,ENSP00000297323…	ADCY1,ADSSL1,AK1,AK3,AK4,ATP5D,ATP5E,ATP5F1,ATP5H,ATP5J2,ATP5O,ATP6V0A1,ATP6V1A,BAD,COQ9,CTPS1,DCAKD,DLD,ENO1,ENO2,ENO3,GART,GMPS,GPI,GUCY1A3,GUK1,HK1,HPRT1,HSPA8,IMPDH2,LDHA,NDUFA1,NDUFA10,NDUFA2,NDUFA6,NDUFA8,NDUFA9,NDUFB5,NDUFB7,NDUFS3,NDUFS5,NDUFS8,NDUFV1,NDUFV2,NDUFV3,NME2,OGDH,OGDHL,OLA1,PAICS,PAPSS1,PDE1B,PGK1,PGM1,PPP2R5D,PRPS1L1,SNCA,TPI1,UQCRC2
GO.0009259	ribonucleotide metabolic process	58	4.88e-15	ENSP00000205402,ENSP00000215375,ENSP00000215565,ENSP00000222673,ENSP00000227378,ENSP00000229270,ENSP00000229277,ENSP00000234590,ENSP00000243052,ENSP00000243997,ENSP00000252102,ENSP00000252711,ENSP00000259037,ENSP00000262507,ENSP00000263774,ENSP00000264649,ENSP00000265174,ENSP00000266544,ENSP00000268379,ENSP00000273398,ENSP00000284719,ENSP00000290299,ENSP00000292475,ENSP00000296518,ENSP00000297323…	ADCY1,ADSSL1,AK1,AK3,AK4,ATP5D,ATP5E,ATP5F1,ATP5H,ATP5J2,ATP5O,ATP6V0A1,ATP6V1A,BAD,COQ9,CTPS1,DCAKD,DLD,ENO1,ENO2,ENO3,GART,GMPS,GPI,GUCY1A3,GUK1,HK1,HPRT1,HSPA8,IMPDH2,LDHA,NDUFA1,NDUFA10,NDUFA2,NDUFA6,NDUFA8,NDUFA9,NDUFB5,NDUFB7,NDUFS3,NDUFS5,NDUFS8,NDUFV1,NDUFV2,NDUFV3,NME2,OGDH,OGDHL,OLA1,PAICS,PAPSS1,PDE1B,PGK1,PGM1,PPP2R5D,SNCA,TPI1,UQCRC2
GO.0007399	nervous system development	184	6.33e-15	ENSP00000053867,ENSP00000215832,ENSP00000215909,ENSP00000216181,ENSP00000216951,ENSP00000217244,ENSP00000217971,ENSP00000221855,ENSP00000222256,ENSP00000222308,ENSP00000222673,ENSP00000227322,ENSP00000227378,ENSP00000227524,ENSP00000230461,ENSP00000232564,ENSP00000237500,ENSP00000242285,ENSP00000244751,ENSP00000245304,ENSP00000248933,ENSP00000248975,ENSP00000249700,ENSP00000252486,ENSP00000254695…	AARS,ACSBG1,ACTG1,ADAM23,ADCY1,AGAP2,AK4,AP2M1,AP2S1,APOE,ARPC1A,ARPC2,ARPC5,ATP2B1,ATP2B4,ATP5F1,ATP6V0D1,BBS7,BCR,BIN1,BRSK1,CACNA1A,CAMK2B,CAMK2G,CAP1,CEND1,CLTA,CNTN2,CNTNAP2,CPLX2,CPNE5,CRMP1,CRTAC1,CRTC1,CSNK2A1,CSNK2A2,CST3,CTNNB1,DLG2,DLG3,DNM1,DPYSL4,DVL1,EHD1,ELAVL3,EZR,FKBP8,GART,GAS7,GDI1,GIT1,GJA1,GLUD1,GNAQ,GNB4,GNG12,GPC1,GPRIN1,GRB2,GRIN2B,GRM5,GRN,GSN,GSS,GSTP1,HAPLN1,HCN1,HECTD1…
GO.0009141	nucleoside triphosphate metabolic process	46	7.67e-15	ENSP00000205402,ENSP00000215375,ENSP00000215565,ENSP00000222673,ENSP00000227378,ENSP00000229270,ENSP00000229277,ENSP00000234590,ENSP00000243997,ENSP00000252102,ENSP00000252711,ENSP00000259037,ENSP00000262507,ENSP00000263774,ENSP00000264649,ENSP00000266544,ENSP00000268379,ENSP00000273398,ENSP00000284719,ENSP00000290299,ENSP00000292475,ENSP00000301587,ENSP00000309103,ENSP00000315774,ENSP00000322175…	AK1,AK3,AK4,ATP5D,ATP5E,ATP5F1,ATP5H,ATP5J2,ATP5O,ATP6V0A1,ATP6V1A,BAD,COQ9,CTPS1,DLD,ENO1,ENO2,ENO3,GPI,GUK1,HK1,HSPA8,LDHA,NDUFA1,NDUFA10,NDUFA2,NDUFA6,NDUFA8,NDUFA9,NDUFB5,NDUFB7,NDUFS3,NDUFS5,NDUFS8,NDUFV1,NDUFV2,NDUFV3,OGDH,OGDHL,OLA1,PGK1,PGM1,PPP2R5D,SNCA,TPI1,UQCRC2
GO.1901657	glycosyl compound metabolic process	58	1.22e-14	ENSP00000205402,ENSP00000215375,ENSP00000215565,ENSP00000222673,ENSP00000227378,ENSP00000229270,ENSP00000229277,ENSP00000234590,ENSP00000243997,ENSP00000245552,ENSP00000252102,ENSP00000252711,ENSP00000255681,ENSP00000259037,ENSP00000262507,ENSP00000263774,ENSP00000264649,ENSP00000265174,ENSP00000266544,ENSP00000268379,ENSP00000273398,ENSP00000284719,ENSP00000285930,ENSP00000290299,ENSP00000292475…	ADSSL1,AK1,AK3,AK4,AKR1B1,ATP5D,ATP5E,ATP5F1,ATP5H,ATP5J2,ATP5O,ATP6V0A1,ATP6V1A,BAD,COQ9,CTPS1,DCAKD,DLD,ENO1,ENO2,ENO3,GMPS,GPI,GUK1,HK1,HPRT1,HSPA8,IMPDH2,LDHA,MACROD1,MAT2B,NDUFA1,NDUFA10,NDUFA2,NDUFA6,NDUFA8,NDUFA9,NDUFB5,NDUFB7,NDUFS3,NDUFS5,NDUFS8,NDUFV1,NDUFV2,NDUFV3,NME2,NT5C,OGDH,OGDHL,OLA1,PAPSS1,PGK1,PGM1,PPP2R5D,SNCA,TH,TPI1,UQCRC2
GO.0044699	single-organism process	640	1.32e-14	ENSP00000000233,ENSP00000000412,ENSP00000023897,ENSP00000075120,ENSP00000158166,ENSP00000174653,ENSP00000187762,ENSP00000196551,ENSP00000200557,ENSP00000202773,ENSP00000210313,ENSP00000210444,ENSP00000215375,ENSP00000215565,ENSP00000215570,ENSP00000215773,ENSP00000215904,ENSP00000215939,ENSP00000216038,ENSP00000216200,ENSP00000216465,ENSP00000216780,ENSP00000217244,ENSP00000217971,ENSP00000218230…	ABCB8,ABI2,ACAD9,ACADL,ACADVL,ACSBG1,ACTA1,ACTN2,ACTR1A,ACTR3B,ADAM11,ADAM23,ADRA2A,AGAP3,AGK,AIMP1,AIP,AK3,AK4,AKAP7,ALB,ALDH1A1,ALDH1L1,ALDH4A1,ALYREF,AMT,ANP32A,AP1B1,AP1G1,AP2M1,AP2S1,AP3M2,AP3S1,APOA1BP,APOE,APPL1,ARF5,ARFIP2,ARL6IP1,ARPC1A,ARPC2,ARPC5,ARPC5L,ASAH1,ASAP1,ASNA1,ASRGL1,ATAD1,ATG16L1,ATP1B1,ATP1B2,ATP2A2,ATP2B4,ATP2C1,ATP5D,ATP5F1,ATP5J2,ATP6V0A1,BBS7,BCAR1,BCL2L13,BDH1,BIN1,BL…
GO.1901566	organonitrogen compound biosynthetic process	111	1.51e-14	ENSP00000175506,ENSP00000196551,ENSP00000202773,ENSP00000215375,ENSP00000216465,ENSP00000216554,ENSP00000216951,ENSP00000217182,ENSP00000220966,ENSP00000222247,ENSP00000222553,ENSP00000223641,ENSP00000225573,ENSP00000229416,ENSP00000230050,ENSP00000231572,ENSP00000236957,ENSP00000237530,ENSP00000241600,ENSP00000243997,ENSP00000251453,ENSP00000253108,ENSP00000261772,ENSP00000262056,ENSP00000264039…	AARS,ADCY1,ADSSL1,AGK,AIMP1,AK1,AK3,AK4,ALDH4A1,ASNS,ATP5D,ATP5E,ATP5F1,ATP5H,ATP5J2,ATP5O,ATP6V0A1,BCAN,CTPS1,DCAKD,DDOST,EEF1A2,EEF1B2,EEF2,EIF2A,EIF2S2,EIF3F,EIF3G,EIF3H,EIF3L,EIF4B,EIF5,FECH,GARS,GART,GCLC,GLUD1,GMPS,GPC1,GPT,GSPT1,GSS,GSTA4,GSTP1,GSTZ1,GUCY1A3,GUK1,HAGH,HPRT1,HTT,IMPDH2,KDSR,LARP1,LARS,MAT2B,ME1,MGST3,MRPL12,MRPL37,MRPS2,MRPS5,MTHFD1L,MTOR,NACA,NAMPT,NME2,PABPC1,PAICS,PAPSS1…
GO.0009116	nucleoside metabolic process	56	2.35e-14	ENSP00000205402,ENSP00000215375,ENSP00000215565,ENSP00000222673,ENSP00000227378,ENSP00000229270,ENSP00000229277,ENSP00000234590,ENSP00000243997,ENSP00000245552,ENSP00000252102,ENSP00000252711,ENSP00000255681,ENSP00000259037,ENSP00000262507,ENSP00000263774,ENSP00000264649,ENSP00000265174,ENSP00000266544,ENSP00000268379,ENSP00000273398,ENSP00000284719,ENSP00000290299,ENSP00000292475,ENSP00000298556…	ADSSL1,AK1,AK3,AK4,ATP5D,ATP5E,ATP5F1,ATP5H,ATP5J2,ATP5O,ATP6V0A1,ATP6V1A,BAD,COQ9,CTPS1,DCAKD,DLD,ENO1,ENO2,ENO3,GMPS,GPI,GUK1,HK1,HPRT1,HSPA8,IMPDH2,LDHA,MACROD1,MAT2B,NDUFA1,NDUFA10,NDUFA2,NDUFA6,NDUFA8,NDUFA9,NDUFB5,NDUFB7,NDUFS3,NDUFS5,NDUFS8,NDUFV1,NDUFV2,NDUFV3,NME2,NT5C,OGDH,OGDHL,OLA1,PAPSS1,PGK1,PGM1,PPP2R5D,SNCA,TPI1,UQCRC2
GO.0019080	viral gene expression	35	2.47e-14	ENSP00000196551,ENSP00000202773,ENSP00000222247,ENSP00000230050,ENSP00000251453,ENSP00000251968,ENSP00000253788,ENSP00000262584,ENSP00000270625,ENSP00000272317,ENSP00000274242,ENSP00000293842,ENSP00000296674,ENSP00000309334,ENSP00000322419,ENSP00000339095,ENSP00000339795,ENSP00000341730,ENSP00000346037,ENSP00000346088,ENSP00000348849,ENSP00000361076,ENSP00000363018,ENSP00000363676,ENSP00000367407…	NMT2,RPL10,RPL10A,RPL11,RPL13A,RPL15,RPL17,RPL18,RPL18A,RPL22,RPL23,RPL26,RPL27,RPL32,RPL35A,RPL37,RPL6,RPL7,RPL7A,RPL8,RPLP1,RPLP2,RPS11,RPS12,RPS15,RPS16,RPS23,RPS26,RPS27A,RPS29,RPS5,RPS6,RPS7,RPS8,TSG101
GO.0006163	purine nucleotide metabolic process	57	3.02e-14	ENSP00000205402,ENSP00000215375,ENSP00000215565,ENSP00000222673,ENSP00000227378,ENSP00000229270,ENSP00000229277,ENSP00000234590,ENSP00000243052,ENSP00000243997,ENSP00000245552,ENSP00000252102,ENSP00000252711,ENSP00000259037,ENSP00000262507,ENSP00000263774,ENSP00000264649,ENSP00000265174,ENSP00000266544,ENSP00000268379,ENSP00000273398,ENSP00000284719,ENSP00000290299,ENSP00000292475,ENSP00000296518…	ADCY1,ADSSL1,AK1,AK3,AK4,ATP5D,ATP5E,ATP5F1,ATP5H,ATP5J2,ATP5O,ATP6V0A1,ATP6V1A,BAD,COQ9,DCAKD,DLD,ENO1,ENO2,ENO3,GART,GMPS,GPI,GUCY1A3,HK1,HPRT1,HSPA8,IMPDH2,LDHA,NDUFA1,NDUFA10,NDUFA2,NDUFA6,NDUFA8,NDUFA9,NDUFB5,NDUFB7,NDUFS3,NDUFS5,NDUFS8,NDUFV1,NDUFV2,NDUFV3,NME2,NT5C,OGDH,OGDHL,OLA1,PAICS,PAPSS1,PDE1B,PGK1,PGM1,PPP2R5D,SNCA,TPI1,UQCRC2
GO.0019637	organophosphate metabolic process	98	3.02e-14	ENSP00000205402,ENSP00000215375,ENSP00000215565,ENSP00000215904,ENSP00000222553,ENSP00000222673,ENSP00000225573,ENSP00000227378,ENSP00000229270,ENSP00000229277,ENSP00000229319,ENSP00000234590,ENSP00000243052,ENSP00000243997,ENSP00000245552,ENSP00000252102,ENSP00000257694,ENSP00000259037,ENSP00000260386,ENSP00000260985,ENSP00000261416,ENSP00000262507,ENSP00000263774,ENSP00000264649,ENSP00000265052…	ADCY1,ADSSL1,AK1,AK3,AK4,APOA1BP,ATP5D,ATP5E,ATP5F1,ATP5H,ATP5J2,ATP5O,ATP6V0A1,ATP6V1A,BAD,CASK,COQ9,CTPS1,DCAKD,DLD,DLG2,DLG3,ENO1,ENO2,ENO3,ENTPD2,FDPS,GARS,GART,GMPS,GPCPD1,GPD1L,GUCY1A3,HEXB,HK1,HPRT1,HSPA8,IDH1,IMPDH2,ITPKA,LDHB,LPCAT1,LPGAT1,MDH1,ME1,MGLL,MPP3,NAMPT,NDUFA1,NDUFA2,NDUFA6,NDUFA8,NDUFA9,NDUFB5,NDUFB7,NDUFS3,NDUFS5,NDUFS8,NDUFV1,NDUFV2,NDUFV3,NME2,NT5C,NUDT10,NUDT5,OGDH,OGDHL,…
GO.0006796	phosphate-containing compound metabolic process	169	3.67e-14	ENSP00000158166,ENSP00000205402,ENSP00000215375,ENSP00000215565,ENSP00000215832,ENSP00000215904,ENSP00000217244,ENSP00000222553,ENSP00000222673,ENSP00000225573,ENSP00000226004,ENSP00000227251,ENSP00000227378,ENSP00000229270,ENSP00000229277,ENSP00000229319,ENSP00000234310,ENSP00000234590,ENSP00000238561,ENSP00000238618,ENSP00000240139,ENSP00000243052,ENSP00000243997,ENSP00000245552,ENSP00000247665…	AAK1,ABI2,ACYP1,ACYP2,ADCK1,ADCY1,ADSSL1,AGK,AK1,AK3,AK4,APOA1BP,ATP5D,ATP5E,ATP5F1,ATP5H,ATP5J2,ATP5O,ATP6V0A1,ATP6V1A,BAD,BRSK1,CAB39,CAMK4,CAMKK1,CAMKK2,CAMKV,CASK,CDK14,CDK5,COQ9,CRYAB,CSNK1E,CSNK2A1,CSNK2A2,CTPS1,DCAKD,DLD,DLG2,DLG3,DNAJC6,DUSP3,EIF2A,ENO1,ENO2,ENO3,ENTPD2,EPHA4,ERC1,FDPS,FN3KRP,GALK2,GARS,GART,GMPS,GPCPD1,GPD1L,GPS1,GRM5,GUCY1A3,HEXB,HK1,HPRT1,HSPA8,IDH1,IMPDH2,KSR1,LDHB,LH…
GO.0043624	cellular protein complex disassembly	45	3.67e-14	ENSP00000196551,ENSP00000202773,ENSP00000222247,ENSP00000227378,ENSP00000230050,ENSP00000251453,ENSP00000253788,ENSP00000254950,ENSP00000262584,ENSP00000263354,ENSP00000270625,ENSP00000272317,ENSP00000272418,ENSP00000274242,ENSP00000293842,ENSP00000296674,ENSP00000298159,ENSP00000309334,ENSP00000322419,ENSP00000333837,ENSP00000339095,ENSP00000339795,ENSP00000341730,ENSP00000346037,ENSP00000346088…	CFL2,DNAJC6,GSPT1,HSPA8,KIF2A,MRPL12,MRPL37,MRPS5,NAPA,NAPB,RPL10,RPL10A,RPL11,RPL13A,RPL15,RPL17,RPL18,RPL18A,RPL22,RPL23,RPL26,RPL27,RPL32,RPL35A,RPL37,RPL6,RPL7,RPL7A,RPL8,RPLP1,RPLP2,RPS11,RPS12,RPS15,RPS16,RPS23,RPS26,RPS27A,RPS29,RPS5,RPS6,RPS7,RPS8,SYNJ1,VPS4A
GO.0006518	peptide metabolic process	69	3.94e-14	ENSP00000196551,ENSP00000202773,ENSP00000216465,ENSP00000216554,ENSP00000216951,ENSP00000217182,ENSP00000218230,ENSP00000222247,ENSP00000223641,ENSP00000228740,ENSP00000229416,ENSP00000230050,ENSP00000231572,ENSP00000236957,ENSP00000237530,ENSP00000241600,ENSP00000251453,ENSP00000253108,ENSP00000260985,ENSP00000261772,ENSP00000262056,ENSP00000270625,ENSP00000272317,ENSP00000272418,ENSP00000273075…	AARS,AIMP1,APEH,CPE,DDOST,DNPEP,EEF1A2,EEF1B2,EEF2,EIF2A,EIF2S2,EIF3F,EIF3G,EIF3H,EIF3L,EIF4B,EIF5,GARS,GCLC,GLO1,GSPT1,GSS,GSTA4,GSTP1,GSTZ1,HAGH,IDH1,LARP1,LARS,LTA4H,MRPL12,MRPL37,MRPS2,MRPS5,NACA,NCSTN,PABPC1,PCSK1N,PPA1,PPA2,RARS,RPL10,RPL17,RPL18,RPL18A,RPL22,RPL35A,RPL6,RPL7,RPL7A,RPLP1,RPLP2,RPN1,RPN2,RPS11,RPS12,RPS15,RPS16,RPS27A,RPS5,RRBP1,SEC61B,TARSL2,TPP1,TUFM,UNC13A,VARS,WARS,YARS
GO.0009119	ribonucleoside metabolic process	54	5.02e-14	ENSP00000205402,ENSP00000215375,ENSP00000215565,ENSP00000222673,ENSP00000227378,ENSP00000229270,ENSP00000229277,ENSP00000234590,ENSP00000243997,ENSP00000252102,ENSP00000252711,ENSP00000259037,ENSP00000262507,ENSP00000263774,ENSP00000264649,ENSP00000265174,ENSP00000266544,ENSP00000268379,ENSP00000273398,ENSP00000284719,ENSP00000290299,ENSP00000292475,ENSP00000298556,ENSP00000301587,ENSP00000309103…	ADSSL1,AK1,AK3,AK4,ATP5D,ATP5E,ATP5F1,ATP5H,ATP5J2,ATP5O,ATP6V0A1,ATP6V1A,BAD,COQ9,CTPS1,DCAKD,DLD,ENO1,ENO2,ENO3,GMPS,GPI,GUK1,HK1,HPRT1,HSPA8,IMPDH2,LDHA,MAT2B,NDUFA1,NDUFA10,NDUFA2,NDUFA6,NDUFA8,NDUFA9,NDUFB5,NDUFB7,NDUFS3,NDUFS5,NDUFS8,NDUFV1,NDUFV2,NDUFV3,NME2,OGDH,OGDHL,OLA1,PAPSS1,PGK1,PGM1,PPP2R5D,SNCA,TPI1,UQCRC2
GO.0043933	macromolecular complex subunit organization	189	5.34e-14	ENSP00000012443,ENSP00000168216,ENSP00000196551,ENSP00000202773,ENSP00000210313,ENSP00000215904,ENSP00000216181,ENSP00000220325,ENSP00000221114,ENSP00000221166,ENSP00000222247,ENSP00000222644,ENSP00000227378,ENSP00000227524,ENSP00000228284,ENSP00000230050,ENSP00000233084,ENSP00000233143,ENSP00000233710,ENSP00000236192,ENSP00000245816,ENSP00000246868,ENSP00000248437,ENSP00000249700,ENSP00000251453…	ABI2,ACAD9,ACADL,ACTA1,ACTN2,ACTN4,ACTR3B,AP2S1,APOA1BP,APOE,ARPC1A,ARPC2,ARPC5,ARPC5L,ATAD1,ATG16L1,ATP6V0A1,BAD,BCAR1,BCS1L,BIN1,BRE,CAMK2G,CAND1,CAPG,CAPZA1,CAPZA2,CCT8,CELF1,CFL2,CHMP2A,CLPP,CPSF6,CRTC1,CTNNB1,CUL3,CUTC,DCTN2,DCTN6,DDB1,DDX1,DHRS4,DNAJC6,DNM1,DNM1L,DVL1,EHD1,EHD4,EIF2A,EIF3F,EIF3G,EIF3H,EIF3L,ENTPD2,EPRS,EZR,FECH,FSCN1,GAS7,GJA1,GSPT1,H1F0,HBA1,HDAC6,HIST1H1E,HIST1H4A,HMGB1,H…
GO.0019083	viral transcription	33	9.05e-14	ENSP00000196551,ENSP00000202773,ENSP00000222247,ENSP00000230050,ENSP00000251453,ENSP00000253788,ENSP00000262584,ENSP00000270625,ENSP00000272317,ENSP00000274242,ENSP00000293842,ENSP00000296674,ENSP00000309334,ENSP00000322419,ENSP00000339095,ENSP00000339795,ENSP00000341730,ENSP00000346037,ENSP00000346088,ENSP00000348849,ENSP00000361076,ENSP00000363018,ENSP00000363676,ENSP00000369757,ENSP00000375730…	RPL10,RPL10A,RPL11,RPL13A,RPL15,RPL17,RPL18,RPL18A,RPL22,RPL23,RPL26,RPL27,RPL32,RPL35A,RPL37,RPL6,RPL7,RPL7A,RPL8,RPLP1,RPLP2,RPS11,RPS12,RPS15,RPS16,RPS23,RPS26,RPS27A,RPS29,RPS5,RPS6,RPS7,RPS8
GO.0031175	neuron projection development	86	1.58e-13	ENSP00000215832,ENSP00000216181,ENSP00000217244,ENSP00000217971,ENSP00000222256,ENSP00000227322,ENSP00000227378,ENSP00000237500,ENSP00000242285,ENSP00000247271,ENSP00000252486,ENSP00000260130,ENSP00000261890,ENSP00000262506,ENSP00000262942,ENSP00000262948,ENSP00000263025,ENSP00000263270,ENSP00000263525,ENSP00000264039,ENSP00000279593,ENSP00000281821,ENSP00000282561,ENSP00000291700,ENSP00000292807…	ACTG1,ADCY1,AGAP2,AP2M1,AP2S1,APOE,ARPC1A,ARPC2,ARPC5,BRSK1,CACNA1A,CAP1,CDC42,CLTA,CNTNAP2,CRMP1,CRTAC1,CSNK2A1,CSNK2A2,DLG3,DNM1,DPYSL4,DVL1,EHD1,EPHA4,EZR,GAS7,GIT1,GJA1,GPC1,GPRIN1,GRB2,GRIN2B,HMGB1,HPRT1,HSP90AA1,HSP90AB1,HSPA8,L1CAM,LINGO1,LPPR4,MAP1B,MAP2K2,MAP6,MAPK1,MAPK3,MAPT,MYH9,MYL12B,MYL6,NCAM1,NCDN,NCSTN,NEDD4,NEFH,NFASC,OMG,PGRMC1,PICALM,PIP5K1C,PLP1,PLXNB1,PRNP,RAB11A,RAB3A,RAB8B…
GO.0019752	carboxylic acid metabolic process	96	2.34e-13	ENSP00000075120,ENSP00000168216,ENSP00000175506,ENSP00000216465,ENSP00000216951,ENSP00000220966,ENSP00000222673,ENSP00000228740,ENSP00000229270,ENSP00000229277,ENSP00000231572,ENSP00000233710,ENSP00000234590,ENSP00000243167,ENSP00000245206,ENSP00000257694,ENSP00000258873,ENSP00000260985,ENSP00000261772,ENSP00000261875,ENSP00000262428,ENSP00000263025,ENSP00000265052,ENSP00000265594,ENSP00000265717…	AARS,ACADL,ACADVL,ACO1,ACSBG1,ACSL1,ACY1,ADSSL1,AIMP1,ALB,ALDH1L1,ALDH4A1,AMT,ASNS,ASRGL1,BCAN,BSG,CACNA1A,COTL1,CTPS1,CYB5A,CYB5R3,DBT,DDC,DTD1,ENO1,ENO2,ENO3,ERO1L,ETFDH,FAAH,FAM213B,FASN,GAD1,GARS,GART,GLUD1,GMPS,GOT2,GPI,GPT,GSS,GSTZ1,HADH,HK1,HMGCL,HSD17B10,HSD17B12,HTT,IDH1,IDH2,L2HGDH,LARS,LTA4H,MAPK3,MCCC1,MDH1,ME1,ME3,MGLL,MPC1,MPC2,MTHFD1L,OGDH,OGDHL,PARK7,PCCA,PDHB,PGK1,PGM1,PLP1,PNPLA…
GO.0032984	macromolecular complex disassembly	47	2.34e-13	ENSP00000196551,ENSP00000202773,ENSP00000222247,ENSP00000227378,ENSP00000230050,ENSP00000251453,ENSP00000253788,ENSP00000254950,ENSP00000262584,ENSP00000263354,ENSP00000270625,ENSP00000272317,ENSP00000272418,ENSP00000274242,ENSP00000293842,ENSP00000296674,ENSP00000298159,ENSP00000309334,ENSP00000322419,ENSP00000333837,ENSP00000334061,ENSP00000339095,ENSP00000339795,ENSP00000341730,ENSP00000346037…	CFL2,DNAJC6,GSPT1,HDAC6,HSPA8,KIF2A,KLC1,MRPL12,MRPL37,MRPS5,NAPA,NAPB,RPL10,RPL10A,RPL11,RPL13A,RPL15,RPL17,RPL18,RPL18A,RPL22,RPL23,RPL26,RPL27,RPL32,RPL35A,RPL37,RPL6,RPL7,RPL7A,RPL8,RPLP1,RPLP2,RPS11,RPS12,RPS15,RPS16,RPS23,RPS26,RPS27A,RPS29,RPS5,RPS6,RPS7,RPS8,SYNJ1,VPS4A
GO.0022904	respiratory electron transport chain	34	2.66e-13	ENSP00000205402,ENSP00000215375,ENSP00000215565,ENSP00000229379,ENSP00000243997,ENSP00000247655,ENSP00000252102,ENSP00000252711,ENSP00000253452,ENSP00000258424,ENSP00000259037,ENSP00000262507,ENSP00000263774,ENSP00000266544,ENSP00000268379,ENSP00000276062,ENSP00000290299,ENSP00000292475,ENSP00000296597,ENSP00000301587,ENSP00000315774,ENSP00000317780,ENSP00000322450,ENSP00000327268,ENSP00000330737…	ATP5D,ATP5E,ATP5F1,ATP5H,ATP5J2,ATP5O,COQ9,COX4I1,COX5A,COX5B,COX6A1,COX7C,DLD,ETFDH,NDUFA1,NDUFA10,NDUFA11,NDUFA12,NDUFA2,NDUFA6,NDUFA8,NDUFA9,NDUFAF2,NDUFB11,NDUFB5,NDUFB7,NDUFS3,NDUFS5,NDUFS8,NDUFV1,NDUFV2,NDUFV3,SNCA,UQCRC2
GO.0043241	protein complex disassembly	46	3.06e-13	ENSP00000196551,ENSP00000202773,ENSP00000222247,ENSP00000227378,ENSP00000230050,ENSP00000251453,ENSP00000253788,ENSP00000254950,ENSP00000262584,ENSP00000263354,ENSP00000270625,ENSP00000272317,ENSP00000272418,ENSP00000274242,ENSP00000293842,ENSP00000296674,ENSP00000298159,ENSP00000309334,ENSP00000322419,ENSP00000333837,ENSP00000334061,ENSP00000339095,ENSP00000339795,ENSP00000341730,ENSP00000346037…	CFL2,DNAJC6,GSPT1,HDAC6,HSPA8,KIF2A,MRPL12,MRPL37,MRPS5,NAPA,NAPB,RPL10,RPL10A,RPL11,RPL13A,RPL15,RPL17,RPL18,RPL18A,RPL22,RPL23,RPL26,RPL27,RPL32,RPL35A,RPL37,RPL6,RPL7,RPL7A,RPL8,RPLP1,RPLP2,RPS11,RPS12,RPS15,RPS16,RPS23,RPS26,RPS27A,RPS29,RPS5,RPS6,RPS7,RPS8,SYNJ1,VPS4A
GO.0006413	translational initiation	46	4.34e-13	ENSP00000196551,ENSP00000202773,ENSP00000216554,ENSP00000222247,ENSP00000230050,ENSP00000251453,ENSP00000253108,ENSP00000253788,ENSP00000262056,ENSP00000262584,ENSP00000270625,ENSP00000272317,ENSP00000272418,ENSP00000274242,ENSP00000293842,ENSP00000296674,ENSP00000309334,ENSP00000310040,ENSP00000313007,ENSP00000322419,ENSP00000333837,ENSP00000336721,ENSP00000339095,ENSP00000339795,ENSP00000341730…	EIF2A,EIF2S2,EIF3F,EIF3G,EIF3H,EIF3L,EIF4B,EIF5,LARP1,MRPL12,MRPL37,MRPS5,PABPC1,RPL10,RPL10A,RPL11,RPL13A,RPL15,RPL17,RPL18,RPL18A,RPL22,RPL23,RPL26,RPL27,RPL32,RPL35A,RPL37,RPL6,RPL7,RPL7A,RPL8,RPLP1,RPLP2,RPS11,RPS12,RPS15,RPS16,RPS23,RPS26,RPS27A,RPS29,RPS5,RPS6,RPS7,RPS8
GO.0048666	neuron development	96	4.42e-13	ENSP00000215832,ENSP00000216181,ENSP00000217244,ENSP00000217971,ENSP00000222256,ENSP00000222673,ENSP00000227322,ENSP00000227378,ENSP00000237500,ENSP00000242285,ENSP00000247271,ENSP00000252486,ENSP00000260130,ENSP00000261890,ENSP00000262506,ENSP00000262942,ENSP00000262948,ENSP00000263025,ENSP00000263270,ENSP00000263525,ENSP00000264039,ENSP00000265175,ENSP00000279593,ENSP00000281821,ENSP00000282561…	ACTG1,ADCY1,AGAP2,AP2M1,AP2S1,APOE,ARPC1A,ARPC2,ARPC5,BRSK1,CACNA1A,CAP1,CDC42,CLTA,CNTN2,CNTNAP2,CRMP1,CRTAC1,CSNK2A1,CSNK2A2,DLG3,DNM1,DPYSL4,DVL1,EHD1,EPHA4,EZR,GAS7,GIT1,GJA1,GNAQ,GPC1,GPRIN1,GRB2,GRIN2B,HCN1,HMGB1,HPRT1,HSP90AA1,HSP90AB1,HSPA8,HTT,L1CAM,LINGO1,LPPR4,MAP1B,MAP2K2,MAP6,MAPK1,MAPK3,MAPT,MTCH1,MYH9,MYL12B,MYL6,NCAM1,NCDN,NCSTN,NEDD4,NEFH,NTM,OGDH,OMG,PGRMC1,PICALM,PIP5K1C,PLP1,P…
GO.0048002	antigen processing and presentation of peptide antigen	39	1.27e-12	ENSP00000210313,ENSP00000219313,ENSP00000221114,ENSP00000223641,ENSP00000242285,ENSP00000247461,ENSP00000258198,ENSP00000261714,ENSP00000262193,ENSP00000263270,ENSP00000264639,ENSP00000265062,ENSP00000265175,ENSP00000272317,ENSP00000292644,ENSP00000292807,ENSP00000295901,ENSP00000300289,ENSP00000310129,ENSP00000311489,ENSP00000312122,ENSP00000320324,ENSP00000347329,ENSP00000350199,ENSP00000357879…	ACTR1A,AP1B1,AP1G1,AP2M1,AP2S1,BCAP31,BLMH,CANX,CLTA,DCTN2,DCTN6,DYNC1LI2,KIF2A,KIF3A,KIF3B,KLC1,NPEPPS,PDIA3,PSMB1,PSMB2,PSMC2,PSMC6,PSMD14,PSMD2,PSMD3,PSMD4,PSMD5,PSMD6,PSMD7,PSMD9,RAB7A,RPS27A,SAR1B,SEC13,SEC24B,SEC31A,SEC61B,SPTBN2,TPP2
GO.0072521	purine-containing compound metabolic process	58	1.48e-12	ENSP00000205402,ENSP00000215375,ENSP00000215565,ENSP00000222673,ENSP00000227378,ENSP00000229270,ENSP00000229277,ENSP00000234590,ENSP00000243052,ENSP00000243997,ENSP00000245552,ENSP00000252102,ENSP00000252711,ENSP00000255681,ENSP00000259037,ENSP00000262507,ENSP00000263774,ENSP00000264649,ENSP00000265174,ENSP00000266544,ENSP00000268379,ENSP00000273398,ENSP00000284719,ENSP00000290299,ENSP00000292475…	ADCY1,ADSSL1,AK1,AK3,AK4,ATP5D,ATP5E,ATP5F1,ATP5H,ATP5J2,ATP5O,ATP6V0A1,ATP6V1A,BAD,COQ9,DCAKD,DLD,ENO1,ENO2,ENO3,GMPS,GPI,GUCY1A3,HK1,HPRT1,HSPA8,IMPDH2,LDHA,MACROD1,MAT2B,NDUFA1,NDUFA10,NDUFA2,NDUFA6,NDUFA8,NDUFA9,NDUFB5,NDUFB7,NDUFS3,NDUFS5,NDUFS8,NDUFV1,NDUFV2,NDUFV3,NME2,NT5C,OGDH,OGDHL,OLA1,PAICS,PAPSS1,PDE1B,PGK1,PGM1,PPP2R5D,SNCA,TPI1,UQCRC2
GO.0000956	nuclear-transcribed mRNA catabolic process	39	2.32e-12	ENSP00000196551,ENSP00000202773,ENSP00000222247,ENSP00000230050,ENSP00000251453,ENSP00000253788,ENSP00000262056,ENSP00000262584,ENSP00000270625,ENSP00000272317,ENSP00000274242,ENSP00000293842,ENSP00000296674,ENSP00000309334,ENSP00000313007,ENSP00000322419,ENSP00000324804,ENSP00000325074,ENSP00000339095,ENSP00000339795,ENSP00000341730,ENSP00000346037,ENSP00000346088,ENSP00000348849,ENSP00000361076…	EIF4B,GSPT1,PABPC1,PPP2CA,PPP2R1A,PPP2R2A,RPL10,RPL10A,RPL11,RPL13A,RPL15,RPL17,RPL18,RPL18A,RPL22,RPL23,RPL26,RPL27,RPL32,RPL35A,RPL37,RPL6,RPL7,RPL7A,RPL8,RPLP1,RPLP2,RPS11,RPS12,RPS15,RPS16,RPS23,RPS26,RPS27A,RPS29,RPS5,RPS6,RPS7,RPS8
GO.0051650	establishment of vesicle localization	39	3.42e-12	ENSP00000053867,ENSP00000174653,ENSP00000222256,ENSP00000223369,ENSP00000247461,ENSP00000252699,ENSP00000261890,ENSP00000262061,ENSP00000262225,ENSP00000264414,ENSP00000264499,ENSP00000265175,ENSP00000282878,ENSP00000303145,ENSP00000305613,ENSP00000312122,ENSP00000312734,ENSP00000325002,ENSP00000325369,ENSP00000335333,ENSP00000338345,ENSP00000344456,ENSP00000347184,ENSP00000347329,ENSP00000350616…	ACTN4,AP3M2,AP3S1,BBS7,CANX,CDK5,COPA,COPG1,COPZ1,CPLX1,CPLX2,CTNNB1,CUL3,DCTN2,DDC,GRN,HTT,KIF3A,KIF3B,LIN7A,PIP5K1C,RAB11A,RAB3A,RAB3C,RAB8B,RIMS1,SAR1B,SEC13,SEC24B,SEC31A,SNCA,SNPH,SYNJ1,SYT2,TH,TMED10,TMED2,UNC13A,YKT6
GO.0065008	regulation of biological quality	237	3.42e-12	ENSP00000164139,ENSP00000196551,ENSP00000205061,ENSP00000205402,ENSP00000215904,ENSP00000215909,ENSP00000216181,ENSP00000216200,ENSP00000218230,ENSP00000219700,ENSP00000220931,ENSP00000225174,ENSP00000227378,ENSP00000228284,ENSP00000229416,ENSP00000230461,ENSP00000233143,ENSP00000233710,ENSP00000235329,ENSP00000236877,ENSP00000237500,ENSP00000237858,ENSP00000240185,ENSP00000247271,ENSP00000248437…	AAK1,AARS,ACADL,ACADVL,ACO1,ACTG1,ACTN2,ACTN4,ACTR3B,ADCY1,ADH5,ADRA2A,AK3,AKAP7,ALB,ALDH1A1,ANXA7,APOE,ARPC1A,ARPC2,ARPC5,ARPC5L,ATP1B1,ATP1B2,ATP2A2,ATP2B1,ATP2B4,ATP2C1,ATP6V0A1,ATP6V0C,ATP6V0D1,ATP6V1A,ATP6V1H,ATP8A1,BCAN,BCAP31,BCAR1,BCR,BRSK1,BSG,CALB1,CAMK2B,CAMK2G,CAP1,CAPG,CAPZB,CASK,CD47,CLIC4,CLSTN1,CNTN2,COPA,CPE,CPLX2,CRTC1,CSNK1E,CSRP1,CTNNB1,CUTC,DDB1,DHX9,DLD,DPP6,DTD1,DVL1,EHD1,E…
GO.0048699	generation of neurons	131	6.08e-12	ENSP00000053867,ENSP00000215832,ENSP00000215909,ENSP00000216181,ENSP00000217244,ENSP00000217971,ENSP00000222256,ENSP00000222673,ENSP00000227322,ENSP00000227378,ENSP00000227524,ENSP00000230461,ENSP00000237500,ENSP00000242285,ENSP00000244751,ENSP00000245304,ENSP00000248975,ENSP00000252486,ENSP00000254695,ENSP00000260130,ENSP00000260197,ENSP00000260386,ENSP00000261263,ENSP00000262013,ENSP00000262506…	ACTG1,ADCY1,AGAP2,AP2M1,AP2S1,APOE,ARPC1A,ARPC2,ARPC5,BIN1,BRSK1,CACNA1A,CAMK2B,CAP1,CASP3,CEND1,CLTA,CNTN2,CNTNAP2,CPNE5,CRMP1,CRTAC1,CRTC1,CSNK2A1,CSNK2A2,CTNNB1,DLG3,DNM1,DPYSL4,DVL1,EHD1,EZR,GAS7,GDI1,GIT1,GJA1,GNAQ,GPC1,GPRIN1,GRB2,GRIN2B,GRM5,GRN,HCN1,HMGB1,HNRNPK,HPRT1,HSP90AA1,HSP90AB1,HSPA8,HTT,IST1,ITM2C,ITPKA,KCNA1,L1CAM,LGALS1,LPPR4,LSAMP,MAGI2,MAP1B,MAP6,MAPK1,MAPK3,MARK1,MTCH1,MYH9,…
GO.0006414	translational elongation	40	8.26e-12	ENSP00000196551,ENSP00000202773,ENSP00000217182,ENSP00000222247,ENSP00000230050,ENSP00000236957,ENSP00000251453,ENSP00000253788,ENSP00000262584,ENSP00000270625,ENSP00000272317,ENSP00000272418,ENSP00000274242,ENSP00000293842,ENSP00000296674,ENSP00000307940,ENSP00000309334,ENSP00000322419,ENSP00000322439,ENSP00000333837,ENSP00000339095,ENSP00000339795,ENSP00000341730,ENSP00000346037,ENSP00000346088…	EEF1A2,EEF1B2,EEF2,MRPL12,MRPL37,MRPS5,RPL10,RPL10A,RPL11,RPL13A,RPL15,RPL17,RPL18,RPL18A,RPL22,RPL23,RPL26,RPL27,RPL32,RPL35A,RPL37,RPL6,RPL7,RPL7A,RPL8,RPLP1,RPLP2,RPS11,RPS12,RPS15,RPS16,RPS23,RPS26,RPS27A,RPS29,RPS5,RPS6,RPS7,RPS8,TUFM
GO.0051128	regulation of cellular component organization	184	8.46e-12	ENSP00000053867,ENSP00000215832,ENSP00000215904,ENSP00000215909,ENSP00000216181,ENSP00000217244,ENSP00000220325,ENSP00000221166,ENSP00000222256,ENSP00000225174,ENSP00000225573,ENSP00000227251,ENSP00000227378,ENSP00000228284,ENSP00000230461,ENSP00000233143,ENSP00000234310,ENSP00000234590,ENSP00000236192,ENSP00000237500,ENSP00000240139,ENSP00000241600,ENSP00000244751,ENSP00000245304,ENSP00000246868…	AAK1,ABI2,ACTN2,ACTR3B,ANXA7,AP2M1,AP2S1,APOE,APPL1,ARF6,ARFIP2,ARPC1A,ARPC5,ARPC5L,ATAD1,ATP1B1,ATP8A1,BAD,BCAR1,BCR,BIN1,CACNA1A,CAMSAP2,CAND1,CAPG,CAPN2,CAPZA1,CAPZA2,CAPZB,CD47,CDH13,CFL2,CHMP2A,CHORDC1,CLIC4,CLSTN1,CNTN2,CPNE5,CRTC1,CRYAB,CSNK1E,CSNK2A1,CSNK2A2,CST3,CTNNB1,CUL3,DNAJB2,DNAJC6,DNM1L,DPP10,DVL1,EHD1,EHD4,EIF5A,ELMOD1,EML2,ENO1,FMNL1,GAS7,GDI1,GJA1,GNA13,GOLPH3,GRB2,GRN,HAPLN1,H…
GO.0002478	antigen processing and presentation of exogenous peptide antigen	35	1.24e-11	ENSP00000210313,ENSP00000219313,ENSP00000221114,ENSP00000223641,ENSP00000242285,ENSP00000247461,ENSP00000258198,ENSP00000262193,ENSP00000263270,ENSP00000264639,ENSP00000265062,ENSP00000265175,ENSP00000272317,ENSP00000292644,ENSP00000292807,ENSP00000295901,ENSP00000300289,ENSP00000310129,ENSP00000311489,ENSP00000312122,ENSP00000347329,ENSP00000350199,ENSP00000357879,ENSP00000358921,ENSP00000362334…	ACTR1A,AP1B1,AP1G1,AP2M1,AP2S1,CANX,CLTA,DCTN2,DCTN6,DYNC1LI2,KIF2A,KIF3A,KIF3B,KLC1,PDIA3,PSMB1,PSMB2,PSMC2,PSMC6,PSMD14,PSMD2,PSMD3,PSMD4,PSMD5,PSMD6,PSMD7,PSMD9,RAB7A,RPS27A,SAR1B,SEC13,SEC24B,SEC31A,SEC61B,SPTBN2
GO.0019882	antigen processing and presentation	41	1.25e-11	ENSP00000210313,ENSP00000219313,ENSP00000221114,ENSP00000223641,ENSP00000242285,ENSP00000247461,ENSP00000258198,ENSP00000261714,ENSP00000262193,ENSP00000263270,ENSP00000264639,ENSP00000265062,ENSP00000265175,ENSP00000272317,ENSP00000282878,ENSP00000292644,ENSP00000292807,ENSP00000295901,ENSP00000300289,ENSP00000310129,ENSP00000311489,ENSP00000312122,ENSP00000312734,ENSP00000320324,ENSP00000347329…	ACTR1A,AP1B1,AP1G1,AP2M1,AP2S1,BCAP31,BLMH,CANX,CLTA,DCTN2,DCTN6,DYNC1LI2,KIF2A,KIF3A,KIF3B,KLC1,NPEPPS,PDIA3,PSMB1,PSMB2,PSMC2,PSMC6,PSMD14,PSMD2,PSMD3,PSMD4,PSMD5,PSMD6,PSMD7,PSMD9,RAB3C,RAB7A,RAB8B,RPS27A,SAR1B,SEC13,SEC24B,SEC31A,SEC61B,SPTBN2,TPP2
GO.0043436	oxoacid metabolic process	101	1.3e-11	ENSP00000075120,ENSP00000168216,ENSP00000175506,ENSP00000216465,ENSP00000216951,ENSP00000220966,ENSP00000222673,ENSP00000228740,ENSP00000229270,ENSP00000229277,ENSP00000231572,ENSP00000233710,ENSP00000234590,ENSP00000243167,ENSP00000245206,ENSP00000257694,ENSP00000258873,ENSP00000260985,ENSP00000261416,ENSP00000261772,ENSP00000261875,ENSP00000262428,ENSP00000263025,ENSP00000264039,ENSP00000265052…	AARS,ACADL,ACADVL,ACO1,ACSBG1,ACSL1,ACY1,ADSSL1,AIMP1,ALB,ALDH1L1,ALDH4A1,AMT,ASNS,ASRGL1,BCAN,BSG,CACNA1A,COTL1,CTPS1,CYB5A,CYB5R3,DBT,DDC,DTD1,ENO1,ENO2,ENO3,ERO1L,ETFDH,FAAH,FAM213B,FASN,GAD1,GARS,GART,GLUD1,GMPS,GOT2,GPC1,GPI,GPT,GSS,GSTZ1,HADH,HEXA,HEXB,HK1,HMGCL,HSD17B10,HSD17B12,HTT,IDH1,IDH2,L2HGDH,LARS,LTA4H,MAPK3,MCCC1,MDH1,ME1,ME3,MGLL,MPC1,MPC2,MTHFD1L,OGDH,OGDHL,PAPSS1,PARK7,PCCA,PDH…
GO.0008152	metabolic process	577	1.56e-11	ENSP00000000233,ENSP00000075120,ENSP00000158166,ENSP00000164139,ENSP00000175506,ENSP00000196551,ENSP00000202773,ENSP00000210313,ENSP00000210444,ENSP00000215375,ENSP00000215565,ENSP00000215570,ENSP00000215773,ENSP00000215832,ENSP00000215904,ENSP00000216038,ENSP00000216181,ENSP00000216252,ENSP00000216330,ENSP00000216465,ENSP00000216554,ENSP00000216780,ENSP00000216951,ENSP00000217244,ENSP00000218230…	AAK1,ABCB8,ABCF2,ABI2,ACAD9,ACADL,ACADVL,ACO1,ACSBG1,ACYP1,ACYP2,ADCK1,ADCY1,AGK,AIMP1,AK1,AK3,AK4,ALB,ALDH1A1,ALDH1L1,ALDH4A1,ALYREF,AMT,ANP32A,ANXA7,APEH,APOA1BP,APOE,ARF5,ARF6,ARL8A,ASAH1,ASNS,ASRGL1,ATAD1,ATG16L1,ATP1B1,ATP1B2,ATP2A2,ATP2B1,ATP2B4,ATP2C1,ATP5D,ATP5F1,ATP5H,ATP5J2,ATP6V0A1,ATP6V0C,ATP6V1A,ATP6V1H,ATP8A1,BAD,BCAN,BCL2L13,BDH1,BLMH,BLVRB,BRE,BRSK1,BSG,C11orf54,C19orf10,C1QB,C22o…
GO.0043043	peptide biosynthetic process	56	2.54e-11	ENSP00000196551,ENSP00000202773,ENSP00000216554,ENSP00000216951,ENSP00000217182,ENSP00000222247,ENSP00000223641,ENSP00000229416,ENSP00000230050,ENSP00000231572,ENSP00000236957,ENSP00000237530,ENSP00000241600,ENSP00000251453,ENSP00000253108,ENSP00000261772,ENSP00000262056,ENSP00000270625,ENSP00000272317,ENSP00000272418,ENSP00000296255,ENSP00000307940,ENSP00000310040,ENSP00000313007,ENSP00000322419…	AARS,AIMP1,DDOST,EEF1A2,EEF1B2,EEF2,EIF2A,EIF2S2,EIF3F,EIF3G,EIF3H,EIF3L,EIF4B,EIF5,GARS,GCLC,GSPT1,GSS,HAGH,LARP1,LARS,MRPL12,MRPL37,MRPS2,MRPS5,NACA,PABPC1,PPA1,PPA2,RARS,RPL10,RPL17,RPL18,RPL18A,RPL22,RPL35A,RPL6,RPL7,RPL7A,RPLP1,RPLP2,RPN1,RPN2,RPS11,RPS12,RPS15,RPS16,RPS27A,RPS5,RRBP1,SEC61B,TARSL2,TUFM,VARS,WARS,YARS
GO.0051656	establishment of organelle localization	48	3.69e-11	ENSP00000053867,ENSP00000174653,ENSP00000216181,ENSP00000222256,ENSP00000223369,ENSP00000247461,ENSP00000252699,ENSP00000254950,ENSP00000262061,ENSP00000262225,ENSP00000264414,ENSP00000264499,ENSP00000265175,ENSP00000282878,ENSP00000296755,ENSP00000303145,ENSP00000305613,ENSP00000309503,ENSP00000310440,ENSP00000312122,ENSP00000312734,ENSP00000314458,ENSP00000325002,ENSP00000325369,ENSP00000335333…	ACTN4,AP3M2,AP3S1,BBS7,CANX,CDC42,CDK5,CHMP2A,COPA,COPG1,COPZ1,CPLX1,CPLX2,CTNNB1,CUL3,DCTN2,DDC,GRN,HTT,KIF3A,KIF3B,LIN7A,MAP1B,MAPT,MYH9,PIP5K1C,RAB3A,RAB3C,RAB8B,RAN,RHOT1,RIMS1,SAR1B,SEC13,SEC24B,SEC31A,SNCA,SNPH,SPIRE1,SYNJ1,SYT2,TH,TMED10,TMED2,UNC13A,VPS4A,YKT6,YWHAZ
GO.0006415	translational termination	37	4.42e-11	ENSP00000196551,ENSP00000202773,ENSP00000222247,ENSP00000230050,ENSP00000251453,ENSP00000253788,ENSP00000262584,ENSP00000270625,ENSP00000272317,ENSP00000272418,ENSP00000274242,ENSP00000293842,ENSP00000296674,ENSP00000309334,ENSP00000322419,ENSP00000333837,ENSP00000339095,ENSP00000339795,ENSP00000341730,ENSP00000346037,ENSP00000346088,ENSP00000348849,ENSP00000354086,ENSP00000361076,ENSP00000363018…	GSPT1,MRPL12,MRPL37,MRPS5,RPL10,RPL10A,RPL11,RPL13A,RPL15,RPL17,RPL18,RPL18A,RPL22,RPL23,RPL26,RPL27,RPL32,RPL35A,RPL37,RPL6,RPL7,RPL7A,RPL8,RPLP1,RPLP2,RPS11,RPS12,RPS15,RPS16,RPS23,RPS26,RPS27A,RPS29,RPS5,RPS6,RPS7,RPS8
GO.0061564	axon development	68	4.66e-11	ENSP00000215832,ENSP00000216181,ENSP00000217244,ENSP00000217971,ENSP00000222256,ENSP00000227322,ENSP00000227378,ENSP00000237500,ENSP00000242285,ENSP00000260130,ENSP00000262506,ENSP00000262942,ENSP00000262948,ENSP00000263025,ENSP00000263270,ENSP00000263525,ENSP00000264039,ENSP00000278568,ENSP00000279593,ENSP00000281821,ENSP00000291700,ENSP00000292807,ENSP00000294785,ENSP00000295685,ENSP00000296440…	ACTG1,ADCY1,AGAP2,AP2M1,AP2S1,ARPC1A,ARPC2,ARPC5,BRSK1,CAP1,CDC42,CLTA,CRMP1,CRTAC1,CSNK2A1,CSNK2A2,DLG3,DNM1,DPYSL4,DVL1,EPHA4,EZR,GIT1,GPC1,GRB2,GRIN2B,HSP90AA1,HSP90AB1,HSPA8,L1CAM,LPPR4,MAP1B,MAP2K2,MAPK1,MAPK3,MAPT,MYH9,MYL12B,MYL6,NCAM1,NCSTN,NEFH,NFASC,PAK1,PGRMC1,PICALM,PIP5K1C,PLP1,PLXNB1,PRNP,RAB3A,RAB8B,RAC1,RAPH1,RHOA,RHOG,S100A6,S100B,SCN1B,SDCBP,SPTBN2,SRC,TLN1,TNR,TRIO,TSPAN2,USP9X…
GO.0043604	amide biosynthetic process	61	5.51e-11	ENSP00000175506,ENSP00000196551,ENSP00000202773,ENSP00000216554,ENSP00000216951,ENSP00000217182,ENSP00000222247,ENSP00000223641,ENSP00000229416,ENSP00000230050,ENSP00000231572,ENSP00000236957,ENSP00000237530,ENSP00000241600,ENSP00000251453,ENSP00000253108,ENSP00000261772,ENSP00000262056,ENSP00000270625,ENSP00000272317,ENSP00000272418,ENSP00000296255,ENSP00000307940,ENSP00000310040,ENSP00000313007…	AARS,AGK,AIMP1,ASNS,DDOST,EEF1A2,EEF1B2,EEF2,EIF2A,EIF2S2,EIF3F,EIF3G,EIF3H,EIF3L,EIF4B,EIF5,GARS,GART,GCLC,GSPT1,GSS,HAGH,HTT,LARP1,LARS,MRPL12,MRPL37,MRPS2,MRPS5,MTHFD1L,NACA,PABPC1,PPA1,PPA2,RARS,RPL10,RPL17,RPL18,RPL18A,RPL22,RPL35A,RPL6,RPL7,RPL7A,RPLP1,RPLP2,RPN1,RPN2,RPS11,RPS12,RPS15,RPS16,RPS27A,RPS5,RRBP1,SEC61B,TARSL2,TUFM,VARS,WARS,YARS
GO.0051186	cofactor metabolic process	48	8.19e-11	ENSP00000205402,ENSP00000215904,ENSP00000222214,ENSP00000222553,ENSP00000222673,ENSP00000225573,ENSP00000229270,ENSP00000229277,ENSP00000229319,ENSP00000234590,ENSP00000260985,ENSP00000262507,ENSP00000263368,ENSP00000265462,ENSP00000265594,ENSP00000266544,ENSP00000278353,ENSP00000280346,ENSP00000280362,ENSP00000281455,ENSP00000282541,ENSP00000285930,ENSP00000290354,ENSP00000307241,ENSP00000320171…	ACSL1,AKR1B1,ALDH1L1,APOA1BP,BLVRB,CBR3,COQ9,CRYZL1,DCAKD,DLAT,DLD,ENO1,ENO2,ENO3,FDXR,FECH,GART,GCDH,GPD1L,GPI,HK1,HMGCL,HSD17B12,HSD17B4,IDH1,LDHB,MAT2B,MCCC1,MDH1,ME1,MTHFD1L,NAMPT,NDUFA9,OGDH,OGDHL,PCCA,PDHB,PDXP,PGK1,PGM1,PKM,PNPO,PPP2R5D,PPT1,PRDX5,PTS,SUCLG1,TPI1
GO.0051640	organelle localization	54	8.49e-11	ENSP00000053867,ENSP00000174653,ENSP00000216181,ENSP00000222256,ENSP00000223369,ENSP00000235329,ENSP00000247461,ENSP00000252699,ENSP00000254950,ENSP00000258198,ENSP00000262061,ENSP00000262225,ENSP00000264414,ENSP00000264499,ENSP00000265175,ENSP00000282878,ENSP00000295897,ENSP00000296755,ENSP00000303145,ENSP00000305613,ENSP00000307093,ENSP00000309503,ENSP00000310440,ENSP00000312122,ENSP00000312734…	ACTN4,ALB,AP3M2,AP3S1,BBS7,CANX,CDC42,CDK5,CHMP2A,COPA,COPG1,COPZ1,CPLX1,CPLX2,CTNNB1,CUL3,DCTN2,DDC,DYNC1LI2,GRN,HDAC6,HTT,KIF3A,KIF3B,LIN7A,MAP1B,MAP6,MAPT,MFN2,MYH9,PIP5K1C,RAB3A,RAB3C,RAB8B,RAN,RHOT1,RIMS1,SAR1B,SEC13,SEC24B,SEC31A,SNCA,SNPH,SPIRE1,STX7,SYNJ1,SYT2,TH,TMED10,TMED2,UNC13A,VPS4A,YKT6,YWHAZ
GO.0006412	translation	53	8.51e-11	ENSP00000196551,ENSP00000202773,ENSP00000216554,ENSP00000217182,ENSP00000222247,ENSP00000223641,ENSP00000230050,ENSP00000231572,ENSP00000236957,ENSP00000237530,ENSP00000241600,ENSP00000251453,ENSP00000253108,ENSP00000261772,ENSP00000262056,ENSP00000270625,ENSP00000272317,ENSP00000272418,ENSP00000296255,ENSP00000307940,ENSP00000310040,ENSP00000313007,ENSP00000322419,ENSP00000322439,ENSP00000333837…	AARS,AIMP1,DDOST,EEF1A2,EEF1B2,EEF2,EIF2A,EIF2S2,EIF3F,EIF3G,EIF3H,EIF3L,EIF4B,EIF5,GARS,GSPT1,LARP1,LARS,MRPL12,MRPL37,MRPS2,MRPS5,NACA,PABPC1,PPA1,PPA2,RARS,RPL10,RPL17,RPL18,RPL18A,RPL22,RPL35A,RPL6,RPL7,RPL7A,RPLP1,RPLP2,RPN1,RPN2,RPS11,RPS12,RPS15,RPS16,RPS27A,RPS5,RRBP1,SEC61B,TARSL2,TUFM,VARS,WARS,YARS
GO.0060627	regulation of vesicle-mediated transport	57	8.51e-11	ENSP00000215832,ENSP00000220325,ENSP00000222256,ENSP00000236192,ENSP00000250559,ENSP00000252699,ENSP00000254950,ENSP00000260130,ENSP00000260197,ENSP00000260818,ENSP00000261263,ENSP00000262948,ENSP00000263025,ENSP00000263270,ENSP00000263354,ENSP00000265062,ENSP00000265175,ENSP00000273666,ENSP00000280155,ENSP00000282878,ENSP00000295987,ENSP00000298316,ENSP00000303208,ENSP00000303507,ENSP00000305613…	AAK1,ACTN2,ACTN4,ADRA2A,AP1G1,AP2S1,ARF6,ATAD1,BCR,BIN1,CACNA1A,CD47,CDH13,CHMP2A,CPLX1,CPLX2,DNAJC13,DNAJC6,EHD1,EHD4,EZR,HMGB1,HNRNPK,MAGI2,MAP2K2,MAPK1,MAPK3,MSN,NAPA,PCSK9,PICALM,PLCB1,PPT1,RAB21,RAB3A,RAB3C,RAB5C,RAB7A,RAB8B,RAC1,RAP1B,RAPGEF4,SCAMP5,SDCBP,SEC24B,SNCA,SNX12,SORL1,SRC,STXBP5,STXBP5L,SYN1,SYNJ1,SYT2,VAMP4,VPS16,VPS4A
GO.0006401	RNA catabolic process	41	8.56e-11	ENSP00000196551,ENSP00000202773,ENSP00000222247,ENSP00000227322,ENSP00000230050,ENSP00000251453,ENSP00000253788,ENSP00000262056,ENSP00000262584,ENSP00000270625,ENSP00000272317,ENSP00000274242,ENSP00000293842,ENSP00000296674,ENSP00000309334,ENSP00000313007,ENSP00000322419,ENSP00000324804,ENSP00000325074,ENSP00000339095,ENSP00000339795,ENSP00000341730,ENSP00000346037,ENSP00000346088,ENSP00000348849…	EIF4B,GSPT1,PABPC1,PPP2CA,PPP2R1A,PPP2R2A,RPL10,RPL10A,RPL11,RPL13A,RPL15,RPL17,RPL18,RPL18A,RPL22,RPL23,RPL26,RPL27,RPL32,RPL35A,RPL37,RPL6,RPL7,RPL7A,RPL8,RPLP1,RPLP2,RPS11,RPS12,RPS15,RPS16,RPS23,RPS26,RPS27A,RPS29,RPS5,RPS6,RPS7,RPS8,XRN2,ZNF259
GO.0044237	cellular metabolic process	516	8.67e-11	ENSP00000075120,ENSP00000158166,ENSP00000164139,ENSP00000168216,ENSP00000175506,ENSP00000196551,ENSP00000202773,ENSP00000210313,ENSP00000210444,ENSP00000215375,ENSP00000215565,ENSP00000215570,ENSP00000215773,ENSP00000215832,ENSP00000215904,ENSP00000216038,ENSP00000216252,ENSP00000216330,ENSP00000216465,ENSP00000216554,ENSP00000216951,ENSP00000217182,ENSP00000217244,ENSP00000218230,ENSP00000219313…	AAK1,ABI2,ACADL,ACADVL,ACO1,ACSBG1,ACYP1,ACYP2,ADCK1,ADCY1,ADH5,AGK,AIMP1,AK1,AK3,AK4,ALB,ALDH1A1,ALDH1L1,ALDH4A1,ALYREF,AMT,ANP32A,ANXA7,APEH,APOA1BP,APOE,ASAH1,ASNA1,ASNS,ASRGL1,ATG16L1,ATP5D,ATP5E,ATP5F1,ATP5H,ATP5J2,ATP5O,ATP6V0A1,ATP6V0D1,ATP6V1A,BAD,BCAN,BDH1,BLMH,BLVRB,BRE,BRSK1,BSG,C19orf10,C22orf28,CA1,CAB39,CALCOCO1,CAMK4,CAMKK1,CAMKK2,CAMKV,CAMLG,CAND1,CAPN2,CASK,CASP3,CBR3,CCT4,CCT5,C…
GO.0022008	neurogenesis	132	1.06e-10	ENSP00000053867,ENSP00000215832,ENSP00000215909,ENSP00000216181,ENSP00000217244,ENSP00000217971,ENSP00000222256,ENSP00000222673,ENSP00000227322,ENSP00000227378,ENSP00000227524,ENSP00000230461,ENSP00000237500,ENSP00000242285,ENSP00000244751,ENSP00000245304,ENSP00000248975,ENSP00000252486,ENSP00000254695,ENSP00000260130,ENSP00000260197,ENSP00000260386,ENSP00000261263,ENSP00000261416,ENSP00000262013…	ACTG1,ADCY1,AGAP2,AP2M1,AP2S1,APOE,ARPC1A,ARPC2,ARPC5,BIN1,BRSK1,CACNA1A,CAMK2B,CAP1,CASP3,CEND1,CLTA,CNTN2,CNTNAP2,CPNE5,CRMP1,CRTAC1,CRTC1,CSNK2A1,CSNK2A2,CTNNB1,DLG3,DNM1,DPYSL4,DVL1,EHD1,EZR,GAS7,GDI1,GIT1,GJA1,GNAQ,GPC1,GPRIN1,GRB2,GRIN2B,GRM5,GRN,GSN,HCN1,HEXB,HMGB1,HNRNPK,HPRT1,HSP90AA1,HSP90AB1,HSPA8,HTT,IST1,ITM2C,ITPKA,KCNA1,L1CAM,LGALS1,LPPR4,LSAMP,MAGI2,MAP1B,MAP6,MAPK1,MAPK3,MARK1,MT…
GO.0048667	cell morphogenesis involved in neuron differentiation	69	1.13e-10	ENSP00000215832,ENSP00000216181,ENSP00000217244,ENSP00000217971,ENSP00000222256,ENSP00000227378,ENSP00000237500,ENSP00000242285,ENSP00000260130,ENSP00000262506,ENSP00000262942,ENSP00000262948,ENSP00000263025,ENSP00000263270,ENSP00000263525,ENSP00000264039,ENSP00000265175,ENSP00000278568,ENSP00000279593,ENSP00000281821,ENSP00000291700,ENSP00000292807,ENSP00000293441,ENSP00000294785,ENSP00000295685…	ACTG1,ADCY1,AGAP2,AP2M1,AP2S1,ARPC1A,ARPC2,ARPC5,BRSK1,CACNA1A,CAP1,CDC42,CLTA,CNTN2,CRMP1,CSNK2A1,CSNK2A2,DLG3,DNM1,DPYSL4,DVL1,EPHA4,EZR,GIT1,GPC1,GRB2,GRIN2B,HPRT1,HSP90AA1,HSP90AB1,HSPA8,L1CAM,LPPR4,MAP1B,MAP2K2,MAP6,MAPK1,MAPK3,MAPT,MYH9,MYL12B,MYL6,NCAM1,NCSTN,NEFH,NFASC,PAK1,PGRMC1,PICALM,PIP5K1C,PLXNB1,PRNP,RAB3A,RAB8B,RAPH1,RHOA,RHOG,S100A6,S100B,SCN1B,SDCBP,SEC24B,SHANK1,SPTBN2,SRC,TLN1…
GO.0008219	cell death	113	1.16e-10	ENSP00000210313,ENSP00000215832,ENSP00000215909,ENSP00000217244,ENSP00000219313,ENSP00000222308,ENSP00000227251,ENSP00000227322,ENSP00000229416,ENSP00000233893,ENSP00000234310,ENSP00000235329,ENSP00000240139,ENSP00000240185,ENSP00000243052,ENSP00000248975,ENSP00000253083,ENSP00000256637,ENSP00000257694,ENSP00000259667,ENSP00000260385,ENSP00000261366,ENSP00000261716,ENSP00000262193,ENSP00000262506…	AIMP1,APPL1,ARF6,BCAP31,BCL2L13,BRE,C19orf10,CACNA1A,CASP3,CDK5,CLIC4,CRIP1,CRYAB,CSNK2A1,CSNK2A2,CST3,CTNNB1,CYFIP2,DNM1L,DPYSL4,EIF5A,ERO1L,FAM82A2,FKBP8,GCLC,GJA1,GPI,GSN,H1F0,HINT2,HIP1R,HMGB1,HSPD1,HSPE1,HTT,IGBP1,ITGB2,ITPR1,LGALS1,LMNB1,MADD,MAGI1,MAPK1,MAPK3,MFN2,MTCH1,MTFP1,NAE1,NCSTN,NISCH,NUDT2,OGT,OPA1,PAK1,PARK7,PCSK9,PDCD5,PDE1B,PEA15,PGAM5,PKM,PNPLA8,PPID,PPP2CA,PPP2R1A,PPP2R5C,PPP…
GO.0048812	neuron projection morphogenesis	70	1.2e-10	ENSP00000215832,ENSP00000216181,ENSP00000217244,ENSP00000217971,ENSP00000222256,ENSP00000227378,ENSP00000237500,ENSP00000242285,ENSP00000260130,ENSP00000262506,ENSP00000262942,ENSP00000262948,ENSP00000263025,ENSP00000263270,ENSP00000263525,ENSP00000264039,ENSP00000278568,ENSP00000279593,ENSP00000281821,ENSP00000282561,ENSP00000291700,ENSP00000292807,ENSP00000293441,ENSP00000294785,ENSP00000295685…	ACTG1,ADCY1,AGAP2,AP2M1,AP2S1,ARPC1A,ARPC2,ARPC5,BRSK1,CACNA1A,CAP1,CDC42,CLTA,CNTN2,CRMP1,CSNK2A1,CSNK2A2,DLG3,DNM1,DPYSL4,DVL1,EPHA4,EZR,GAS7,GIT1,GJA1,GPC1,GRB2,GRIN2B,HPRT1,HSP90AA1,HSP90AB1,HSPA8,L1CAM,LPPR4,MAP1B,MAP2K2,MAP6,MAPK1,MAPK3,MAPT,MYH9,MYL12B,MYL6,NCAM1,NCSTN,NEFH,NFASC,PAK1,PGRMC1,PICALM,PIP5K1C,PLXNB1,PRNP,RAB3A,RAB8B,RAPH1,RHOA,RHOG,S100A6,S100B,SCN1B,SDCBP,SHANK1,SPTBN2,SRC,T…
GO.0030030	cell projection organization	103	1.5e-10	ENSP00000215832,ENSP00000217244,ENSP00000217971,ENSP00000222256,ENSP00000227322,ENSP00000227378,ENSP00000237500,ENSP00000242285,ENSP00000245304,ENSP00000247271,ENSP00000252486,ENSP00000254584,ENSP00000260130,ENSP00000260386,ENSP00000261890,ENSP00000262506,ENSP00000262942,ENSP00000262948,ENSP00000263025,ENSP00000263270,ENSP00000263525,ENSP00000263867,ENSP00000264039,ENSP00000264499,ENSP00000265070…	ACTG1,ACTN2,ADCY1,AGAP2,AP2M1,AP2S1,APOE,ARFIP2,ARPC1A,ARPC2,ARPC5,ASAP1,ATP6V0D1,BBS7,BRSK1,CACNA1A,CAP1,CAPG,CDH13,CLTA,CNTNAP2,CRMP1,CRTAC1,CSNK2A1,CSNK2A2,DLG3,DNM1,DPYSL4,DVL1,EHD1,EPHA4,EZR,GAS7,GIT1,GJA1,GOLPH3,GPC1,GPRIN1,GRB2,GRIN2B,GSN,HMGB1,HPRT1,HSP90AA1,HSP90AB1,HSPA8,ITPKA,KIF3A,L1CAM,LINGO1,LPPR4,MAP1B,MAP2K2,MAP6,MAPK1,MAPK3,MAPT,MTOR,MYL12B,MYL6,NCAM1,NCDN,NCSTN,NEDD4,NEFH,NFASC,…
GO.0007409	axonogenesis	65	1.87e-10	ENSP00000215832,ENSP00000216181,ENSP00000217244,ENSP00000217971,ENSP00000222256,ENSP00000227378,ENSP00000237500,ENSP00000242285,ENSP00000260130,ENSP00000262506,ENSP00000262942,ENSP00000262948,ENSP00000263025,ENSP00000263270,ENSP00000263525,ENSP00000264039,ENSP00000278568,ENSP00000279593,ENSP00000281821,ENSP00000291700,ENSP00000292807,ENSP00000294785,ENSP00000295685,ENSP00000296440,ENSP00000296755…	ACTG1,ADCY1,AGAP2,AP2M1,AP2S1,ARPC1A,ARPC2,ARPC5,BRSK1,CAP1,CDC42,CLTA,CNTN2,CRMP1,CSNK2A1,CSNK2A2,DLG3,DNM1,DPYSL4,DVL1,EPHA4,EZR,GIT1,GPC1,GRB2,GRIN2B,HSP90AA1,HSP90AB1,HSPA8,L1CAM,LPPR4,MAP1B,MAP2K2,MAPK1,MAPK3,MAPT,MYH9,MYL12B,MYL6,NCAM1,NCSTN,NEFH,NFASC,PAK1,PGRMC1,PICALM,PIP5K1C,PLXNB1,PRNP,RAB3A,RAB8B,RAC1,RAPH1,RHOA,RHOG,S100A6,S100B,SCN1B,SDCBP,SPTBN2,SRC,TLN1,TNR,TRIO,USP9X
GO.0044265	cellular macromolecule catabolic process	87	2.99e-10	ENSP00000196551,ENSP00000202773,ENSP00000210313,ENSP00000219313,ENSP00000222247,ENSP00000223641,ENSP00000227322,ENSP00000227524,ENSP00000229268,ENSP00000230050,ENSP00000245816,ENSP00000250495,ENSP00000251453,ENSP00000251968,ENSP00000253788,ENSP00000254950,ENSP00000262056,ENSP00000262193,ENSP00000262584,ENSP00000263228,ENSP00000264039,ENSP00000264414,ENSP00000264639,ENSP00000265062,ENSP00000270625…	CAPN2,CASP3,CLPP,CTSB,CUL3,DDB1,DNAJB2,EIF4B,ERLIN2,GPC1,GSPT1,H1F0,HDAC6,HECTD1,HMGB1,HSP90B1,NEDD4,NEDD8,PABPC1,PCSK9,PPP2CA,PPP2R1A,PPP2R2A,PPP2R5C,PPT1,PRPF19,PSMB1,PSMB2,PSMC2,PSMC6,PSMD14,PSMD2,PSMD3,PSMD4,PSMD5,PSMD6,PSMD7,PSMD9,RAB7A,RAD23B,RNF7,RPL10,RPL10A,RPL11,RPL13A,RPL15,RPL17,RPL18,RPL18A,RPL22,RPL23,RPL26,RPL27,RPL32,RPL35A,RPL37,RPL6,RPL7,RPL7A,RPL8,RPLP1,RPLP2,RPS11,RPS12,RPS15,…
GO.1901361	organic cyclic compound catabolic process	59	3.6e-10	ENSP00000196551,ENSP00000202773,ENSP00000215904,ENSP00000216465,ENSP00000222247,ENSP00000227322,ENSP00000230050,ENSP00000243052,ENSP00000245206,ENSP00000245552,ENSP00000248975,ENSP00000251453,ENSP00000252486,ENSP00000253788,ENSP00000261755,ENSP00000262056,ENSP00000262584,ENSP00000263368,ENSP00000270625,ENSP00000272317,ENSP00000274242,ENSP00000290597,ENSP00000293842,ENSP00000296674,ENSP00000298556…	ALDH1L1,ALDH4A1,APOE,BLVRB,CASP3,EIF4B,ENTPD2,FAH,GOT2,GSPT1,GSTZ1,H1F0,HMGB1,HPRT1,MAOA,NT5C,NUDT5,PABPC1,PDE1B,PDXP,PPP2CA,PPP2R1A,PPP2R2A,RPL10,RPL10A,RPL11,RPL13A,RPL15,RPL17,RPL18,RPL18A,RPL22,RPL23,RPL26,RPL27,RPL32,RPL35A,RPL37,RPL6,RPL7,RPL7A,RPL8,RPLP1,RPLP2,RPS11,RPS12,RPS15,RPS16,RPS23,RPS26,RPS27A,RPS29,RPS5,RPS6,RPS7,RPS8,XRN2,YWHAH,ZNF259
GO.0030182	neuron differentiation	101	4.32e-10	ENSP00000215832,ENSP00000216181,ENSP00000217244,ENSP00000217971,ENSP00000222256,ENSP00000222673,ENSP00000227322,ENSP00000227378,ENSP00000237500,ENSP00000242285,ENSP00000247271,ENSP00000252486,ENSP00000260130,ENSP00000261890,ENSP00000262506,ENSP00000262942,ENSP00000262948,ENSP00000263025,ENSP00000263270,ENSP00000263354,ENSP00000263525,ENSP00000264039,ENSP00000265175,ENSP00000279593,ENSP00000281821…	ACTG1,ADCY1,AGAP2,AP2M1,AP2S1,APOE,ARPC1A,ARPC2,ARPC5,BRSK1,CACNA1A,CAP1,CASP3,CEND1,CLTA,CNTN2,CNTNAP2,CRMP1,CRTAC1,CSNK2A1,CSNK2A2,CTNNB1,DLG3,DNM1,DPYSL4,DVL1,EHD1,EPHA4,EZR,GAS7,GIT1,GJA1,GNAQ,GPC1,GPRIN1,GRB2,GRIN2B,HCN1,HMGB1,HPRT1,HSP90AA1,HSP90AB1,HSPA8,HTT,ITM2C,L1CAM,LINGO1,LPPR4,MAP1B,MAP2K2,MAP6,MAPK1,MAPK3,MAPT,MTCH1,MYH9,MYL12B,MYL6,NAPA,NCAM1,NCDN,NCSTN,NEDD4,NEFH,NTM,OGDH,OMG,PCSK…
GO.0009185	ribonucleoside diphosphate metabolic process	20	6.12e-10	ENSP00000222673,ENSP00000229270,ENSP00000229277,ENSP00000234590,ENSP00000309103,ENSP00000320171,ENSP00000322175,ENSP00000324105,ENSP00000347213,ENSP00000355689,ENSP00000360124,ENSP00000362249,ENSP00000362413,ENSP00000363216,ENSP00000371230,ENSP00000384774,ENSP00000405573,ENSP00000417963,ENSP00000419628,ENSP00000445175	AK1,AK3,AK4,BAD,ENO1,ENO2,ENO3,ENTPD2,GPI,GUK1,HK1,LDHA,NUDT5,OGDH,OGDHL,PGK1,PGM1,PKM,PPP2R5D,TPI1
GO.0009057	macromolecule catabolic process	96	6.55e-10	ENSP00000164139,ENSP00000196551,ENSP00000202773,ENSP00000210313,ENSP00000219313,ENSP00000222247,ENSP00000223641,ENSP00000227322,ENSP00000227524,ENSP00000229268,ENSP00000230050,ENSP00000245816,ENSP00000250495,ENSP00000251453,ENSP00000251968,ENSP00000252486,ENSP00000253788,ENSP00000254950,ENSP00000261416,ENSP00000262056,ENSP00000262193,ENSP00000262584,ENSP00000263228,ENSP00000264039,ENSP00000264414…	APOE,BCAN,CAPN2,CASP3,CDK5,CHID1,CLPP,CTSB,CUL3,DDB1,DNAJB2,EIF4B,ERLIN2,GPC1,GSPT1,GYG1,H1F0,HDAC6,HECTD1,HEXA,HEXB,HMGB1,HSP90B1,MTOR,NEDD4,NEDD8,PABPC1,PCSK9,PGM1,PPP2CA,PPP2R1A,PPP2R2A,PPP2R5C,PRPF19,PSMB1,PSMB2,PSMC2,PSMC6,PSMD14,PSMD2,PSMD3,PSMD4,PSMD5,PSMD6,PSMD7,PSMD9,PYGM,RAB7A,RAD23B,RNF7,RPL10,RPL10A,RPL11,RPL13A,RPL15,RPL17,RPL18,RPL18A,RPL22,RPL23,RPL26,RPL27,RPL32,RPL35A,RPL37,RPL6,…
GO.0012501	programmed cell death	108	6.57e-10	ENSP00000210313,ENSP00000215832,ENSP00000215909,ENSP00000217244,ENSP00000219313,ENSP00000222308,ENSP00000227251,ENSP00000227322,ENSP00000229416,ENSP00000233893,ENSP00000234310,ENSP00000235329,ENSP00000240139,ENSP00000240185,ENSP00000243052,ENSP00000248975,ENSP00000253083,ENSP00000256637,ENSP00000259667,ENSP00000260385,ENSP00000261366,ENSP00000261716,ENSP00000262193,ENSP00000262506,ENSP00000262947…	AIMP1,APPL1,ARF6,BCAP31,BCL2L13,BRE,C19orf10,CASP3,CDK5,CLIC4,CRIP1,CRYAB,CSNK2A1,CSNK2A2,CST3,CTNNB1,CYFIP2,DNM1L,EIF5A,ERO1L,FAM82A2,FKBP8,GCLC,GJA1,GPI,GSN,H1F0,HINT2,HIP1R,HMGB1,HSPD1,HSPE1,HTT,IGBP1,ITGB2,ITPR1,LGALS1,LMNB1,MADD,MAPK1,MAPK3,MFN2,MTCH1,MTFP1,NAE1,NCSTN,NISCH,NUDT2,OGT,OPA1,PAK1,PARK7,PCSK9,PDCD5,PDE1B,PEA15,PGAM5,PKM,PPID,PPP2CA,PPP2R1A,PPP2R5C,PPP3CC,PPP3R1,PRDX5,PRKCB,PRKCE…
GO.0022411	cellular component disassembly	66	6.73e-10	ENSP00000196551,ENSP00000202773,ENSP00000222247,ENSP00000227378,ENSP00000230050,ENSP00000240185,ENSP00000246533,ENSP00000251453,ENSP00000253788,ENSP00000254950,ENSP00000261366,ENSP00000262584,ENSP00000263354,ENSP00000270625,ENSP00000272317,ENSP00000272418,ENSP00000274242,ENSP00000293842,ENSP00000294785,ENSP00000296674,ENSP00000298159,ENSP00000305355,ENSP00000309334,ENSP00000311032,ENSP00000315757…	BCAN,BCAP31,BSG,CAPNS1,CASP3,CFL2,CTNNB1,CTSB,DNAJC6,DNM1L,GSN,GSPT1,H1F0,HDAC6,HMGB1,HSPA8,KIF2A,KLC1,LCP1,LMNB1,MAP1LC3A,MAPT,MRPL12,MRPL37,MRPS5,NAPA,NAPB,NCSTN,PRKCB,RPL10,RPL10A,RPL11,RPL13A,RPL15,RPL17,RPL18,RPL18A,RPL22,RPL23,RPL26,RPL27,RPL32,RPL35A,RPL37,RPL6,RPL7,RPL7A,RPL8,RPLP1,RPLP2,RPS11,RPS12,RPS15,RPS16,RPS23,RPS26,RPS27A,RPS29,RPS5,RPS6,RPS7,RPS8,SYNJ1,TARDBP,TLL2,VPS4A
GO.0006915	apoptotic process	107	8.3e-10	ENSP00000210313,ENSP00000215832,ENSP00000215909,ENSP00000217244,ENSP00000219313,ENSP00000222308,ENSP00000225174,ENSP00000227251,ENSP00000227322,ENSP00000229416,ENSP00000233893,ENSP00000234310,ENSP00000235329,ENSP00000240139,ENSP00000240185,ENSP00000243052,ENSP00000248975,ENSP00000253083,ENSP00000256637,ENSP00000259667,ENSP00000260385,ENSP00000261366,ENSP00000261716,ENSP00000262193,ENSP00000262506…	AIMP1,APPL1,ARF6,BCAP31,BCL2L13,BRE,C19orf10,CASP3,CDK5,CLIC4,CRIP1,CRYAB,CSNK2A1,CSNK2A2,CST3,CTNNB1,CYFIP2,DNM1L,EIF5A,ERO1L,FAM82A2,FKBP8,GCLC,GJA1,GPI,GSN,H1F0,HINT2,HIP1R,HMGB1,HSPD1,HSPE1,HTT,IGBP1,ITGB2,ITPR1,LGALS1,LMNB1,MADD,MAPK1,MAPK3,MFN2,MTCH1,MTFP1,NAE1,NCSTN,NISCH,NUDT2,OGT,OPA1,PAK1,PARK7,PCSK9,PDCD5,PDE1B,PEA15,PPID,PPIF,PPP2CA,PPP2R1A,PPP2R5C,PPP3CC,PPP3R1,PRDX5,PRKCB,PRKCE,PRUN…
GO.0006457	protein folding	38	1.04e-09	ENSP00000216330,ENSP00000217244,ENSP00000221855,ENSP00000222308,ENSP00000225174,ENSP00000227251,ENSP00000233893,ENSP00000244625,ENSP00000246957,ENSP00000248437,ENSP00000258091,ENSP00000261758,ENSP00000261772,ENSP00000261813,ENSP00000262375,ENSP00000265028,ENSP00000272227,ENSP00000275603,ENSP00000279146,ENSP00000280326,ENSP00000286788,ENSP00000296464,ENSP00000299767,ENSP00000300289,ENSP00000303754…	AARS,AIP,CCT4,CCT5,CCT6A,CCT7,CCT8,CHORDC1,CRYAB,CSNK2A1,DNAJA2,DNAJA3,DNAJB11,DNAJB2,DNAJC7,FKBP2,FKBP3,FKBP5,FKBP8,HSP90AB1,HSP90B1,HSPA4L,HSPD1,HSPE1,LRPAP1,MESDC2,PDIA3,PDIA6,PFDN1,PFDN2,PPID,PPIF,TBCB,TBCC,TRAP1,TUBA4A,TUBB6,TXNDC8
GO.0051704	multi-organism process	180	1.13e-09	ENSP00000053867,ENSP00000196551,ENSP00000202773,ENSP00000205402,ENSP00000210313,ENSP00000215832,ENSP00000219313,ENSP00000221566,ENSP00000222247,ENSP00000222308,ENSP00000222553,ENSP00000227378,ENSP00000230050,ENSP00000233084,ENSP00000233143,ENSP00000234590,ENSP00000240185,ENSP00000248553,ENSP00000249330,ENSP00000251453,ENSP00000251968,ENSP00000252486,ENSP00000253788,ENSP00000254950,ENSP00000258091…	ABI2,ADH5,ADRA2A,AIMP1,AKR1B1,ALB,ALYREF,ANXA7,AP1B1,AP1G1,AP2M1,AP2S1,APOE,ATG16L1,ATP2B4,ATP6V0A1,ATP6V0C,ATP6V0D1,ATP6V1A,ATP6V1H,BAD,BCAP31,BCR,BIN1,BSG,CAMK2B,CAMLG,CASP3,CCT4,CCT6A,CCT7,CCT8,CD47,CHMP2A,CLIC4,CNTNAP2,COPS6,COTL1,CRTC1,CST3,CTNNB1,CTSB,DDB1,DDX1,DLD,DVL1,EIF2S2,ENO1,ENTPD2,EPN1,FDPS,FKBP8,GNAQ,GNG12,GRB2,GRIN2B,GRN,GSTP1,GUCY1A3,HEXB,HNRNPK,HSP90AB1,HSPA8,HSPB1,HSPD1,HTT,IGS…
GO.0035556	intracellular signal transduction	156	1.32e-09	ENSP00000000233,ENSP00000210313,ENSP00000216181,ENSP00000219313,ENSP00000220931,ENSP00000222256,ENSP00000222308,ENSP00000226004,ENSP00000227251,ENSP00000227524,ENSP00000234310,ENSP00000237500,ENSP00000240139,ENSP00000245304,ENSP00000248553,ENSP00000248975,ENSP00000248996,ENSP00000252486,ENSP00000254584,ENSP00000258418,ENSP00000261017,ENSP00000261207,ENSP00000261263,ENSP00000261716,ENSP00000261890…	ABI2,ACTG1,ADCY1,ADRA2A,AGAP2,AGAP3,AKAP7,AKR1B1,ANP32A,APOE,ARF5,ARF6,ARFIP2,ARL8A,ARPC1A,ARPC2,ARPC5,ATP1B1,ATP2A2,BCAP31,BCR,BRSK1,CAB39,CAMK4,CAMKK2,CASP3,CDC42,CDH13,CRIP1,CRYAB,CTNNB1,CUL3,CYFIP2,DIRAS2,DNAJA3,DUSP3,DVL1,ERC1,ERO1L,EZR,FKBP8,FMNL1,G3BP1,G3BP2,GDI1,GDI2,GNA13,GNAZ,GPS1,GRB2,GSN,GUCY1A3,HIST1H3A,HIST1H4A,HSPB1,IRS2,ITPR1,KIF2A,KLC1,KSR1,LARP1,LCP1,LINGO1,LPHN1,MAP2K2,MAPK10,M…
GO.0019439	aromatic compound catabolic process	55	1.34e-09	ENSP00000196551,ENSP00000202773,ENSP00000215904,ENSP00000216465,ENSP00000222247,ENSP00000227322,ENSP00000230050,ENSP00000243052,ENSP00000245552,ENSP00000251453,ENSP00000253788,ENSP00000261755,ENSP00000262056,ENSP00000262584,ENSP00000263368,ENSP00000270625,ENSP00000272317,ENSP00000274242,ENSP00000293842,ENSP00000296674,ENSP00000298556,ENSP00000309334,ENSP00000311032,ENSP00000313007,ENSP00000322419…	ALDH1L1,BLVRB,CASP3,EIF4B,ENTPD2,FAH,GSPT1,GSTZ1,H1F0,HMGB1,HPRT1,MAOA,NT5C,NUDT5,PABPC1,PDE1B,PDXP,PPP2CA,PPP2R1A,PPP2R2A,RPL10,RPL10A,RPL11,RPL13A,RPL15,RPL17,RPL18,RPL18A,RPL22,RPL23,RPL26,RPL27,RPL32,RPL35A,RPL37,RPL6,RPL7,RPL7A,RPL8,RPLP1,RPLP2,RPS11,RPS12,RPS15,RPS16,RPS23,RPS26,RPS27A,RPS29,RPS5,RPS6,RPS7,RPS8,XRN2,ZNF259
GO.0072524	pyridine-containing compound metabolic process	24	1.44e-09	ENSP00000215904,ENSP00000222553,ENSP00000222673,ENSP00000225573,ENSP00000229270,ENSP00000229277,ENSP00000229319,ENSP00000234590,ENSP00000260985,ENSP00000265462,ENSP00000282541,ENSP00000320171,ENSP00000324105,ENSP00000347184,ENSP00000357218,ENSP00000358719,ENSP00000360124,ENSP00000362413,ENSP00000363216,ENSP00000365773,ENSP00000384774,ENSP00000405573,ENSP00000417963,ENSP00000438144	APOA1BP,ENO1,ENO2,ENO3,GPD1L,GPI,HK1,HTT,IDH1,LDHB,MDH1,ME1,NAMPT,OGDH,OGDHL,PDXP,PGK1,PGM1,PKM,PNPO,PPP2R5D,PRDX5,PSAT1,TPI1
GO.0006900	membrane budding	21	1.55e-09	ENSP00000251968,ENSP00000254950,ENSP00000262061,ENSP00000262225,ENSP00000263270,ENSP00000264414,ENSP00000265070,ENSP00000265175,ENSP00000303145,ENSP00000310440,ENSP00000312122,ENSP00000325002,ENSP00000345656,ENSP00000347329,ENSP00000356602,ENSP00000357048,ENSP00000377015,ENSP00000381049,ENSP00000385432,ENSP00000417175,ENSP00000437073	AP2S1,CHMP2A,COPA,COPG1,COPZ1,CUL3,GOLPH3,MYO18A,NSG1,PICALM,SAR1B,SEC13,SEC24B,SEC31A,TMED10,TMED2,TSG101,VAPA,VAPB,VPS4A,VTA1
GO.0046700	heterocycle catabolic process	54	1.58e-09	ENSP00000196551,ENSP00000202773,ENSP00000215904,ENSP00000222247,ENSP00000227322,ENSP00000230050,ENSP00000243052,ENSP00000245206,ENSP00000245552,ENSP00000251453,ENSP00000253788,ENSP00000262056,ENSP00000262584,ENSP00000263368,ENSP00000270625,ENSP00000272317,ENSP00000274242,ENSP00000290597,ENSP00000293842,ENSP00000296674,ENSP00000298556,ENSP00000309334,ENSP00000311032,ENSP00000313007,ENSP00000322419…	ALDH1L1,ALDH4A1,BLVRB,CASP3,EIF4B,ENTPD2,GOT2,GSPT1,H1F0,HMGB1,HPRT1,NT5C,NUDT5,PABPC1,PDE1B,PDXP,PPP2CA,PPP2R1A,PPP2R2A,RPL10,RPL10A,RPL11,RPL13A,RPL15,RPL17,RPL18,RPL18A,RPL22,RPL23,RPL26,RPL27,RPL32,RPL35A,RPL37,RPL6,RPL7,RPL7A,RPL8,RPLP1,RPLP2,RPS11,RPS12,RPS15,RPS16,RPS23,RPS26,RPS27A,RPS29,RPS5,RPS6,RPS7,RPS8,XRN2,ZNF259
GO.0016071	mRNA metabolic process	70	1.69e-09	ENSP00000196551,ENSP00000202773,ENSP00000216252,ENSP00000222247,ENSP00000227322,ENSP00000227378,ENSP00000227524,ENSP00000228284,ENSP00000230050,ENSP00000233084,ENSP00000240185,ENSP00000251453,ENSP00000253788,ENSP00000260956,ENSP00000262056,ENSP00000262173,ENSP00000262584,ENSP00000266735,ENSP00000270625,ENSP00000272317,ENSP00000274242,ENSP00000291386,ENSP00000293842,ENSP00000296674,ENSP00000304350…	ALYREF,CELF1,CPSF6,DDX1,DHX9,EIF4B,ELAVL4,GSPT1,HNRNPA2B1,HNRNPH1,HNRNPH2,HNRNPK,HSPA8,PABPC1,PCBP3,PHF5A,PPP2CA,PPP2R1A,PPP2R2A,PRMT7,PRPF19,PRPF8,PSIP1,RNMT,RPL10,RPL10A,RPL11,RPL13A,RPL15,RPL17,RPL18,RPL18A,RPL22,RPL23,RPL26,RPL27,RPL32,RPL35A,RPL37,RPL6,RPL7,RPL7A,RPL8,RPLP1,RPLP2,RPS11,RPS12,RPS15,RPS16,RPS23,RPS26,RPS27A,RPS29,RPS5,RPS6,RPS7,RPS8,SART3,SNRPF,SRRM1,SRSF2,SRSF4,SSB,SSU72,SUPT…
GO.0051049	regulation of transport	149	1.93e-09	ENSP00000215832,ENSP00000220325,ENSP00000222256,ENSP00000225174,ENSP00000227251,ENSP00000227322,ENSP00000230461,ENSP00000233535,ENSP00000234310,ENSP00000236192,ENSP00000237858,ENSP00000240139,ENSP00000240185,ENSP00000247665,ENSP00000248975,ENSP00000250111,ENSP00000250559,ENSP00000251287,ENSP00000252486,ENSP00000254950,ENSP00000258098,ENSP00000258418,ENSP00000260130,ENSP00000260197,ENSP00000260818…	AAK1,ACTN2,ADRA2A,AKAP7,AP1G1,AP2S1,APOE,APPL1,ARF6,ATAD1,ATP1B1,ATP1B2,ATP2A2,ATP2B4,ATP8A1,BCAP31,BCR,BIN1,C2CD2L,CAB39,CACNG8,CAMK2B,CAMK2G,CAMK4,CASK,CD47,CDC42,CDH13,CHMP2A,CLIC4,CPLX1,CPLX2,CRYAB,CSNK2A2,CTNNB1,DNAJC13,DNAJC6,DNM1L,DPP10,EHD1,EHD4,ELMOD1,EZR,G3BP2,GDI1,GJA1,GLRX,GLUD1,GNAQ,GOLPH3,GPD1L,HADH,HCN1,HCN2,HMGB1,HNRNPK,HSP90AB1,HTT,IRS2,ITPR1,KCNA1,LCP1,MAGI2,MAP1B,MAP2K2,MAPK1,M…
GO.0022607	cellular component assembly	153	2.05e-09	ENSP00000012443,ENSP00000168216,ENSP00000210313,ENSP00000215904,ENSP00000220325,ENSP00000221166,ENSP00000222644,ENSP00000227524,ENSP00000228284,ENSP00000233084,ENSP00000233710,ENSP00000236192,ENSP00000245304,ENSP00000245816,ENSP00000246868,ENSP00000248437,ENSP00000249700,ENSP00000251968,ENSP00000252486,ENSP00000252699,ENSP00000253108,ENSP00000254584,ENSP00000254950,ENSP00000260130,ENSP00000261667…	ACAD9,ACADL,ACTA1,ACTN2,ACTN4,AP2S1,APOA1BP,APOE,ARFIP2,ATG16L1,ATP6V0A1,ATP6V0D1,BAD,BBS7,BCS1L,BIN1,CACNA1A,CADM2,CAMK2G,CAND1,CAPZA1,CAPZA2,CCT8,CD151,CDH13,CDK5,CELF1,CFL2,CHMP2A,CLPP,CPSF6,CRTC1,CTNNB1,CTNND1,CUL3,CUTC,DDX1,DHRS4,DNM1,DNM1L,EHD1,EHD4,EIF2A,EIF3F,EIF3G,EIF3H,EIF3L,ENTPD2,EPRS,FECH,FSCN1,GAS7,GOLPH3,GPC1,GSN,H1F0,HBA1,HDAC6,HIST1H1E,HMGCL,HPRT1,HSD17B10,HSP90AA1,HSP90B1,HSPD1,…
GO.0007599	hemostasis	67	2.12e-09	ENSP00000205061,ENSP00000215832,ENSP00000216181,ENSP00000235329,ENSP00000236877,ENSP00000243052,ENSP00000248437,ENSP00000248553,ENSP00000250111,ENSP00000250559,ENSP00000252699,ENSP00000261173,ENSP00000263025,ENSP00000263168,ENSP00000264202,ENSP00000265052,ENSP00000265563,ENSP00000265717,ENSP00000272748,ENSP00000280155,ENSP00000286548,ENSP00000295897,ENSP00000296518,ENSP00000303242,ENSP00000305355…	ACTG1,ACTN2,ACTN4,ADRA2A,AK3,ALB,ANXA7,ATP1B1,ATP1B2,ATP2A2,ATP2B1,ATP2B4,BCAR1,BSG,CAP1,CAPZA1,CAPZA2,CAPZB,CD47,CDC42,CDK5,CSRP1,EHD1,ENTPD2,GLG1,GNA13,GNAI1,GNAI3,GNAQ,GNG2,GPI,GRB2,GUCY1A3,HIST1H3A,HSPB1,ITGB2,ITPR1,KIAA1715,KIF2A,KIF3A,KIF3B,KLC1,L1CAM,MAPK1,MAPK3,MFN2,MGLL,MYH9,PDE1B,PIP5K1C,PRKAR2A,PRKAR2B,PRKCB,PRKCE,RAC1,RAP1A,RAP1B,RAPGEF4,RHOA,RHOG,SLC8A2,SRC,TF,TLN1,TUBA4A,WDR1,YWHAZ
GO.0044711	single-organism biosynthetic process	122	2.14e-09	ENSP00000175506,ENSP00000205402,ENSP00000210444,ENSP00000215375,ENSP00000215773,ENSP00000216465,ENSP00000216780,ENSP00000216951,ENSP00000220966,ENSP00000222553,ENSP00000225573,ENSP00000227322,ENSP00000227524,ENSP00000228740,ENSP00000229270,ENSP00000229277,ENSP00000229416,ENSP00000234590,ENSP00000241600,ENSP00000243997,ENSP00000252486,ENSP00000252711,ENSP00000257694,ENSP00000259667,ENSP00000261416…	ACSL1,ADCY1,ADSSL1,AGK,AK1,AK3,AK4,ALDH4A1,APOE,ASNS,ATP5D,ATP5E,ATP5F1,ATP5H,ATP5J2,ATP5O,ATP6V0A1,BCAN,BDH1,COQ9,COTL1,CTPS1,CYB5R3,DCAKD,DDB1,DDT,DLAT,DLD,EEF2,EIF5A,ENO1,ENO2,ENO3,FAM213B,FASN,FDPS,FDXR,FECH,GARS,GCLC,GLUD1,GMPS,GPC1,GPCPD1,GPD1L,GPT,GSS,GSTA4,GSTP1,GSTZ1,GUCY1A3,GUK1,GYG1,HEXB,HINT2,HMGCL,HPRT1,HSD17B12,HSD17B4,HTT,IMPA1,IMPDH2,KDSR,LPCAT1,LPGAT1,LTA4H,MAT2B,MDH1,ME1,MGLL,MG…
GO.0009179	purine ribonucleoside diphosphate metabolic process	19	2.47e-09	ENSP00000222673,ENSP00000229270,ENSP00000229277,ENSP00000234590,ENSP00000309103,ENSP00000320171,ENSP00000322175,ENSP00000324105,ENSP00000347213,ENSP00000355689,ENSP00000360124,ENSP00000362249,ENSP00000362413,ENSP00000363216,ENSP00000371230,ENSP00000384774,ENSP00000405573,ENSP00000417963,ENSP00000445175	AK1,AK3,AK4,BAD,ENO1,ENO2,ENO3,ENTPD2,GPI,GUK1,HK1,LDHA,OGDH,OGDHL,PGK1,PGM1,PKM,PPP2R5D,TPI1
GO.0048731	system development	257	2.83e-09	ENSP00000053867,ENSP00000168216,ENSP00000175506,ENSP00000205061,ENSP00000215909,ENSP00000216038,ENSP00000216181,ENSP00000216951,ENSP00000217244,ENSP00000217971,ENSP00000221855,ENSP00000222256,ENSP00000222308,ENSP00000222673,ENSP00000227251,ENSP00000227322,ENSP00000227378,ENSP00000227524,ENSP00000228284,ENSP00000228740,ENSP00000230461,ENSP00000232564,ENSP00000233078,ENSP00000235329,ENSP00000237500…	AARS,ACSBG1,ACTA1,ACTG1,ADAM23,ADCY1,AGAP2,AIMP1,AK4,AKR1B1,AP2M1,AP2S1,APOE,ARPC1A,ARPC2,ARPC5,ASNS,ATP2B1,ATP2B4,ATP5F1,ATP6V0D1,BBS7,BCR,BIN1,BRSK1,BSG,C19orf10,C1QB,C22orf28,CACNA1A,CACYBP,CALB1,CAMK2B,CAMK2G,CAMK4,CAP1,CDH13,CEND1,CLTA,CNTN2,CNTNAP2,CORO1C,CPE,CPLX2,CPNE5,CRELD1,CRIP1,CRIP2,CRMP1,CRTAC1,CRTC1,CRYAB,CSNK2A1,CSNK2A2,CST3,CTNNB1,CTSB,CUL3,DAZAP1,DLG2,DLG3,DLK1,DNAJA3,DNM1,DPYSL…
GO.0044267	cellular protein metabolic process	247	2.97e-09	ENSP00000158166,ENSP00000175506,ENSP00000196551,ENSP00000202773,ENSP00000210313,ENSP00000210444,ENSP00000215570,ENSP00000215832,ENSP00000215904,ENSP00000216330,ENSP00000216554,ENSP00000217182,ENSP00000217244,ENSP00000219313,ENSP00000221855,ENSP00000222247,ENSP00000222308,ENSP00000222402,ENSP00000223641,ENSP00000225174,ENSP00000226004,ENSP00000227524,ENSP00000229251,ENSP00000229268,ENSP00000230050…	AAK1,ABI2,ACADVL,ADCK1,ADH5,AIMP1,AIP,ASNA1,ASNS,ATP6V0D1,BLMH,BRSK1,C19orf10,CAB39,CAMK4,CAMKK1,CAMKK2,CAMKV,CAND1,CAPN2,CASK,CCT4,CCT5,CCT6A,CCT7,CCT8,CDK14,CHORDC1,CLPP,COPS6,COPS7A,CPE,CSNK1E,CSNK2A1,CSNK2A2,CTSA,CTSB,CUL3,DDB1,DDOST,DNAJA2,DNAJA3,DNAJB2,DNAJC6,DNAJC7,DUSP3,EEF1A2,EEF1B2,EEF2,EIF2S2,EIF3F,EIF3G,EIF3H,EIF3L,EIF4B,EIF5,EPHA4,ERC1,ERLIN2,FKBP2,FKBP3,FKBP5,FKBP8,GAD1,GARS,GLRX,GP…
GO.0006732	coenzyme metabolic process	40	3.24e-09	ENSP00000205402,ENSP00000222214,ENSP00000222553,ENSP00000222673,ENSP00000225573,ENSP00000229270,ENSP00000229277,ENSP00000229319,ENSP00000234590,ENSP00000260985,ENSP00000262507,ENSP00000265462,ENSP00000266544,ENSP00000278353,ENSP00000280346,ENSP00000280362,ENSP00000281455,ENSP00000282541,ENSP00000290354,ENSP00000307241,ENSP00000320171,ENSP00000324105,ENSP00000325425,ENSP00000341504,ENSP00000356290…	ACSL1,ALDH1L1,APOA1BP,CBR3,COQ9,DCAKD,DLAT,DLD,ENO1,ENO2,ENO3,FDXR,GART,GCDH,GPD1L,GPI,HK1,HMGCL,HSD17B12,HSD17B4,IDH1,LDHB,MAT2B,MDH1,ME1,MTHFD1L,NAMPT,NDUFA9,OGDH,OGDHL,PDHB,PGK1,PGM1,PKM,PNPO,PPP2R5D,PRDX5,PTS,SUCLG1,TPI1
GO.0007268	synaptic transmission	68	4.53e-09	ENSP00000023897,ENSP00000158166,ENSP00000215832,ENSP00000220931,ENSP00000227378,ENSP00000249700,ENSP00000251287,ENSP00000252486,ENSP00000259455,ENSP00000260130,ENSP00000263270,ENSP00000263354,ENSP00000264357,ENSP00000265333,ENSP00000270458,ENSP00000278193,ENSP00000278947,ENSP00000282878,ENSP00000285900,ENSP00000287641,ENSP00000292807,ENSP00000297323,ENSP00000305152,ENSP00000305355,ENSP00000306138…	ACTN2,ADCY1,AP2M1,AP2S1,APOE,BRSK1,CACNG8,CAMK2B,CAMK2G,CAMKK1,CASK,CPLX2,CTNNB1,DLG2,DLG3,DLGAP2,DNM1,DVL1,GABBR2,GABRA1,GABRA3,GABRG2,GAD1,GNAI1,GNAI3,GNAL,GNG12,GNG2,GNG5,GRIA1,GRIA3,GRM3,GRM5,HCN1,HCN2,HSPA8,KCNA1,KCNA2,LIN7A,LIN7C,MAOA,MAPK1,MBP,NAPA,NCALD,PARK7,PIP5K1C,PLCB1,PLP1,PPFIA3,PPT1,PRKCB,RAB3C,RAB8B,SCN1B,SCN2B,SDCBP,SLC12A5,SNCB,SNPH,SST,SYN3,SYNJ1,SYT2,TH,TMOD2,VAMP1,VDAC1
GO.0044270	cellular nitrogen compound catabolic process	53	4.61e-09	ENSP00000196551,ENSP00000202773,ENSP00000215904,ENSP00000222247,ENSP00000227322,ENSP00000230050,ENSP00000233710,ENSP00000243052,ENSP00000245552,ENSP00000251453,ENSP00000253788,ENSP00000262056,ENSP00000262584,ENSP00000263368,ENSP00000270625,ENSP00000272317,ENSP00000274242,ENSP00000293842,ENSP00000296674,ENSP00000298556,ENSP00000309334,ENSP00000311032,ENSP00000313007,ENSP00000322419,ENSP00000324804…	ACADL,ALDH1L1,BLVRB,CASP3,EIF4B,ENTPD2,GSPT1,H1F0,HMGB1,HPRT1,NT5C,NUDT5,PABPC1,PDE1B,PDXP,PPP2CA,PPP2R1A,PPP2R2A,RPL10,RPL10A,RPL11,RPL13A,RPL15,RPL17,RPL18,RPL18A,RPL22,RPL23,RPL26,RPL27,RPL32,RPL35A,RPL37,RPL6,RPL7,RPL7A,RPL8,RPLP1,RPLP2,RPS11,RPS12,RPS15,RPS16,RPS23,RPS26,RPS27A,RPS29,RPS5,RPS6,RPS7,RPS8,XRN2,ZNF259
GO.0006996	organelle organization	216	4.62e-09	ENSP00000215570,ENSP00000215904,ENSP00000221114,ENSP00000221166,ENSP00000221856,ENSP00000222256,ENSP00000223369,ENSP00000225174,ENSP00000227251,ENSP00000227322,ENSP00000228284,ENSP00000229416,ENSP00000233084,ENSP00000233121,ENSP00000234160,ENSP00000235329,ENSP00000236192,ENSP00000240185,ENSP00000241600,ENSP00000245304,ENSP00000246868,ENSP00000248437,ENSP00000249269,ENSP00000249700,ENSP00000251607…	ABI2,ACAD9,ACTA1,ACTG1,ACTN2,ACTN4,ACTR1A,ACTR3B,ADRA2A,AIP,AP1G1,AP2S1,APOE,ARFIP2,ARL8A,ARPC1A,ARPC2,ARPC5,ARPC5L,ASAP1,ASNA1,ATAD1,ATG16L1,ATP2A2,ATP2C1,ATP6V0A1,ATP6V0C,ATP6V0D1,ATP6V1A,ATP6V1H,BBS7,BCAR1,BCR,BCS1L,BRE,BRSK1,CAMSAP2,CAP1,CDC42,CDK5,CFL2,CHCHD6,CHMP2A,CNN3,CNTN2,COPA,COPG1,COPZ1,CORO1C,CRMP1,CRYAB,CSNK1E,CUL3,DCTN2,DCTN6,DDB1,DDX1,DHX9,DNAJC13,DNM1,DNM1L,DVL1,DYNC1LI2,DYNLRB1,…
GO.0009987	cellular process	693	4.75e-09	ENSP00000000233,ENSP00000000412,ENSP00000023897,ENSP00000075120,ENSP00000158166,ENSP00000174653,ENSP00000187762,ENSP00000196551,ENSP00000200557,ENSP00000202773,ENSP00000205061,ENSP00000210313,ENSP00000210444,ENSP00000215375,ENSP00000215565,ENSP00000215570,ENSP00000215773,ENSP00000215832,ENSP00000215904,ENSP00000216038,ENSP00000216200,ENSP00000216252,ENSP00000216330,ENSP00000216465,ENSP00000216554…	AAK1,ABCB8,ABI2,ACAD9,ACADL,ACADVL,ACSBG1,ACTN2,ACTR1A,ACTR3B,ACYP1,ACYP2,ADAM11,ADCK1,ADH5,ADRA2A,AGAP3,AGK,AIMP1,AK3,AK4,AKAP7,ALB,ALDH1A1,ALDH1L1,ALDH4A1,ALYREF,AMT,ANP32A,AP1B1,AP1G1,AP2M1,AP2S1,AP3M2,AP3S1,APEH,APOE,APPL1,ARF5,ARFIP2,ARL6IP1,ARPC1A,ARPC2,ARPC5,ARPC5L,ASAH1,ASAP1,ASNA1,ASRGL1,ATAD1,ATG16L1,ATP1B1,ATP1B2,ATP2A2,ATP2B4,ATP2C1,ATP5D,ATP5F1,ATP5J2,ATP6V0A1,ATP8A1,BBS7,BCAN,BCAP31…
GO.0016050	vesicle organization	36	5.4e-09	ENSP00000222256,ENSP00000223369,ENSP00000236192,ENSP00000251968,ENSP00000254950,ENSP00000256637,ENSP00000258301,ENSP00000262061,ENSP00000262225,ENSP00000263270,ENSP00000264414,ENSP00000265062,ENSP00000265070,ENSP00000265175,ENSP00000303145,ENSP00000310440,ENSP00000312122,ENSP00000312734,ENSP00000325002,ENSP00000345656,ENSP00000347329,ENSP00000356602,ENSP00000356918,ENSP00000357048,ENSP00000358071…	AP1G1,AP2S1,CHMP2A,COPA,COPG1,COPZ1,CUL3,GNAI3,GOLPH3,MYO18A,NSG1,PICALM,RAB3A,RAB7A,RAB8B,SAR1B,SEC13,SEC23IP,SEC24B,SEC31A,SNX1,SNX12,SORT1,STX6,STX7,TMED10,TMED2,TSG101,TXNDC8,UNC13A,VAMP4,VAPA,VAPB,VPS4A,VTA1,YKT6
GO.0007154	cell communication	337	6.33e-09	ENSP00000000233,ENSP00000000412,ENSP00000012443,ENSP00000023897,ENSP00000053867,ENSP00000158166,ENSP00000175506,ENSP00000200557,ENSP00000210313,ENSP00000215909,ENSP00000216181,ENSP00000217244,ENSP00000218230,ENSP00000219313,ENSP00000222553,ENSP00000222968,ENSP00000223641,ENSP00000225729,ENSP00000226004,ENSP00000227251,ENSP00000227322,ENSP00000227378,ENSP00000227524,ENSP00000232564,ENSP00000234310…	AARS,ABI2,ACADVL,ACSL1,ACTG1,ACTN2,ACTN4,ADAM11,ADRA2A,AGAP2,AGAP3,AIMP1,AIP,AKAP7,AKR1B1,ALB,ANP32A,AP2M1,AP2S1,AP3S1,APOE,APPL1,ARF5,ARF6,ARFIP2,ARL8A,ARPC1A,ARPC2,ARPC5,ASNA1,ASNS,ATG16L1,ATP1B1,ATP1B2,ATP2A2,ATP2B1,ATP2C1,ATP6V0A1,ATP6V0C,ATP6V0D1,ATP6V1A,ATP6V1H,BBS7,BCAP31,BCAR1,BRE,BRSK1,BSG,C19orf10,CAB39,CACNG8,CALCOCO1,CAMK2B,CAMK2G,CAMKK1,CAMKK2,CAP1,CASK,CASP3,CCNY,CD47,CDH13,CDK14,CL…
GO.0009896	positive regulation of catabolic process	60	8.31e-09	ENSP00000210313,ENSP00000217244,ENSP00000219313,ENSP00000221166,ENSP00000221566,ENSP00000225573,ENSP00000229268,ENSP00000229416,ENSP00000241600,ENSP00000252486,ENSP00000260197,ENSP00000262193,ENSP00000264414,ENSP00000264499,ENSP00000264639,ENSP00000265062,ENSP00000266735,ENSP00000272317,ENSP00000274341,ENSP00000280155,ENSP00000282561,ENSP00000283415,ENSP00000292644,ENSP00000295888,ENSP00000295901…	ADRA2A,APOE,ATP1B1,BAD,BBS7,BCAP31,CSNK1E,CSNK2A1,CUL3,DNAJB2,DVL1,EZR,GCLC,GGA1,GJA1,HAPLN1,HDAC6,IRS2,IST1,KIAA1324,LARP1,LPCAT1,MDH1,MRPS2,MSN,MTDH,NEDD4,NEFM,NME2,PABPC1,PARK7,PCSK9,PHYHIP,PNPO,PRKCE,PSMB1,PSMB2,PSMC2,PSMC6,PSMD14,PSMD2,PSMD3,PSMD4,PSMD5,PSMD6,PSMD7,PSMD9,RAB7A,RPS27A,SGTA,SNCA,SNRPF,SNX1,SORL1,SUPT5H,TNRC6B,UBE2V2,UBL4A,USP5,WDFY3
GO.0034655	nucleobase-containing compound catabolic process	49	8.31e-09	ENSP00000196551,ENSP00000202773,ENSP00000222247,ENSP00000227322,ENSP00000230050,ENSP00000243052,ENSP00000245552,ENSP00000251453,ENSP00000253788,ENSP00000262056,ENSP00000262584,ENSP00000270625,ENSP00000272317,ENSP00000274242,ENSP00000293842,ENSP00000296674,ENSP00000298556,ENSP00000309334,ENSP00000311032,ENSP00000313007,ENSP00000322419,ENSP00000324804,ENSP00000325074,ENSP00000339095,ENSP00000339795…	CASP3,EIF4B,ENTPD2,GSPT1,H1F0,HMGB1,HPRT1,NT5C,NUDT5,PABPC1,PDE1B,PPP2CA,PPP2R1A,PPP2R2A,RPL10,RPL10A,RPL11,RPL13A,RPL15,RPL17,RPL18,RPL18A,RPL22,RPL23,RPL26,RPL27,RPL32,RPL35A,RPL37,RPL6,RPL7,RPL7A,RPL8,RPLP1,RPLP2,RPS11,RPS12,RPS15,RPS16,RPS23,RPS26,RPS27A,RPS29,RPS5,RPS6,RPS7,RPS8,XRN2,ZNF259
GO.0006520	cellular amino acid metabolic process	48	8.79e-09	ENSP00000168216,ENSP00000175506,ENSP00000205402,ENSP00000216465,ENSP00000216951,ENSP00000220966,ENSP00000222214,ENSP00000222673,ENSP00000229416,ENSP00000231572,ENSP00000245206,ENSP00000261772,ENSP00000265594,ENSP00000273588,ENSP00000277865,ENSP00000280362,ENSP00000290597,ENSP00000301776,ENSP00000333019,ENSP00000338093,ENSP00000342502,ENSP00000343885,ENSP00000347184,ENSP00000347495,ENSP00000350616…	AARS,ACY1,ADSSL1,AIMP1,ALDH1L1,ALDH4A1,AMT,ASNS,ASRGL1,CACNA1A,CTPS1,DBT,DDC,DLD,DTD1,ERO1L,GAD1,GARS,GART,GCDH,GCLC,GLUD1,GMPS,GOT2,GPT,GSS,GSTZ1,HMGCL,HSD17B10,HTT,LARS,MCCC1,MTHFD1L,OGDH,PPA1,PPA2,PSAT1,PTS,PYCR2,PYCRL,RARS,SMS,TARSL2,TH,THNSL1,VARS,WARS,YARS
GO.0007596	blood coagulation	65	1e-08	ENSP00000205061,ENSP00000215832,ENSP00000216181,ENSP00000235329,ENSP00000236877,ENSP00000243052,ENSP00000248437,ENSP00000248553,ENSP00000250111,ENSP00000250559,ENSP00000252699,ENSP00000261173,ENSP00000263025,ENSP00000263168,ENSP00000264202,ENSP00000265052,ENSP00000265563,ENSP00000265717,ENSP00000272748,ENSP00000280155,ENSP00000286548,ENSP00000295897,ENSP00000296518,ENSP00000303242,ENSP00000305355…	ACTG1,ACTN2,ACTN4,ADRA2A,AK3,ALB,ATP1B1,ATP1B2,ATP2A2,ATP2B1,ATP2B4,BCAR1,BSG,CAP1,CAPZA1,CAPZA2,CAPZB,CD47,CDC42,CDK5,CSRP1,EHD1,ENTPD2,GLG1,GNA13,GNAI1,GNAI3,GNAQ,GNG2,GRB2,GUCY1A3,HIST1H3A,HSPB1,ITGB2,ITPR1,KIAA1715,KIF2A,KIF3A,KIF3B,KLC1,L1CAM,MAPK1,MAPK3,MFN2,MGLL,MYH9,PDE1B,PIP5K1C,PRKAR2A,PRKAR2B,PRKCB,PRKCE,RAC1,RAP1A,RAP1B,RAPGEF4,RHOA,RHOG,SLC8A2,SRC,TF,TLN1,TUBA4A,WDR1,YWHAZ
GO.0033043	regulation of organelle organization	105	1.21e-08	ENSP00000215832,ENSP00000215904,ENSP00000217244,ENSP00000221166,ENSP00000222256,ENSP00000225174,ENSP00000225573,ENSP00000228284,ENSP00000233143,ENSP00000234310,ENSP00000240139,ENSP00000241600,ENSP00000246868,ENSP00000247665,ENSP00000247970,ENSP00000248975,ENSP00000249700,ENSP00000251968,ENSP00000254584,ENSP00000254950,ENSP00000256001,ENSP00000259477,ENSP00000260130,ENSP00000261017,ENSP00000261716…	ABI2,ACTN2,ACTR3B,ARFIP2,ARPC1A,ARPC2,ARPC5,ARPC5L,ATP1B1,BAD,CAMK2B,CAMSAP2,CAPG,CAPN2,CAPZA1,CAPZA2,CAPZB,CDK5,CFL2,CHMP2A,CHORDC1,CLIC4,CSNK2A1,CSNK2A2,CTNNB1,CUL3,DNM1L,ELMOD1,EML2,EZR,GOLPH3,GRB2,HAPLN1,HDAC6,HTT,IST1,KIAA1324,LCP1,MAP2K2,MAP6D1,MAPK1,MAPK3,MAPRE1,MAPT,MDH1,MRPS2,MSN,MYADM,NEFM,NME2,NPEPPS,OGT,OTUB1,PAK1,PARK7,PDCD5,PDXP,PFDN2,PHPT1,PHYHIP,PIN1,PLCB1,PLXNB1,PNPO,PPIF,PPP3CC,…
GO.0010243	response to organonitrogen compound	83	1.36e-08	ENSP00000012443,ENSP00000023897,ENSP00000164139,ENSP00000175506,ENSP00000203407,ENSP00000215832,ENSP00000215904,ENSP00000216951,ENSP00000228740,ENSP00000232564,ENSP00000243052,ENSP00000248150,ENSP00000250559,ENSP00000251287,ENSP00000256637,ENSP00000258418,ENSP00000261772,ENSP00000262056,ENSP00000262948,ENSP00000263025,ENSP00000264649,ENSP00000265563,ENSP00000273398,ENSP00000282561,ENSP00000285930…	AARS,ADCY1,AKAP7,AKR1B1,AP3S1,APPL1,ASNS,ATP2A2,ATP2B4,ATP6V0A1,ATP6V0C,ATP6V0D1,ATP6V1A,ATP6V1H,BCAR1,BSG,CAB39,CACYBP,CAPN2,CASP3,CDK5,CTNNB1,CTSB,DDC,EIF4B,GABRA1,GABRG2,GJA1,GNAI1,GNB4,GNG12,GNG13,GNG2,GNG5,GSN,GSS,HADH,HCN1,HCN2,HMGCS1,HNRNPK,HPRT1,HSP90B1,HSPD1,IRS2,LAMTOR3,LDHA,LTA4H,MAP2K2,MAPK1,MAPK3,MGST3,MTOR,NEFH,NME2,OGT,PCSK9,PDE1B,PDXP,PEA15,PKM,PPM1A,PPP2R2A,PPP5C,PRKAR2A,PRKCE,PS…
GO.0048856	anatomical structure development	284	1.98e-08	ENSP00000053867,ENSP00000168216,ENSP00000175506,ENSP00000205061,ENSP00000205402,ENSP00000215909,ENSP00000216038,ENSP00000216951,ENSP00000217244,ENSP00000217971,ENSP00000221855,ENSP00000222256,ENSP00000222308,ENSP00000222673,ENSP00000227251,ENSP00000227378,ENSP00000227524,ENSP00000228284,ENSP00000228740,ENSP00000230461,ENSP00000232564,ENSP00000233078,ENSP00000233143,ENSP00000235329,ENSP00000237500…	AARS,ACADVL,ACSBG1,ACTA1,ACTN2,ADAM23,ADCY1,AGAP2,AIMP1,AK4,AKR1B1,ANXA7,AP2M1,AP2S1,APOE,ARPC1A,ARPC2,ARPC5,ASAP1,ASNS,ATP2B1,ATP2B4,ATP2C1,ATP5F1,BBS7,BCR,BIN1,BRSK1,BSG,C19orf10,C1QB,C22orf28,CACNA1A,CACYBP,CALB1,CAMK2B,CAMK2G,CAMK4,CAP1,CAPN2,CAPZB,CDH13,CEND1,CFL2,CLTA,CNN3,CNTN2,CNTNAP2,CORO1C,CPE,CPLX2,CPNE5,CRELD1,CRIP1,CRIP2,CRMP1,CRTAC1,CRTC1,CRYAB,CSNK2A1,CSNK2A2,CST3,CTNNB1,DAZAP1,DLD…
GO.0007264	small GTPase mediated signal transduction	74	2.17e-08	ENSP00000000233,ENSP00000215832,ENSP00000216181,ENSP00000222256,ENSP00000237500,ENSP00000245304,ENSP00000248975,ENSP00000254584,ENSP00000260130,ENSP00000261017,ENSP00000261207,ENSP00000261263,ENSP00000261716,ENSP00000261890,ENSP00000262375,ENSP00000262942,ENSP00000262948,ENSP00000263025,ENSP00000265062,ENSP00000272217,ENSP00000278568,ENSP00000280155,ENSP00000282878,ENSP00000285208,ENSP00000295685…	ABI2,ACTG1,ADRA2A,AGAP2,AGAP3,ARF5,ARF6,ARFIP2,ARL8A,ARPC1A,ARPC2,ARPC5,BCR,CDC42,CDH13,CTNNB1,CYFIP2,DIRAS2,DNAJA3,FMNL1,G3BP1,G3BP2,GDI1,GDI2,GNA13,GRB2,HIST1H3A,HIST1H4A,KIF2A,KLC1,KSR1,MAP2K2,MAPK1,MAPK3,MAPRE1,MYH9,MYL12B,MYL6,NISCH,PAK1,PARK7,PPP1CB,PPP1R12A,RAB11A,RAB21,RAB23,RAB3A,RAB3C,RAB5C,RAB6B,RAB7A,RAB8B,RABIF,RABL6,RAC1,RAN,RANGAP1,RAP1A,RAP2A,RAPGEF4,RHOA,RHOG,RHOT1,RRAGC,SCAI,SDC…
GO.0006897	endocytosis	61	2.4e-08	ENSP00000000412,ENSP00000053867,ENSP00000215832,ENSP00000216181,ENSP00000220325,ENSP00000221980,ENSP00000242285,ENSP00000247461,ENSP00000252486,ENSP00000256637,ENSP00000260197,ENSP00000261401,ENSP00000262942,ENSP00000263025,ENSP00000263270,ENSP00000265062,ENSP00000278568,ENSP00000285900,ENSP00000292807,ENSP00000295685,ENSP00000295897,ENSP00000299767,ENSP00000306124,ENSP00000306253,ENSP00000309415…	AAK1,ACTG1,ALB,AP2M1,AP2S1,APOE,ARPC1A,ARPC2,ARPC5,ATP6V1H,BIN1,CANX,CAP1,CD47,CDC42,CDK5,CLTA,CLTB,CNTN2,CORO1C,CSNK1E,CYFIP2,DNM1,DNM1L,EHD1,EHD4,EPN1,EZR,GRB2,GRIA1,GRN,GSN,HBA1,HSP90AA1,HSP90AB1,HSP90B1,ICAM5,ITPR1,LRPAP1,M6PR,MAPK1,MAPK3,MYH9,NECAP1,NEDD4,PAK1,PICALM,PIP5K1C,PPT1,PRKCE,RAB7A,RAC1,SNCA,SNX1,SNX12,SORL1,SORT1,SRC,SYNJ1,SYT2,WIPF3
GO.0002474	antigen processing and presentation of peptide antigen via MHC class I	24	2.44e-08	ENSP00000210313,ENSP00000219313,ENSP00000223641,ENSP00000247461,ENSP00000261714,ENSP00000262193,ENSP00000264639,ENSP00000265175,ENSP00000272317,ENSP00000292644,ENSP00000295901,ENSP00000300289,ENSP00000310129,ENSP00000312122,ENSP00000320324,ENSP00000347329,ENSP00000357879,ENSP00000362334,ENSP00000365233,ENSP00000385432,ENSP00000386541,ENSP00000392330,ENSP00000401802,ENSP00000440485	BCAP31,BLMH,CANX,NPEPPS,PDIA3,PSMB1,PSMB2,PSMC2,PSMC6,PSMD14,PSMD2,PSMD3,PSMD4,PSMD5,PSMD6,PSMD7,PSMD9,RPS27A,SAR1B,SEC13,SEC24B,SEC31A,SEC61B,TPP2
GO.0042775	mitochondrial ATP synthesis coupled electron transport	19	2.44e-08	ENSP00000203407,ENSP00000205402,ENSP00000215565,ENSP00000252102,ENSP00000252711,ENSP00000259037,ENSP00000262507,ENSP00000263774,ENSP00000266544,ENSP00000309565,ENSP00000315774,ENSP00000322450,ENSP00000327268,ENSP00000338345,ENSP00000346196,ENSP00000360492,ENSP00000362058,ENSP00000362873,ENSP00000418842	COQ9,DLD,NDUFA1,NDUFA10,NDUFA2,NDUFA6,NDUFA8,NDUFA9,NDUFB5,NDUFB7,NDUFS3,NDUFS5,NDUFS8,NDUFV1,NDUFV2,NDUFV3,SNCA,UQCRC1,UQCRH
GO.0046939	nucleotide phosphorylation	21	2.61e-08	ENSP00000222673,ENSP00000229270,ENSP00000229277,ENSP00000234590,ENSP00000320171,ENSP00000322175,ENSP00000324105,ENSP00000355689,ENSP00000360124,ENSP00000362249,ENSP00000362413,ENSP00000363216,ENSP00000363480,ENSP00000365272,ENSP00000367408,ENSP00000376889,ENSP00000381425,ENSP00000384774,ENSP00000405573,ENSP00000417963,ENSP00000445175	AK1,AK4,CASK,DLG2,DLG3,ENO1,ENO2,ENO3,GPI,GUK1,HK1,LDHA,MPP3,NME2,OGDH,OGDHL,PGK1,PGM1,PKM,PPP2R5D,TPI1
GO.0000904	cell morphogenesis involved in differentiation	73	2.86e-08	ENSP00000215832,ENSP00000216181,ENSP00000217244,ENSP00000217971,ENSP00000222256,ENSP00000227378,ENSP00000237500,ENSP00000242285,ENSP00000260130,ENSP00000262506,ENSP00000262942,ENSP00000262948,ENSP00000263025,ENSP00000263270,ENSP00000263525,ENSP00000264039,ENSP00000264414,ENSP00000265175,ENSP00000278568,ENSP00000279593,ENSP00000281821,ENSP00000291700,ENSP00000292807,ENSP00000293441,ENSP00000294785…	ACTG1,ADCY1,AGAP2,AP2M1,AP2S1,ARPC1A,ARPC2,ARPC5,BRSK1,CACNA1A,CAP1,CASP3,CDC42,CLIC4,CLTA,CNTN2,CRMP1,CSNK2A1,CSNK2A2,CUL3,DLG3,DNM1,DPYSL4,DVL1,EPHA4,EZR,GIT1,GPC1,GRB2,GRIN2B,HNRNPAB,HPRT1,HSP90AA1,HSP90AB1,HSPA8,L1CAM,LPPR4,MAP1B,MAP2K2,MAP6,MAPK1,MAPK3,MAPT,MYH9,MYL12B,MYL6,NCAM1,NCSTN,NEFH,NFASC,PAK1,PGRMC1,PICALM,PIP5K1C,PLXNB1,PRNP,RAB3A,RAB8B,RAPH1,RHOA,RHOG,RILPL1,S100A6,S100B,SCN1B,SDC…
GO.0044085	cellular component biogenesis	159	2.88e-08	ENSP00000012443,ENSP00000168216,ENSP00000210313,ENSP00000215904,ENSP00000220325,ENSP00000221166,ENSP00000222644,ENSP00000227524,ENSP00000228284,ENSP00000233084,ENSP00000233710,ENSP00000236192,ENSP00000245304,ENSP00000245816,ENSP00000246868,ENSP00000248437,ENSP00000249700,ENSP00000251453,ENSP00000251968,ENSP00000252486,ENSP00000252699,ENSP00000253108,ENSP00000254584,ENSP00000254950,ENSP00000260130…	ACAD9,ACADL,ACTA1,ACTN2,ACTN4,AP2S1,APOA1BP,APOE,ARFIP2,ATG16L1,ATP6V0A1,ATP6V0D1,BAD,BBS7,BCS1L,BIN1,CACNA1A,CADM2,CAMK2G,CAND1,CAPZA1,CAPZA2,CCT8,CD151,CDH13,CDK5,CELF1,CFL2,CHMP2A,CLPP,CPSF6,CRTC1,CTNNB1,CTNND1,CUL3,CUTC,DDX1,DHRS4,DNM1,DNM1L,EHD1,EHD4,EIF2A,EIF3F,EIF3G,EIF3H,EIF3L,ENTPD2,EPRS,FECH,FSCN1,GAS7,GOLPH3,GPC1,GSN,H1F0,HBA1,HDAC6,HIST1H1E,HMGCL,HPRT1,HSD17B10,HSP90AA1,HSP90B1,HSPD1,…
GO.0051668	localization within membrane	16	2.98e-08	ENSP00000262061,ENSP00000262225,ENSP00000264414,ENSP00000265070,ENSP00000265175,ENSP00000303145,ENSP00000312122,ENSP00000325002,ENSP00000345656,ENSP00000347329,ENSP00000348461,ENSP00000357048,ENSP00000385432,ENSP00000408632,ENSP00000417175,ENSP00000437073	CDH13,COPA,COPG1,COPZ1,CUL3,GOLPH3,MYO18A,RAC1,SAR1B,SEC13,SEC24B,SEC31A,TMED10,TMED2,VAPA,VAPB
GO.0046031	ADP metabolic process	17	3.01e-08	ENSP00000222673,ENSP00000229270,ENSP00000229277,ENSP00000234590,ENSP00000309103,ENSP00000320171,ENSP00000322175,ENSP00000324105,ENSP00000360124,ENSP00000362249,ENSP00000362413,ENSP00000363216,ENSP00000371230,ENSP00000384774,ENSP00000405573,ENSP00000417963,ENSP00000445175	AK1,AK3,AK4,BAD,ENO1,ENO2,ENO3,GPI,HK1,LDHA,OGDH,OGDHL,PGK1,PGM1,PKM,PPP2R5D,TPI1
GO.0010033	response to organic substance	189	3.02e-08	ENSP00000012443,ENSP00000023897,ENSP00000053867,ENSP00000164139,ENSP00000203407,ENSP00000215904,ENSP00000215909,ENSP00000216951,ENSP00000220325,ENSP00000222553,ENSP00000223641,ENSP00000226004,ENSP00000227251,ENSP00000227322,ENSP00000227378,ENSP00000228740,ENSP00000229416,ENSP00000232564,ENSP00000233084,ENSP00000233893,ENSP00000235329,ENSP00000242285,ENSP00000245206,ENSP00000247271,ENSP00000247970…	AARS,ACADVL,ACSBG1,ACSL1,ADCY1,ADH5,ADRA2A,AKAP7,AKR1B1,ANXA7,AP2M1,AP2S1,AP3S1,APPL1,ASNA1,ATP2A2,ATP2B1,ATP2B4,ATP6V0A1,ATP6V0C,ATP6V0D1,ATP6V1A,ATP6V1H,BCAR1,BCR,BSG,C19orf10,CAB39,CACYBP,CALB1,CAMK2B,CAMK2G,CAMK4,CAPN2,CASP3,CDH13,CDK5,CLTA,CRIP1,CRYAB,CST3,CTNNB1,DDC,DDOST,DDX1,DNAJA3,DNAJB11,DNAJB2,DUSP3,EHD1,EHD4,EIF4B,ENTPD2,EPRS,ERLIN2,ERO1L,FASN,FECH,GABRA1,GABRG2,GART,GCLC,GJA1,GNAI1,G…
GO.0006090	pyruvate metabolic process	19	3.19e-08	ENSP00000222673,ENSP00000229270,ENSP00000229277,ENSP00000229319,ENSP00000234590,ENSP00000271373,ENSP00000307241,ENSP00000324105,ENSP00000333769,ENSP00000347184,ENSP00000352657,ENSP00000354223,ENSP00000360124,ENSP00000362413,ENSP00000363216,ENSP00000384774,ENSP00000405573,ENSP00000417963,ENSP00000445175	BSG,ENO1,ENO2,ENO3,GPI,HK1,HTT,LDHA,LDHB,ME3,MPC1,MPC2,OGDH,OGDHL,PDHB,PGK1,PGM1,PPP2R5D,TPI1
GO.0032502	developmental process	313	3.19e-08	ENSP00000053867,ENSP00000168216,ENSP00000175506,ENSP00000205061,ENSP00000205402,ENSP00000215909,ENSP00000216038,ENSP00000217244,ENSP00000217971,ENSP00000221855,ENSP00000222256,ENSP00000222308,ENSP00000222673,ENSP00000227251,ENSP00000227378,ENSP00000227524,ENSP00000228284,ENSP00000228740,ENSP00000229270,ENSP00000230461,ENSP00000232564,ENSP00000233078,ENSP00000233084,ENSP00000233143,ENSP00000233893…	AARS,ACADVL,ACO1,ACSBG1,ACTA1,ACTN2,ADAM23,ADCY1,AGAP2,AIMP1,AK4,AKR1B1,ALYREF,ANXA7,AP1G1,AP2M1,AP2S1,APOE,ARPC1A,ARPC2,ARPC5,ASAP1,ASNS,ATP2B1,ATP2B4,ATP2C1,ATP5F1,BBS7,BCR,BIN1,BRSK1,BSG,C19orf10,C1QB,C22orf28,CACNA1A,CACYBP,CALB1,CAMK2B,CAMK2G,CAMK4,CAND1,CANX,CAP1,CAPN2,CAPZB,CDH13,CEND1,CFL2,CLTA,CNN3,CNTN2,CNTNAP2,CORO1C,CPE,CPLX2,CPNE5,CRELD1,CRIP1,CRIP2,CRMP1,CRTAC1,CRTC1,CRYAB,CSNK2A1,C…
GO.0044700	single organism signaling	327	3.19e-08	ENSP00000000233,ENSP00000000412,ENSP00000012443,ENSP00000023897,ENSP00000053867,ENSP00000158166,ENSP00000175506,ENSP00000200557,ENSP00000210313,ENSP00000215909,ENSP00000216181,ENSP00000217244,ENSP00000218230,ENSP00000219313,ENSP00000222553,ENSP00000222968,ENSP00000223641,ENSP00000225729,ENSP00000226004,ENSP00000227251,ENSP00000227322,ENSP00000227378,ENSP00000227524,ENSP00000232564,ENSP00000234310…	AARS,ABI2,ACADVL,ACSL1,ACTG1,ACTN2,ACTN4,ADAM11,ADRA2A,AGAP2,AGAP3,AIMP1,AIP,AKAP7,AKR1B1,ANP32A,AP2M1,AP2S1,AP3S1,APOE,APPL1,ARF5,ARF6,ARFIP2,ARL8A,ARPC1A,ARPC2,ARPC5,ASNA1,ASNS,ATP1B1,ATP1B2,ATP2A2,ATP2C1,ATP6V0A1,ATP6V0C,ATP6V0D1,ATP6V1A,ATP6V1H,BBS7,BCAP31,BCAR1,BRE,BRSK1,BSG,C19orf10,CAB39,CACNG8,CALCOCO1,CAMK2B,CAMK2G,CAMKK1,CAMKK2,CAP1,CASK,CASP3,CCNY,CD47,CDH13,CDK14,CLTA,CNPY3,CNTNAP2,CO…
GO.0007411	axon guidance	52	3.97e-08	ENSP00000215832,ENSP00000216181,ENSP00000217244,ENSP00000217971,ENSP00000227378,ENSP00000237500,ENSP00000242285,ENSP00000260130,ENSP00000262506,ENSP00000262942,ENSP00000262948,ENSP00000263025,ENSP00000263270,ENSP00000263525,ENSP00000264039,ENSP00000278568,ENSP00000279593,ENSP00000281821,ENSP00000292807,ENSP00000294785,ENSP00000295685,ENSP00000296440,ENSP00000311489,ENSP00000314458,ENSP00000316029…	ACTG1,AGAP2,AP2M1,AP2S1,ARPC1A,ARPC2,ARPC5,CAP1,CDC42,CLTA,CNTN2,CRMP1,CSNK2A1,CSNK2A2,DLG3,DNM1,DPYSL4,DVL1,EPHA4,EZR,GIT1,GPC1,GRB2,GRIN2B,HSP90AA1,HSP90AB1,HSPA8,L1CAM,MAP2K2,MAPK1,MAPK3,MYH9,MYL12B,MYL6,NCAM1,NCSTN,NFASC,PAK1,PGRMC1,PIP5K1C,PLXNB1,PRNP,RAC1,RHOA,RHOG,SCN1B,SDCBP,SPTBN2,SRC,TLN1,TNR,TRIO
GO.0050790	regulation of catalytic activity	173	4.07e-08	ENSP00000158166,ENSP00000206262,ENSP00000210313,ENSP00000215832,ENSP00000216479,ENSP00000217182,ENSP00000217244,ENSP00000219313,ENSP00000221086,ENSP00000221462,ENSP00000222256,ENSP00000225174,ENSP00000226004,ENSP00000227251,ENSP00000231706,ENSP00000233121,ENSP00000233893,ENSP00000243052,ENSP00000247665,ENSP00000247970,ENSP00000248553,ENSP00000250111,ENSP00000251968,ENSP00000252486,ENSP00000254695…	ACSL1,ADCY1,ADRA2A,AGAP2,AGAP3,AHSA1,AIP,ALDH1A1,APOE,ASAP1,ATP1B1,ATP1B2,ATP2B4,ATP6V1H,BAD,BCAP31,BCL2L13,BCR,CAMK4,CAMKK1,CAMKK2,CAND1,CAP1,CCNY,CDK5,CHORDC1,CNN3,CORO1C,CRYAB,CSNK2A1,CST3,CTNNB1,CTSA,CTSB,CUL3,CYFIP2,DBNDD2,DLG2,DLG3,DUSP3,DVL1,EEF1A2,ELMOD1,GABBR2,GDI1,GDI2,GIT1,GNA13,GNAI3,GNAQ,GPI,GPS1,GRM3,GRM5,GSN,GSTP1,HDAC6,HMGB1,HSP90AA1,HSP90B1,HSPB1,HSPD1,HSPE1,IGBP1,IPO7,IQSEC2,IRS…
GO.0009132	nucleoside diphosphate metabolic process	21	4.16e-08	ENSP00000222673,ENSP00000229270,ENSP00000229277,ENSP00000234590,ENSP00000309103,ENSP00000320171,ENSP00000322175,ENSP00000324105,ENSP00000347213,ENSP00000355689,ENSP00000360124,ENSP00000362249,ENSP00000362413,ENSP00000363216,ENSP00000371230,ENSP00000376889,ENSP00000384774,ENSP00000405573,ENSP00000417963,ENSP00000419628,ENSP00000445175	AK1,AK3,AK4,BAD,ENO1,ENO2,ENO3,ENTPD2,GPI,GUK1,HK1,LDHA,NME2,NUDT5,OGDH,OGDHL,PGK1,PGM1,PKM,PPP2R5D,TPI1
GO.0032990	cell part morphogenesis	80	4.9e-08	ENSP00000215832,ENSP00000216181,ENSP00000217244,ENSP00000217971,ENSP00000222256,ENSP00000227378,ENSP00000237500,ENSP00000242285,ENSP00000260130,ENSP00000262506,ENSP00000262942,ENSP00000262948,ENSP00000263025,ENSP00000263270,ENSP00000263525,ENSP00000264039,ENSP00000264499,ENSP00000278568,ENSP00000279593,ENSP00000281821,ENSP00000282561,ENSP00000290949,ENSP00000291700,ENSP00000292807,ENSP00000293441…	ACTG1,ADCY1,AGAP2,AP2M1,AP2S1,ARPC1A,ARPC2,ARPC5,ASAP1,ATP6V0D1,BBS7,BRSK1,CACNA1A,CAP1,CDC42,CLTA,CNTN2,CRMP1,CSNK2A1,CSNK2A2,DLG3,DNM1,DNM1L,DPYSL4,DVL1,EPHA4,EZR,GAS7,GIT1,GJA1,GPC1,GRB2,GRIN2B,GSN,HPRT1,HSP90AA1,HSP90AB1,HSPA8,KIF3A,L1CAM,LPPR4,MAP1B,MAP2K2,MAP6,MAPK1,MAPK3,MAPT,MYH9,MYL12B,MYL6,NCAM1,NCSTN,NEFH,NFASC,OPA3,PAK1,PGRMC1,PICALM,PIP5K1C,PLXNB1,PRNP,RAB23,RAB3A,RAB8B,RAPH1,RHOA,RH…
GO.0006733	oxidoreduction coenzyme metabolic process	23	5.28e-08	ENSP00000222553,ENSP00000222673,ENSP00000229270,ENSP00000229277,ENSP00000229319,ENSP00000234590,ENSP00000260985,ENSP00000262507,ENSP00000265462,ENSP00000266544,ENSP00000282541,ENSP00000320171,ENSP00000324105,ENSP00000357218,ENSP00000358719,ENSP00000360124,ENSP00000362413,ENSP00000363216,ENSP00000384774,ENSP00000405573,ENSP00000417963,ENSP00000438144,ENSP00000462972	APOA1BP,COQ9,ENO1,ENO2,ENO3,FDXR,GPD1L,GPI,HK1,IDH1,LDHB,MDH1,ME1,NAMPT,NDUFA9,OGDH,OGDHL,PGK1,PGM1,PKM,PPP2R5D,PRDX5,TPI1
GO.0051493	regulation of cytoskeleton organization	51	5.76e-08	ENSP00000215832,ENSP00000215904,ENSP00000233143,ENSP00000246868,ENSP00000247665,ENSP00000249700,ENSP00000254584,ENSP00000256001,ENSP00000259477,ENSP00000261017,ENSP00000261716,ENSP00000262942,ENSP00000263025,ENSP00000263168,ENSP00000263867,ENSP00000264202,ENSP00000267996,ENSP00000270792,ENSP00000278568,ENSP00000293441,ENSP00000295006,ENSP00000295685,ENSP00000296440,ENSP00000298159,ENSP00000298552…	ABI2,ACTN2,ACTR3B,ARFIP2,ARPC1A,ARPC2,ARPC5,ARPC5L,CAPG,CAPN2,CAPZA1,CAPZA2,CAPZB,CDC42,CDK5,CFL2,CHMP2A,CHORDC1,CLIC4,CTNNB1,EML2,GRB2,HDAC6,MAP6D1,MAPK1,MAPK3,MAPRE1,MAPT,MYADM,PAK1,PDXP,PFDN2,PHPT1,PLXNB1,PRKCE,RBM14,RHOA,SBDS,SH3BGRL3,SHANK1,SNCA,SPIRE1,SPTBN2,TAOK1,TMOD2,TMSB10,TPM1,TSC1,TWF1,TWF2,WDR1
GO.0042221	response to chemical	260	5.96e-08	ENSP00000012443,ENSP00000023897,ENSP00000053867,ENSP00000164139,ENSP00000203407,ENSP00000215375,ENSP00000215904,ENSP00000215909,ENSP00000216181,ENSP00000216465,ENSP00000217182,ENSP00000217244,ENSP00000217971,ENSP00000220325,ENSP00000222553,ENSP00000223641,ENSP00000225174,ENSP00000226004,ENSP00000227251,ENSP00000227322,ENSP00000227378,ENSP00000228740,ENSP00000230461,ENSP00000232564,ENSP00000233084…	AARS,ACADVL,ACO1,ACSBG1,ACSL1,ACY1,ADH5,ADRA2A,ADSSL1,AGAP2,AIMP1,AIP,AK4,AKAP7,AKR1B1,ALDH1A1,ANXA7,AP2M1,AP2S1,AP3S1,APOE,APPL1,ARPC1A,ARPC2,ARPC5,ASNA1,ATP2A2,ATP2B1,ATP2B4,ATP5D,ATP6V0A1,ATP6V0C,ATP6V0D1,ATP6V1A,ATP6V1H,BCAR1,BCR,BLMH,BSG,C19orf10,CAB39,CACYBP,CALB1,CAMK2G,CAMK4,CAP1,CAPN2,CASP3,CDC42,CDH13,CLIC4,CLTA,CNTN2,COX4I1,CRIP1,CRMP1,CRYAB,CSNK2A1,CSNK2A2,CST3,CTNNB1,CTPS1,CYB5A,DDC,…
GO.0044767	single-organism developmental process	309	7.22e-08	ENSP00000053867,ENSP00000168216,ENSP00000175506,ENSP00000205061,ENSP00000205402,ENSP00000215909,ENSP00000216038,ENSP00000217244,ENSP00000217971,ENSP00000221855,ENSP00000222256,ENSP00000222308,ENSP00000222673,ENSP00000227251,ENSP00000227378,ENSP00000227524,ENSP00000228284,ENSP00000228740,ENSP00000229270,ENSP00000230461,ENSP00000232564,ENSP00000233078,ENSP00000233084,ENSP00000233143,ENSP00000233893…	AARS,ACADVL,ACO1,ACSBG1,ACTA1,ACTN2,ADAM23,ADCY1,AGAP2,AIMP1,AK4,AKR1B1,ALYREF,ANXA7,AP1G1,AP2M1,AP2S1,APOE,ARPC1A,ARPC2,ARPC5,ASAP1,ASNS,ATP2A2,ATP2B1,ATP2B4,ATP5F1,BBS7,BCR,BIN1,BRSK1,BSG,C19orf10,C1QB,C22orf28,CACNA1A,CACYBP,CALB1,CAMK2B,CAMK2G,CAMK4,CAND1,CANX,CAP1,CAPN2,CAPZB,CDH13,CEND1,CFL2,CLTA,CNN3,CNTN2,CNTNAP2,CORO1C,CPE,CPLX2,CPNE5,CRELD1,CRIP1,CRIP2,CRMP1,CRTAC1,CRTC1,CRYAB,CSNK2A1,C…
GO.0050896	response to stimulus	425	7.9e-08	ENSP00000000233,ENSP00000000412,ENSP00000164139,ENSP00000200557,ENSP00000203407,ENSP00000205061,ENSP00000210313,ENSP00000215375,ENSP00000215904,ENSP00000216181,ENSP00000216465,ENSP00000216479,ENSP00000217182,ENSP00000217244,ENSP00000217971,ENSP00000218230,ENSP00000219313,ENSP00000219700,ENSP00000220325,ENSP00000220931,ENSP00000221166,ENSP00000222968,ENSP00000223641,ENSP00000225174,ENSP00000225573…	AARS,ABI2,ACADVL,ACO1,ACSBG1,ACSL1,ACTN2,ACY1,ADAM11,ADRA2A,ADSSL1,AGAP3,AHSA1,AK3,AK4,AKAP7,ALB,ALDH1A1,ALYREF,ANP32A,ANXA7,AP1G1,AP2M1,AP2S1,AP3S1,APOE,APPL1,ARF5,ARF6,ARFIP2,ARL8A,ARPC1A,ARPC2,ARPC5,ASNA1,ATG16L1,ATP1B1,ATP1B2,ATP2A2,ATP2B4,ATP2C1,ATP5D,ATP6V0A1,ATP6V0C,ATP6V0D1,ATP6V1A,ATP6V1H,BBS7,BCAP31,BCAR1,BLMH,BRE,BRSK1,C19orf10,C1QB,CAB39,CACNA1A,CACYBP,CALB1,CALCOCO1,CAMK2G,CAMK4,CAMK…
GO.0006120	mitochondrial electron transport, NADH to ubiquinone	16	8.7e-08	ENSP00000205402,ENSP00000215565,ENSP00000252102,ENSP00000252711,ENSP00000259037,ENSP00000262507,ENSP00000263774,ENSP00000266544,ENSP00000315774,ENSP00000322450,ENSP00000327268,ENSP00000346196,ENSP00000360492,ENSP00000362058,ENSP00000362873,ENSP00000418842	COQ9,DLD,NDUFA1,NDUFA10,NDUFA2,NDUFA6,NDUFA8,NDUFA9,NDUFB5,NDUFB7,NDUFS3,NDUFS5,NDUFS8,NDUFV1,NDUFV2,NDUFV3
GO.0006950	response to stress	242	9.04e-08	ENSP00000012443,ENSP00000164139,ENSP00000175506,ENSP00000205061,ENSP00000210313,ENSP00000215909,ENSP00000216181,ENSP00000216479,ENSP00000216951,ENSP00000218230,ENSP00000219313,ENSP00000219700,ENSP00000221166,ENSP00000223641,ENSP00000225174,ENSP00000225573,ENSP00000226004,ENSP00000227251,ENSP00000227378,ENSP00000227524,ENSP00000228740,ENSP00000233084,ENSP00000233893,ENSP00000234310,ENSP00000235329…	AARS,ACADVL,ACTG1,ACTN2,ADCY1,ADH5,ADSSL1,AHSA1,AK3,ALB,ALYREF,ANXA7,APOE,ARPC1A,ARPC2,ARPC5,ASNA1,ASNS,ATG16L1,ATP1B2,ATP2A2,ATP2B4,ATP6V0D1,BCAR1,BRE,BRSK1,BSG,C19orf10,C1QB,CAB39,CACNA1A,CAMK2B,CAMK2G,CAMK4,CAMLG,CAP1,CAPN2,CAPZA1,CAPZA2,CAPZB,CASP3,CD47,CDC42,CDK5,CHCHD6,CHID1,CNPY3,COTL1,CRIP1,CRYAB,CSNK1E,CSRP1,CST3,CTNNB1,CYFIP2,DDB1,DDOST,DDX1,DNAJA2,DNAJB11,DNAJB2,DNAJC7,DUSP3,EHD1,EIF2A…
GO.0065003	macromolecular complex assembly	107	9.04e-08	ENSP00000012443,ENSP00000168216,ENSP00000210313,ENSP00000220325,ENSP00000222644,ENSP00000227524,ENSP00000228284,ENSP00000233084,ENSP00000233710,ENSP00000236192,ENSP00000245816,ENSP00000246868,ENSP00000248437,ENSP00000252486,ENSP00000253108,ENSP00000261667,ENSP00000262013,ENSP00000262225,ENSP00000262306,ENSP00000263025,ENSP00000263168,ENSP00000263270,ENSP00000263867,ENSP00000264414,ENSP00000264649…	ACAD9,ACADL,ACTN2,AP2S1,APOA1BP,APOE,ATG16L1,ATP6V0A1,BAD,BCS1L,BIN1,CAMK2G,CAND1,CAPG,CAPZA1,CAPZA2,CCT8,CELF1,CHMP2A,CLPP,CPSF6,CRTC1,CUL3,CUTC,DDX1,DHRS4,DNM1,DNM1L,EHD1,EHD4,EIF2A,EIF3F,EIF3G,EIF3H,EIF3L,ENTPD2,EPRS,FECH,GAS7,GJA1,GSN,H1F0,HBA1,HIST1H1E,HMGCL,HPRT1,HSD17B10,HSP90AA1,HSPD1,IMPDH2,KCNA1,KCNA2,KCTD12,KCTD16,KIF2A,KIF3B,KPNA3,KPNA4,LIN7A,MAGI1,MAGI2,MAPK3,ME1,MPP6,NAP1L4,NAPG,NDU…
GO.0060341	regulation of cellular localization	108	9.16e-08	ENSP00000215832,ENSP00000222256,ENSP00000227251,ENSP00000227322,ENSP00000230461,ENSP00000234310,ENSP00000236192,ENSP00000240139,ENSP00000240185,ENSP00000247665,ENSP00000248975,ENSP00000250559,ENSP00000251968,ENSP00000254950,ENSP00000258098,ENSP00000260130,ENSP00000260197,ENSP00000260818,ENSP00000261207,ENSP00000261263,ENSP00000262506,ENSP00000262948,ENSP00000263025,ENSP00000263354,ENSP00000265062…	ACTN2,ADRA2A,AP1G1,AP2M1,APPL1,ARF6,ATP2A2,BCAP31,BCR,C2CD2L,CAMK4,CHMP2A,CPLX1,CPLX2,CRYAB,CSNK2A2,CTNNB1,DNAJC13,DNM1L,DPP10,EHD1,ELMOD1,G3BP2,GDI1,GJA1,GLUD1,GNAQ,GOLPH3,GPD1L,GSN,HADH,HECTD1,HNRNPK,HSP90AB1,IRS2,ITPR1,KCNA2,LCP1,MAGI2,MAP1B,MAP2K2,MAPK1,MAPK3,MAPT,MSN,MTOR,MYO18A,NAPA,NDUFAF2,NEDD4,NEFH,NPEPPS,PARK7,PDCD5,PHPT1,PKIG,PLCB1,PPID,PPM1B,PPP1R12A,PPP3CC,PPP3R1,PRKAR2A,PRKAR2B,PRKC…
GO.0019538	protein metabolic process	272	1.04e-07	ENSP00000158166,ENSP00000175506,ENSP00000196551,ENSP00000202773,ENSP00000205402,ENSP00000210313,ENSP00000210444,ENSP00000215570,ENSP00000215832,ENSP00000215904,ENSP00000216181,ENSP00000216330,ENSP00000216554,ENSP00000217182,ENSP00000217244,ENSP00000218230,ENSP00000219313,ENSP00000221855,ENSP00000222247,ENSP00000222308,ENSP00000222402,ENSP00000223641,ENSP00000225174,ENSP00000226004,ENSP00000227524…	AAK1,ABI2,ACADVL,ACY1,ADCK1,ADH5,AIMP1,AIP,ALB,APEH,ASNA1,ASNS,ASRGL1,ATP6V0D1,BAD,BCAN,BCL2L13,BLMH,BRSK1,C19orf10,C1QB,CAB39,CAMK4,CAMKK1,CAMKK2,CAMKV,CAND1,CAPN2,CAPNS1,CASK,CASP3,CCT4,CCT5,CCT6A,CCT7,CCT8,CDK14,CHORDC1,CLPP,COPS6,COPS7A,CSNK1E,CSNK2A1,CSNK2A2,CTSB,CUL3,CYFIP2,DDB1,DDI2,DDOST,DLD,DNAJA2,DNAJA3,DNAJB2,DNAJC6,DNAJC7,DNPEP,DPP10,DPP3,DPP6,DUSP3,EEF1A2,EEF1B2,EEF2,EIF2S2,EIF3F,EIF…
GO.0048167	regulation of synaptic plasticity	26	1.06e-07	ENSP00000215832,ENSP00000222256,ENSP00000248975,ENSP00000252486,ENSP00000260386,ENSP00000263525,ENSP00000265431,ENSP00000277120,ENSP00000279593,ENSP00000285900,ENSP00000291700,ENSP00000306138,ENSP00000306330,ENSP00000312734,ENSP00000330633,ENSP00000331210,ENSP00000332287,ENSP00000335614,ENSP00000338345,ENSP00000347184,ENSP00000348394,ENSP00000352544,ENSP00000379098,ENSP00000428417,ENSP00000429562…	APOE,BCAN,CALB1,CAMK2B,CNTN2,CPLX2,GRIA1,GRIN2B,GRM5,HTT,ITPKA,MAPK1,NCDN,NTRK2,PPFIA3,RAB3A,RAB8B,RIMS1,S100B,SIPA1L1,SNCA,SYNGR1,TNR,UNC13A,YWHAG,YWHAH
GO.1902591	single-organism membrane budding	14	1.09e-07	ENSP00000262061,ENSP00000262225,ENSP00000264414,ENSP00000265070,ENSP00000265175,ENSP00000303145,ENSP00000312122,ENSP00000325002,ENSP00000345656,ENSP00000347329,ENSP00000357048,ENSP00000385432,ENSP00000417175,ENSP00000437073	COPA,COPG1,COPZ1,CUL3,GOLPH3,MYO18A,SAR1B,SEC13,SEC24B,SEC31A,TMED10,TMED2,VAPA,VAPB
GO.0050804	modulation of synaptic transmission	38	1.44e-07	ENSP00000215832,ENSP00000222256,ENSP00000248975,ENSP00000250559,ENSP00000252486,ENSP00000260386,ENSP00000263354,ENSP00000263525,ENSP00000265431,ENSP00000277120,ENSP00000279593,ENSP00000285900,ENSP00000291700,ENSP00000293441,ENSP00000295987,ENSP00000306124,ENSP00000306330,ENSP00000312734,ENSP00000330219,ENSP00000330633,ENSP00000331210,ENSP00000332287,ENSP00000335614,ENSP00000339016,ENSP00000339958…	APOE,ATAD1,ATP2A2,BCAN,CACNA1A,CALB1,CLSTN1,CNTN2,CPLX2,GNAI1,GRIA1,GRIN2B,GRM3,HNRNPK,HTT,ITPKA,MAPK1,NAPA,NCDN,NISCH,NTRK2,PLCL2,PPFIA3,PRKCE,RAB3A,RAB8B,RAP1A,RAP1B,S100B,SHANK1,SIPA1L1,SYN1,SYN3,SYNGR1,SYNJ1,TNR,YWHAG,YWHAH
GO.0045732	positive regulation of protein catabolic process	37	1.45e-07	ENSP00000210313,ENSP00000217244,ENSP00000219313,ENSP00000221566,ENSP00000229268,ENSP00000229416,ENSP00000252486,ENSP00000260197,ENSP00000262193,ENSP00000264414,ENSP00000264499,ENSP00000264639,ENSP00000265062,ENSP00000272317,ENSP00000280155,ENSP00000282561,ENSP00000283415,ENSP00000292644,ENSP00000295901,ENSP00000303208,ENSP00000310129,ENSP00000338019,ENSP00000338934,ENSP00000341344,ENSP00000345530…	ADRA2A,APOE,BBS7,BCAP31,CSNK1E,CSNK2A1,CUL3,DNAJB2,DVL1,EZR,GCLC,GGA1,GJA1,LPCAT1,MSN,NEDD4,PCSK9,PSMB1,PSMB2,PSMC2,PSMC6,PSMD14,PSMD2,PSMD3,PSMD4,PSMD5,PSMD6,PSMD7,PSMD9,RAB7A,RPS27A,SGTA,SNX1,SORL1,UBE2V2,UBL4A,USP5
GO.0048858	cell projection morphogenesis	77	1.59e-07	ENSP00000215832,ENSP00000216181,ENSP00000217244,ENSP00000217971,ENSP00000222256,ENSP00000227378,ENSP00000237500,ENSP00000242285,ENSP00000260130,ENSP00000262506,ENSP00000262942,ENSP00000262948,ENSP00000263025,ENSP00000263270,ENSP00000263525,ENSP00000264039,ENSP00000264499,ENSP00000278568,ENSP00000279593,ENSP00000281821,ENSP00000282561,ENSP00000290949,ENSP00000291700,ENSP00000292807,ENSP00000293441…	ACTG1,ADCY1,AGAP2,AP2M1,AP2S1,ARPC1A,ARPC2,ARPC5,ASAP1,ATP6V0D1,BBS7,BRSK1,CACNA1A,CAP1,CDC42,CLTA,CNTN2,CRMP1,CSNK2A1,CSNK2A2,DLG3,DNM1,DPYSL4,DVL1,EPHA4,EZR,GAS7,GIT1,GJA1,GPC1,GRB2,GRIN2B,GSN,HPRT1,HSP90AA1,HSP90AB1,HSPA8,KIF3A,L1CAM,LPPR4,MAP1B,MAP2K2,MAP6,MAPK1,MAPK3,MAPT,MYH9,MYL12B,MYL6,NCAM1,NCSTN,NEFH,NFASC,PAK1,PGRMC1,PICALM,PIP5K1C,PLXNB1,PRNP,RAB23,RAB3A,RAB8B,RAPH1,RHOA,RHOG,S100A6,S…
GO.0006119	oxidative phosphorylation	19	1.6e-07	ENSP00000205402,ENSP00000215375,ENSP00000215565,ENSP00000252102,ENSP00000252711,ENSP00000259037,ENSP00000262507,ENSP00000263774,ENSP00000266544,ENSP00000268379,ENSP00000315774,ENSP00000322450,ENSP00000327268,ENSP00000338345,ENSP00000346196,ENSP00000360492,ENSP00000362058,ENSP00000362873,ENSP00000418842	ATP5D,COQ9,DLD,NDUFA1,NDUFA10,NDUFA2,NDUFA6,NDUFA8,NDUFA9,NDUFB5,NDUFB7,NDUFS3,NDUFS5,NDUFS8,NDUFV1,NDUFV2,NDUFV3,SNCA,UQCRC2
GO.0009611	response to wounding	78	1.6e-07	ENSP00000205061,ENSP00000215832,ENSP00000215909,ENSP00000216181,ENSP00000235329,ENSP00000236877,ENSP00000243052,ENSP00000248437,ENSP00000248553,ENSP00000250111,ENSP00000250559,ENSP00000252699,ENSP00000261173,ENSP00000263025,ENSP00000263168,ENSP00000264202,ENSP00000265052,ENSP00000265563,ENSP00000265717,ENSP00000267996,ENSP00000272748,ENSP00000278568,ENSP00000280155,ENSP00000286548,ENSP00000295897…	ACTG1,ACTN2,ACTN4,ADRA2A,AIMP1,AK3,ALB,ATP1B1,ATP1B2,ATP2A2,ATP2B1,ATP2B4,BCAR1,BSG,CAP1,CAPZA1,CAPZA2,CAPZB,CASP3,CD47,CDC42,CDK5,CSRP1,CST3,CTSB,EHD1,ENO3,ENTPD2,GLG1,GNA13,GNAI1,GNAI3,GNAQ,GNG2,GRB2,GSN,GUCY1A3,HIST1H3A,HSPB1,ITGB2,ITPR1,KIAA1715,KIF2A,KIF3A,KIF3B,KLC1,L1CAM,LGALS1,MAPK1,MAPK3,MFN2,MGLL,MYH9,NACA,NEFH,PAK1,PDE1B,PIP5K1C,PKM,PRKAR2A,PRKAR2B,PRKCB,PRKCE,RAC1,RANGAP1,RAP1A,RAP1B,…
GO.0051716	cellular response to stimulus	374	1.78e-07	ENSP00000000233,ENSP00000000412,ENSP00000053867,ENSP00000200557,ENSP00000210313,ENSP00000215904,ENSP00000216181,ENSP00000216465,ENSP00000216951,ENSP00000217244,ENSP00000218230,ENSP00000219313,ENSP00000220325,ENSP00000220931,ENSP00000221166,ENSP00000222256,ENSP00000222553,ENSP00000222968,ENSP00000223641,ENSP00000225174,ENSP00000225573,ENSP00000225729,ENSP00000226004,ENSP00000227322,ENSP00000227378…	AARS,ABI2,ACADVL,ACSL1,ACTG1,ACTN2,ACTN4,ACY1,ADAM11,ADRA2A,ADSSL1,AGAP2,AGAP3,AIMP1,AKAP7,AKR1B1,ALB,ALDH1A1,ALYREF,ANP32A,AP1G1,AP2M1,AP2S1,AP3S1,APOE,APPL1,ARF5,ARF6,ARFIP2,ARL8A,ARPC1A,ARPC2,ARPC5,ASNA1,ATG16L1,ATP1B1,ATP2A2,ATP2B1,ATP2B4,ATP2C1,ATP6V0A1,ATP6V0C,ATP6V0D1,ATP6V1A,ATP6V1H,BBS7,BCAP31,BCAR1,BRE,BRSK1,BSG,C19orf10,CAB39,CACNA1A,CACYBP,CALB1,CALCOCO1,CAMK2B,CAMK2G,CAMK4,CAMKK2,CAP…
GO.0050878	regulation of body fluid levels	72	1.93e-07	ENSP00000205061,ENSP00000215832,ENSP00000216181,ENSP00000235329,ENSP00000236877,ENSP00000243052,ENSP00000248437,ENSP00000248553,ENSP00000250111,ENSP00000250559,ENSP00000252699,ENSP00000261173,ENSP00000261890,ENSP00000263025,ENSP00000263168,ENSP00000264202,ENSP00000265052,ENSP00000265563,ENSP00000265717,ENSP00000272748,ENSP00000280155,ENSP00000282561,ENSP00000286548,ENSP00000295897,ENSP00000296518…	ACTG1,ACTN2,ACTN4,ADCY1,ADRA2A,AK3,ALB,ANXA7,ATP1B1,ATP1B2,ATP2A2,ATP2B1,ATP2B4,BCAR1,BSG,CAP1,CAPZA1,CAPZA2,CAPZB,CD47,CDC42,CDK5,COPA,CSRP1,EHD1,ENTPD2,GJA1,GLG1,GNA13,GNAI1,GNAI3,GNAQ,GNG2,GPI,GRB2,GUCY1A3,HIST1H3A,HSPB1,ITGB2,ITPR1,KIAA1715,KIF2A,KIF3A,KIF3B,KLC1,L1CAM,MAPK1,MAPK3,MFN2,MGLL,MYH9,NME2,PDE1B,PIP5K1C,PRKAR2A,PRKAR2B,PRKCB,PRKCE,RAB11A,RAC1,RAP1A,RAP1B,RAPGEF4,RHOA,RHOG,SLC8A2,SR…
GO.0044712	single-organism catabolic process	86	2.19e-07	ENSP00000164139,ENSP00000168216,ENSP00000205402,ENSP00000215904,ENSP00000216465,ENSP00000219700,ENSP00000222214,ENSP00000222673,ENSP00000223641,ENSP00000229270,ENSP00000229277,ENSP00000233710,ENSP00000234590,ENSP00000243052,ENSP00000243167,ENSP00000245206,ENSP00000245552,ENSP00000248975,ENSP00000252486,ENSP00000257694,ENSP00000262890,ENSP00000263368,ENSP00000264039,ENSP00000265052,ENSP00000265462…	ACADL,ACADVL,ADH5,ALDH1L1,ALDH4A1,AMT,APOE,ASRGL1,ATG16L1,BAD,BCAN,BDH1,BLVRB,CBR3,CTSB,DBT,DLD,DNAJB2,DTD1,ENO1,ENO2,ENO3,ENTPD2,ERLIN2,ETFDH,FAAH,GAD1,GCDH,GLUD1,GOT2,GPC1,GPT,GSTZ1,GYG1,HADH,HBA1,HDAC6,HEXA,HK1,HMGCL,HMOX2,HPRT1,HSD17B10,HSD17B4,HSP90B1,IMPA1,KIAA1324,LDHA,MAP1LC3A,MCCC1,MGLL,NCEH1,NT5C,NUDT5,OGDH,OGDHL,PAFAH1B3,PARK7,PCCA,PDE1B,PDXP,PGK1,PGM1,PKM,PLCB1,PLCXD3,PLD3,PNPLA8,PPP1…
GO.0010975	regulation of neuron projection development	45	2.37e-07	ENSP00000053867,ENSP00000215909,ENSP00000230461,ENSP00000244751,ENSP00000245304,ENSP00000248975,ENSP00000252486,ENSP00000254695,ENSP00000260386,ENSP00000261263,ENSP00000261890,ENSP00000262948,ENSP00000263525,ENSP00000277120,ENSP00000284240,ENSP00000293441,ENSP00000296440,ENSP00000296755,ENSP00000303908,ENSP00000322730,ENSP00000330408,ENSP00000330633,ENSP00000340820,ENSP00000341911,ENSP00000345001…	APOE,CACNA1A,CAMK2B,CNTN2,CPNE5,CRTC1,DVL1,GDI1,GRN,HNRNPK,IST1,ITM2C,ITPKA,LGALS1,LINGO1,MAGI2,MAP1B,MAP2K2,MAPT,NCS1,NEDD4,NME2,NTRK2,OPA1,PALM,PLXNB1,RAB11A,RAB21,RAP1A,RAP1GAP2,RAP2A,RASAL1,RHOA,RIMS1,SCN1B,SHANK1,SIPA1L1,SYT2,THY1,TMEM30A,TNR,TWF2,UBE2V2,UNC13A,YWHAH
GO.0007169	transmembrane receptor protein tyrosine kinase signaling pathway	73	2.55e-07	ENSP00000215832,ENSP00000216181,ENSP00000226004,ENSP00000237500,ENSP00000242285,ENSP00000243052,ENSP00000247271,ENSP00000248553,ENSP00000256637,ENSP00000258418,ENSP00000260130,ENSP00000262056,ENSP00000262942,ENSP00000262948,ENSP00000263025,ENSP00000263270,ENSP00000264649,ENSP00000264933,ENSP00000265563,ENSP00000265717,ENSP00000272317,ENSP00000273398,ENSP00000277120,ENSP00000278568,ENSP00000279593…	ACTG1,ADCY1,AP2M1,AP2S1,AP3S1,APPL1,ARPC1A,ARPC2,ARPC5,ATP6V0A1,ATP6V0C,ATP6V0D1,ATP6V1A,ATP6V1H,BAD,BCAR1,BCR,CAB39,CAMK4,CAMLG,CASP3,CDC42,CLTA,CTNND1,CYFIP2,DNM1,DUSP3,EIF4B,EPHA4,EPN1,GIT1,GRIN2B,HSP90AA1,HSPB1,IRS2,ITPR1,LINGO1,MAP2K2,MAPK1,MAPK3,MOV10,MTOR,MYH9,MYL12B,MYL6,NCSTN,NTRK2,OMG,PAK1,PDCD6,PDE1B,PLCB1,PPM1A,PPP2CA,PPP2R1A,PPP2R5D,PRKAR2A,PRKAR2B,PRKCB,PRKCE,RAC1,RAP1A,RHOA,RPS27A,…
GO.0010646	regulation of cell communication	207	2.6e-07	ENSP00000205061,ENSP00000206262,ENSP00000210313,ENSP00000215909,ENSP00000216181,ENSP00000217244,ENSP00000219313,ENSP00000221166,ENSP00000222256,ENSP00000222308,ENSP00000225174,ENSP00000225573,ENSP00000226004,ENSP00000229416,ENSP00000234310,ENSP00000235329,ENSP00000240139,ENSP00000240185,ENSP00000240851,ENSP00000241600,ENSP00000242285,ENSP00000245304,ENSP00000246957,ENSP00000247665,ENSP00000247970…	AAK1,ACTN2,ACTN4,ADRA2A,AIP,AKR1B1,AP2M1,AP2S1,APOE,ATAD1,ATP1B1,ATP2A2,ATP2B4,ATP2C1,ATP6V0C,BCAN,BCAP31,BCR,C19orf10,C2CD2L,CACNG8,CALB1,CCNY,CDH13,CDK14,CLSTN1,CLTA,CNKSR2,CNTN2,CPLX2,CSNK1E,CSNK2A1,CSNK2A2,CTNND1,CUL3,DLK1,DNAJA3,DNM1L,DUSP3,DVL1,EIF2A,EPHA4,EPN1,FKBP8,G3BP1,G3BP2,GCLC,GDI1,GDI2,GIT1,GLG1,GLUD1,GNAI1,GOLPH3,GPC1,GPD1L,GPR158,GPS1,GRIA1,GRIN2B,GRM3,GSN,GSTP1,HADH,HAPLN1,HDAC6,…
GO.0030036	actin cytoskeleton organization	49	2.69e-07	ENSP00000215904,ENSP00000216181,ENSP00000245304,ENSP00000249700,ENSP00000252699,ENSP00000254584,ENSP00000256001,ENSP00000259477,ENSP00000260130,ENSP00000260386,ENSP00000261017,ENSP00000261401,ENSP00000262942,ENSP00000264202,ENSP00000264414,ENSP00000267996,ENSP00000278568,ENSP00000280155,ENSP00000295685,ENSP00000298159,ENSP00000299767,ENSP00000303507,ENSP00000315757,ENSP00000316029,ENSP00000329219…	ABI2,ACTA1,ACTG1,ACTN2,ACTN4,ACTR3B,ADRA2A,ARFIP2,ARPC1A,ARPC2,ARPC5,ARPC5L,ATP2C1,BCAR1,BCR,CAP1,CAPZB,CDK5,CFL2,CNN3,CORO1C,CUL3,FMNL1,FSCN1,GAS7,HSP90B1,IQSEC2,ITPKA,LCP1,MYH9,MYO18A,NEBL,NISCH,PAK1,PDXP,PHACTR1,PIP5K1C,RAC1,RAP2A,RHOA,RHOG,SDCBP,SIPA1L1,SRC,TF,TLN1,TMOD2,TPM1,WDR1
GO.0042060	wound healing	72	3.2e-07	ENSP00000205061,ENSP00000215832,ENSP00000216181,ENSP00000235329,ENSP00000236877,ENSP00000243052,ENSP00000248437,ENSP00000248553,ENSP00000250111,ENSP00000250559,ENSP00000252699,ENSP00000261173,ENSP00000263025,ENSP00000263168,ENSP00000264202,ENSP00000265052,ENSP00000265563,ENSP00000265717,ENSP00000267996,ENSP00000272748,ENSP00000278568,ENSP00000280155,ENSP00000286548,ENSP00000295897,ENSP00000296518…	ACTG1,ACTN2,ACTN4,ADRA2A,AK3,ALB,ATP1B1,ATP1B2,ATP2A2,ATP2B1,ATP2B4,BCAR1,BSG,CAP1,CAPZA1,CAPZA2,CAPZB,CASP3,CD47,CDC42,CDK5,CSRP1,EHD1,ENO3,ENTPD2,GLG1,GNA13,GNAI1,GNAI3,GNAQ,GNG2,GRB2,GSN,GUCY1A3,HIST1H3A,HSPB1,ITGB2,ITPR1,KIAA1715,KIF2A,KIF3A,KIF3B,KLC1,L1CAM,MAPK1,MAPK3,MFN2,MGLL,MYH9,NACA,PAK1,PDE1B,PIP5K1C,PKM,PRKAR2A,PRKAR2B,PRKCB,PRKCE,RAC1,RAP1A,RAP1B,RAPGEF4,RHOA,RHOG,SLC8A2,SRC,TF,TLN1…
GO.0065009	regulation of molecular function	197	3.45e-07	ENSP00000158166,ENSP00000206262,ENSP00000210313,ENSP00000215832,ENSP00000216479,ENSP00000217182,ENSP00000217244,ENSP00000219313,ENSP00000221086,ENSP00000221462,ENSP00000222256,ENSP00000225174,ENSP00000226004,ENSP00000227251,ENSP00000231706,ENSP00000233121,ENSP00000233893,ENSP00000237858,ENSP00000243052,ENSP00000247665,ENSP00000247970,ENSP00000248553,ENSP00000248975,ENSP00000250111,ENSP00000251968…	ACSL1,ACTN2,ACTN4,ADCY1,ADRA2A,AGAP2,AGAP3,AHSA1,AIP,AKAP7,ALDH1A1,APOE,ASAP1,ATP1B1,ATP1B2,ATP2B4,ATP6V1H,BAD,BCAP31,BCL2L13,BCR,CACNG8,CAMK4,CAMKK1,CAMKK2,CAND1,CAP1,CCNY,CHORDC1,CNN3,CORO1C,CRTAC1,CRTC1,CRYAB,CSNK2A1,CST3,CTNNB1,CTSA,CTSB,CUL3,CYFIP2,DBNDD2,DLG2,DLG3,DUSP3,DVL1,EEF1A2,ELMOD1,ERC1,GABBR2,GDI1,GDI2,GIT1,GLRX,GNA13,GNAI3,GNAQ,GOLGA2,GPD1L,GPI,GPS1,GRM3,GRM5,GSN,GSTP1,HDAC6,HMGB1,…
GO.0019886	antigen processing and presentation of exogenous peptide antigen via MHC class II	20	3.81e-07	ENSP00000221114,ENSP00000242285,ENSP00000247461,ENSP00000258198,ENSP00000263270,ENSP00000265062,ENSP00000265175,ENSP00000292807,ENSP00000311489,ENSP00000312122,ENSP00000347329,ENSP00000350199,ENSP00000358921,ENSP00000364864,ENSP00000368020,ENSP00000377148,ENSP00000385000,ENSP00000385432,ENSP00000408910,ENSP00000414982	ACTR1A,AP1B1,AP1G1,AP2M1,AP2S1,CANX,CLTA,DCTN2,DCTN6,DYNC1LI2,KIF2A,KIF3A,KIF3B,KLC1,RAB7A,SAR1B,SEC13,SEC24B,SEC31A,SPTBN2
GO.0032989	cellular component morphogenesis	95	3.9e-07	ENSP00000215832,ENSP00000216181,ENSP00000217244,ENSP00000217971,ENSP00000222256,ENSP00000227378,ENSP00000228284,ENSP00000237500,ENSP00000242285,ENSP00000244625,ENSP00000249700,ENSP00000260130,ENSP00000262506,ENSP00000262942,ENSP00000262948,ENSP00000263025,ENSP00000263270,ENSP00000263525,ENSP00000264039,ENSP00000264202,ENSP00000264414,ENSP00000264499,ENSP00000265175,ENSP00000267996,ENSP00000278568…	ACTA1,ACTN2,ADCY1,AGAP2,AP2M1,AP2S1,ARPC1A,ARPC2,ARPC5,ASAP1,ATP6V0D1,BBS7,BRSK1,CACNA1A,CAP1,CAPZB,CASP3,CDC42,CFL2,CLIC4,CLTA,CNTN2,CRMP1,CSNK2A1,CSNK2A2,CUL3,DLG3,DNM1,DNM1L,DPYSL4,DVL1,EPHA4,EZR,GAS7,GIT1,GJA1,GPC1,GRB2,GRIN2B,GSN,HNRNPAB,HPRT1,HSP90AA1,HSP90AB1,HSPA8,KIF3A,L1CAM,LPPR4,MAP1B,MAP2K2,MAP6,MAPK1,MAPK3,MAPT,MYH9,MYL12B,MYL6,NCAM1,NCSTN,NEBL,NEFH,OPA3,PAK1,PGRMC1,PICALM,PIP5K1C,PL…
GO.0044238	primary metabolic process	500	4.21e-07	ENSP00000075120,ENSP00000158166,ENSP00000164139,ENSP00000168216,ENSP00000175506,ENSP00000196551,ENSP00000202773,ENSP00000210313,ENSP00000210444,ENSP00000215375,ENSP00000215565,ENSP00000215570,ENSP00000215832,ENSP00000215904,ENSP00000216038,ENSP00000216181,ENSP00000216252,ENSP00000216254,ENSP00000216330,ENSP00000216465,ENSP00000216554,ENSP00000216780,ENSP00000216951,ENSP00000217182,ENSP00000217244…	AAK1,ABI2,ACADL,ACADVL,ACO1,ACO2,ACSBG1,ACSL1,ACY1,ADCK1,ADCY1,ADH5,ADRA2A,AGK,AIMP1,AIP,AK1,AK3,AK4,ALB,ALDH1A1,ALDH1L1,ALDH4A1,ALYREF,AMT,ANP32A,APEH,APOA1BP,APOE,ASAH1,ASNA1,ASNS,ASRGL1,ATG16L1,ATP5D,ATP5E,ATP5F1,ATP5H,ATP5J2,ATP5O,ATP6V0A1,ATP6V0D1,ATP6V1A,BAD,BCAN,BCL2L13,BDH1,BLMH,BRE,BRSK1,C19orf10,C1QB,C22orf28,CAB39,CACNA1A,CALCOCO1,CAMK4,CAMKK1,CAMKK2,CAMKV,CAND1,CAPN2,CAPNS1,CASK,CASP3…
GO.0051130	positive regulation of cellular component organization	103	4.49e-07	ENSP00000053867,ENSP00000215904,ENSP00000221166,ENSP00000225174,ENSP00000225573,ENSP00000228284,ENSP00000230461,ENSP00000234310,ENSP00000240139,ENSP00000241600,ENSP00000244751,ENSP00000248975,ENSP00000252486,ENSP00000252699,ENSP00000254950,ENSP00000256001,ENSP00000259477,ENSP00000260130,ENSP00000260386,ENSP00000261017,ENSP00000261401,ENSP00000261890,ENSP00000262506,ENSP00000262942,ENSP00000262948…	ABI2,ACTN2,ACTN4,ACTR3B,APOE,ARF6,ARPC1A,ARPC5,ARPC5L,ATAD1,ATP1B1,ATP8A1,BAD,BCR,CAND1,CD47,CFL2,CLSTN1,CORO1C,CPNE5,CRTC1,CSNK2A2,CTNNB1,CUL3,DNM1L,DPP10,DVL1,EHD1,EIF5A,ELMOD1,EPHA4,EZR,GRB2,GRN,HAPLN1,HDAC6,HNRNPK,HTT,ITPKA,KIAA1324,LCP1,MAP1B,MAP2K2,MAPK3,MAPT,MDH1,MRPS2,MTOR,MYADM,NEFM,NPEPPS,OGT,OPA1,PAK1,PARK7,PCSK9,PDCD5,PDXP,PFDN2,PHYHIP,PLCB1,PLXNB1,PNPO,PPIF,PPP3CC,PPP3R1,PPT1,PRKCE,P…
GO.0046496	nicotinamide nucleotide metabolic process	20	4.74e-07	ENSP00000222553,ENSP00000222673,ENSP00000229270,ENSP00000229277,ENSP00000229319,ENSP00000234590,ENSP00000260985,ENSP00000265462,ENSP00000282541,ENSP00000320171,ENSP00000324105,ENSP00000357218,ENSP00000358719,ENSP00000360124,ENSP00000362413,ENSP00000363216,ENSP00000384774,ENSP00000405573,ENSP00000417963,ENSP00000438144	APOA1BP,ENO1,ENO2,ENO3,GPD1L,GPI,HK1,IDH1,LDHB,MDH1,ME1,NAMPT,OGDH,OGDHL,PGK1,PGM1,PKM,PPP2R5D,PRDX5,TPI1
GO.0030168	platelet activation	36	5.22e-07	ENSP00000215832,ENSP00000216181,ENSP00000248437,ENSP00000248553,ENSP00000250559,ENSP00000252699,ENSP00000263025,ENSP00000265052,ENSP00000280155,ENSP00000286548,ENSP00000295897,ENSP00000305355,ENSP00000306124,ENSP00000306253,ENSP00000309503,ENSP00000316029,ENSP00000331514,ENSP00000334448,ENSP00000335333,ENSP00000339007,ENSP00000339467,ENSP00000343027,ENSP00000345079,ENSP00000347213,ENSP00000348461…	ACTG1,ACTN2,ACTN4,ADRA2A,ALB,BCAR1,CAP1,CSRP1,ENTPD2,GNA13,GNAI1,GNAI3,GNAQ,GNG2,GRB2,HSPB1,ITPR1,MAPK1,MAPK3,MGLL,MYH9,PIP5K1C,PRKCB,PRKCE,RAC1,RAP1A,RAP1B,RAPGEF4,RHOA,RHOG,SRC,TF,TLN1,TUBA4A,WDR1,YWHAZ
GO.0006839	mitochondrial transport	28	5.45e-07	ENSP00000215375,ENSP00000215570,ENSP00000225174,ENSP00000235329,ENSP00000243997,ENSP00000249269,ENSP00000251607,ENSP00000252487,ENSP00000257245,ENSP00000265333,ENSP00000271373,ENSP00000279146,ENSP00000284320,ENSP00000290299,ENSP00000292475,ENSP00000301587,ENSP00000309103,ENSP00000315693,ENSP00000318115,ENSP00000335153,ENSP00000347184,ENSP00000351132,ENSP00000354223,ENSP00000355566,ENSP00000357804…	AIP,ATP5D,ATP5E,ATP5F1,ATP5H,ATP5J2,ATP5O,BAD,HSP90AA1,HTT,MFN2,MPC1,MPC2,PAM16,PMPCB,PPIF,RHOT1,THEM4,TIMM10,TIMM13,TIMM50,TIMM9,TOMM20,TOMM34,TOMM40,TOMM70A,TRNT1,VDAC1
GO.0043254	regulation of protein complex assembly	41	5.87e-07	ENSP00000233143,ENSP00000249700,ENSP00000256001,ENSP00000259477,ENSP00000260197,ENSP00000262942,ENSP00000263168,ENSP00000263354,ENSP00000263867,ENSP00000264202,ENSP00000265175,ENSP00000292644,ENSP00000295685,ENSP00000299218,ENSP00000303908,ENSP00000306124,ENSP00000310440,ENSP00000311489,ENSP00000315757,ENSP00000327255,ENSP00000334061,ENSP00000337222,ENSP00000338345,ENSP00000339007,ENSP00000340278…	ACTR3B,ARPC1A,ARPC2,ARPC5,ARPC5L,CAND1,CAPG,CAPZA1,CAPZA2,CAPZB,CHMP2A,CTNNB1,DNM1L,EML2,GRB2,HDAC6,HMGB1,LCMT1,LCP1,MAPRE1,MAPT,MTOR,MYADM,NAPA,PARK7,PPM1A,PRKCE,PSMC2,PSMC6,SEC24B,SNCA,SORL1,SPIRE1,SPTBN2,SRC,TMOD2,TMSB10,TWF1,TWF2,VDAC2,VPS16
GO.0048013	ephrin receptor signaling pathway	21	5.98e-07	ENSP00000216181,ENSP00000237500,ENSP00000260130,ENSP00000262942,ENSP00000263270,ENSP00000278568,ENSP00000279593,ENSP00000281821,ENSP00000292807,ENSP00000294785,ENSP00000295685,ENSP00000314458,ENSP00000331514,ENSP00000348461,ENSP00000350941,ENSP00000352918,ENSP00000362014,ENSP00000378338,ENSP00000400175,ENSP00000446714,ENSP00000450832	ACTG1,AP2M1,AP2S1,ARPC1A,ARPC2,ARPC5,CDC42,DNM1,EPHA4,GIT1,GRIN2B,MYH9,MYL12B,MYL6,NCSTN,PAK1,RAC1,RHOA,SDCBP,SIPA1L1,SRC
GO.0031331	positive regulation of cellular catabolic process	51	6.15e-07	ENSP00000210313,ENSP00000219313,ENSP00000221166,ENSP00000221566,ENSP00000225573,ENSP00000229268,ENSP00000229416,ENSP00000241600,ENSP00000252486,ENSP00000262193,ENSP00000264414,ENSP00000264499,ENSP00000264639,ENSP00000266735,ENSP00000272317,ENSP00000274341,ENSP00000280155,ENSP00000292644,ENSP00000295888,ENSP00000295901,ENSP00000303208,ENSP00000309103,ENSP00000310129,ENSP00000313007,ENSP00000320017…	ADRA2A,APOE,ATP1B1,BAD,BBS7,BCAP31,CSNK1E,CUL3,DNAJB2,DVL1,EZR,GCLC,HAPLN1,HDAC6,IRS2,IST1,KIAA1324,LARP1,MDH1,MRPS2,MSN,MTDH,NEFM,NME2,PABPC1,PARK7,PCSK9,PHYHIP,PNPO,PSMB1,PSMB2,PSMC2,PSMC6,PSMD14,PSMD2,PSMD3,PSMD4,PSMD5,PSMD6,PSMD7,PSMD9,RPS27A,SGTA,SNCA,SNRPF,SUPT5H,TNRC6B,UBE2V2,UBL4A,USP5,WDFY3
GO.0044087	regulation of cellular component biogenesis	68	6.42e-07	ENSP00000233143,ENSP00000249700,ENSP00000250559,ENSP00000251968,ENSP00000252486,ENSP00000254950,ENSP00000256001,ENSP00000259477,ENSP00000260130,ENSP00000260197,ENSP00000262942,ENSP00000263168,ENSP00000263354,ENSP00000263867,ENSP00000264202,ENSP00000265062,ENSP00000265175,ENSP00000267996,ENSP00000277120,ENSP00000278568,ENSP00000282561,ENSP00000292644,ENSP00000293441,ENSP00000295685,ENSP00000298552…	ACTR3B,APOE,ARPC1A,ARPC2,ARPC5,ARPC5L,CAND1,CAPG,CAPZA1,CAPZA2,CAPZB,CHMP2A,CLSTN1,CTNNB1,DNAJB2,DNM1L,EML2,EZR,GJA1,GRB2,HDAC6,HMGB1,HTT,KIAA1324,LCMT1,LCP1,LPHN1,MAGI2,MAPRE1,MAPT,MSN,MTOR,MYADM,NAPA,NTRK2,PAK1,PALM,PARK7,PPM1A,PRKCE,PSMC2,PSMC6,RAB7A,RAP1A,RAP1B,RBM14,RHOA,RPL13A,SDCBP,SEC24B,SHANK1,SNCA,SORL1,SPIRE1,SPTBN2,SRC,TMOD2,TMSB10,TPM1,TSC1,TSG101,TWF1,TWF2,UBE2V2,VDAC2,VDAC3,VPS16,V…
GO.0071704	organic substance metabolic process	508	8.71e-07	ENSP00000075120,ENSP00000158166,ENSP00000164139,ENSP00000168216,ENSP00000175506,ENSP00000196551,ENSP00000202773,ENSP00000210313,ENSP00000210444,ENSP00000215375,ENSP00000215565,ENSP00000215570,ENSP00000215773,ENSP00000215832,ENSP00000215904,ENSP00000216038,ENSP00000216181,ENSP00000216252,ENSP00000216330,ENSP00000216465,ENSP00000216554,ENSP00000216780,ENSP00000216951,ENSP00000217182,ENSP00000217244…	AAK1,ABI2,ACADL,ACADVL,ACO1,ACSBG1,ACSL1,ACY1,ADCK1,ADCY1,ADH5,ADRA2A,AGK,AIMP1,AIP,AK1,AK3,AK4,ALB,ALDH1A1,ALDH1L1,ALDH4A1,ALYREF,AMT,ANP32A,APEH,APOA1BP,APOE,ASAH1,ASNA1,ASNS,ASRGL1,ATG16L1,ATP5D,ATP5E,ATP5F1,ATP5H,ATP5J2,ATP5O,ATP6V0A1,ATP6V0D1,ATP6V1A,BAD,BCAN,BCL2L13,BDH1,BLMH,BLVRB,BRE,BRSK1,BSG,C19orf10,C1QB,C22orf28,CAB39,CACNA1A,CALCOCO1,CAMK4,CAMKK1,CAMKK2,CAMKV,CAMLG,CAND1,CAPN2,CAPNS1…
GO.0051084	de novo posttranslational protein folding	15	9.34e-07	ENSP00000221855,ENSP00000227378,ENSP00000244625,ENSP00000248437,ENSP00000258091,ENSP00000261813,ENSP00000275603,ENSP00000280326,ENSP00000286428,ENSP00000286788,ENSP00000318697,ENSP00000340019,ENSP00000356989,ENSP00000377958,ENSP00000379042	CCT4,CCT5,CCT6A,CCT7,CCT8,ERO1L,HSPA8,HSPD1,PFDN1,PFDN2,TBCB,TBCC,TUBA4A,TUBB6,VBP1
GO.0048869	cellular developmental process	227	9.4e-07	ENSP00000053867,ENSP00000168216,ENSP00000205402,ENSP00000215832,ENSP00000215909,ENSP00000217244,ENSP00000217971,ENSP00000221855,ENSP00000222256,ENSP00000222308,ENSP00000222673,ENSP00000227251,ENSP00000227322,ENSP00000227378,ENSP00000227524,ENSP00000228284,ENSP00000228740,ENSP00000230461,ENSP00000233078,ENSP00000233143,ENSP00000233893,ENSP00000237500,ENSP00000242285,ENSP00000243052,ENSP00000244625…	ACADVL,ACTA1,ACTN2,ADCY1,AGAP2,ALYREF,ANXA7,AP1G1,AP2M1,AP2S1,APOE,ARPC1A,ARPC2,ARPC5,ASAP1,ATP2A2,ATP6V0D1,BBS7,BIN1,BRSK1,CACNA1A,CACYBP,CAMK2B,CAMK2G,CAMK4,CAND1,CAP1,CAPN2,CAPZB,CEND1,CFL2,CLTA,CNN3,CNTN2,CNTNAP2,CORO1C,CPLX2,CPNE5,CRMP1,CRTAC1,CRTC1,CRYAB,CSNK2A1,CSNK2A2,CST3,CTNNB1,CTSB,CUL3,DAZAP1,DHX9,DLD,DLG3,DNAJA3,DNAJC13,DNM1,DNM1L,DPYSL4,DVL1,EEF2,EHD1,ELAVL3,ERO1L,EZR,FAM82A2,FASN,F…
GO.0072583	clathrin-mediated endocytosis	9	9.4e-07	ENSP00000242285,ENSP00000247461,ENSP00000253083,ENSP00000263270,ENSP00000292807,ENSP00000309415,ENSP00000335333,ENSP00000362014,ENSP00000377015	AP2M1,AP2S1,CANX,CLTA,CLTB,DNM1,HIP1R,PICALM,PIP5K1C
GO.2000641	regulation of early endosome to late endosome transport	9	9.4e-07	ENSP00000215832,ENSP00000260818,ENSP00000261263,ENSP00000262948,ENSP00000263025,ENSP00000338934,ENSP00000350941,ENSP00000353408,ENSP00000363392	DNAJC13,EZR,MAP2K2,MAPK1,MAPK3,MSN,RAB21,SNX12,SRC
GO.0016310	phosphorylation	97	9.53e-07	ENSP00000158166,ENSP00000205402,ENSP00000215375,ENSP00000215565,ENSP00000215832,ENSP00000217244,ENSP00000222673,ENSP00000226004,ENSP00000227251,ENSP00000229270,ENSP00000229277,ENSP00000234590,ENSP00000238561,ENSP00000252102,ENSP00000258418,ENSP00000259037,ENSP00000259750,ENSP00000261017,ENSP00000261716,ENSP00000261875,ENSP00000262013,ENSP00000262506,ENSP00000262507,ENSP00000262948,ENSP00000263025…	AAK1,ABI2,ADCK1,AGK,AK1,AK3,AK4,ATP5D,BRSK1,CAB39,CAMK2G,CAMK4,CAMKK1,CAMKK2,CAMKV,CASK,CDK14,CDK5,COQ9,CRYAB,CSNK1E,CSNK2A1,CSNK2A2,DCAKD,DLD,DLG2,DLG3,DUSP3,EIF2A,ENO1,ENO2,ENO3,EPHA4,ERC1,FN3KRP,GALK2,GPI,GPS1,GRM5,GUK1,HK1,IMPA1,KSR1,LDHA,MAP2K2,MAPK1,MAPK10,MAPK3,MARK1,MPP3,NDUFA1,NDUFA2,NDUFA6,NDUFA8,NDUFA9,NDUFB5,NDUFB7,NDUFS3,NDUFS5,NDUFS8,NDUFV1,NDUFV2,NDUFV3,NME2,NTRK2,OGDH,OGDHL,PAK1,P…
GO.0009168	purine ribonucleoside monophosphate biosynthetic process	17	1e-06	ENSP00000215375,ENSP00000243997,ENSP00000264649,ENSP00000290299,ENSP00000292475,ENSP00000298556,ENSP00000301587,ENSP00000320171,ENSP00000321584,ENSP00000322175,ENSP00000333019,ENSP00000358737,ENSP00000362249,ENSP00000371230,ENSP00000371236,ENSP00000382595,ENSP00000419851	ADSSL1,AK1,AK3,AK4,ATP5D,ATP5E,ATP5F1,ATP5H,ATP5J2,ATP5O,ATP6V0A1,GART,GMPS,HPRT1,IMPDH2,PAICS,PKM
GO.0043085	positive regulation of catalytic activity	119	1.08e-06	ENSP00000158166,ENSP00000206262,ENSP00000210313,ENSP00000215832,ENSP00000216479,ENSP00000217182,ENSP00000219313,ENSP00000222256,ENSP00000233121,ENSP00000233893,ENSP00000243052,ENSP00000247970,ENSP00000250111,ENSP00000252486,ENSP00000254695,ENSP00000260197,ENSP00000261401,ENSP00000261716,ENSP00000261875,ENSP00000262013,ENSP00000262193,ENSP00000262375,ENSP00000262948,ENSP00000263025,ENSP00000264639…	ACSL1,ADCY1,ADRA2A,AGAP2,AGAP3,AHSA1,ALDH1A1,APOE,ASAP1,ATP1B1,ATP1B2,ATP2B4,BAD,BCAP31,BCL2L13,BCR,CAMK4,CAMKK1,CAP1,CCNY,CDK5,CORO1C,CTNNB1,CTSA,CYFIP2,DNAJA3,EEF1A2,ELMOD1,EPHA4,GDI1,GDI2,GIT1,GNA13,GNAQ,GRM5,GSN,HMGB1,HSP90AB1,HSPD1,HSPE1,IQSEC2,ITPR1,LAMTOR3,MADD,MAGI2,MAP2K2,MAPK1,MAPK10,MAPK3,MAPRE3,MON2,MTCH1,NCSTN,NTRK2,OGT,PAK1,PARK7,PDCD5,PDE1B,PGAM5,PICALM,PIN1,PITRM1,PLAA,PLCB1,PLXNB…
GO.0030154	cell differentiation	218	1.16e-06	ENSP00000053867,ENSP00000168216,ENSP00000205402,ENSP00000215832,ENSP00000215909,ENSP00000217244,ENSP00000217971,ENSP00000221855,ENSP00000222256,ENSP00000222308,ENSP00000222673,ENSP00000227251,ENSP00000227322,ENSP00000227378,ENSP00000227524,ENSP00000228740,ENSP00000230461,ENSP00000233078,ENSP00000233143,ENSP00000233893,ENSP00000237500,ENSP00000242285,ENSP00000243052,ENSP00000244751,ENSP00000245304…	ACADVL,ACTA1,ACTN2,ADCY1,AGAP2,ALYREF,ANXA7,AP1G1,AP2M1,AP2S1,APOE,ARPC1A,ARPC2,ARPC5,ATP2A2,BBS7,BIN1,BRSK1,CACNA1A,CACYBP,CAMK2B,CAMK2G,CAMK4,CAND1,CAP1,CAPN2,CEND1,CFL2,CLTA,CNN3,CNTN2,CNTNAP2,CORO1C,CPLX2,CPNE5,CRMP1,CRTAC1,CRTC1,CRYAB,CSNK2A1,CSNK2A2,CST3,CTNNB1,CTSB,CUL3,DAZAP1,DHX9,DLD,DLG3,DNAJA3,DNAJC13,DNM1,DPYSL4,DVL1,EEF2,EHD1,ELAVL3,ERO1L,EZR,FAM82A2,FASN,FECH,FKBP8,GAS7,GDI1,GIT1,GJ…
GO.0006461	protein complex assembly	89	1.19e-06	ENSP00000012443,ENSP00000168216,ENSP00000210313,ENSP00000220325,ENSP00000222644,ENSP00000228284,ENSP00000233710,ENSP00000236192,ENSP00000245816,ENSP00000248437,ENSP00000261667,ENSP00000262013,ENSP00000262225,ENSP00000262306,ENSP00000263025,ENSP00000263168,ENSP00000263270,ENSP00000263867,ENSP00000264414,ENSP00000264649,ENSP00000265175,ENSP00000282561,ENSP00000286788,ENSP00000293441,ENSP00000298552…	ACAD9,ACADL,ACTN2,AP2S1,APOA1BP,ATG16L1,ATP6V0A1,BAD,BCS1L,CAMK2G,CAND1,CAPG,CAPZA1,CAPZA2,CCT8,CHMP2A,CLPP,CPSF6,CRTC1,CUL3,CUTC,DHRS4,DNM1,DNM1L,EHD1,EHD4,ENTPD2,EPRS,GAS7,GJA1,GSN,H1F0,HBA1,HIST1H1E,HMGCL,HPRT1,HSD17B10,HSP90AA1,HSPD1,IMPDH2,KCNA1,KCNA2,KCTD12,KCTD16,KIF2A,KIF3B,KPNA3,KPNA4,LIN7A,MAGI1,MAGI2,MAPK3,ME1,MPP6,NAP1L4,NAPG,NDUFS5,NDUFS8,NELL2,NSG1,PICALM,PPID,PPP2R1A,PPP5C,PRNP,PSM…
GO.0070271	protein complex biogenesis	89	1.19e-06	ENSP00000012443,ENSP00000168216,ENSP00000210313,ENSP00000220325,ENSP00000222644,ENSP00000228284,ENSP00000233710,ENSP00000236192,ENSP00000245816,ENSP00000248437,ENSP00000261667,ENSP00000262013,ENSP00000262225,ENSP00000262306,ENSP00000263025,ENSP00000263168,ENSP00000263270,ENSP00000263867,ENSP00000264414,ENSP00000264649,ENSP00000265175,ENSP00000282561,ENSP00000286788,ENSP00000293441,ENSP00000298552…	ACAD9,ACADL,ACTN2,AP2S1,APOA1BP,ATG16L1,ATP6V0A1,BAD,BCS1L,CAMK2G,CAND1,CAPG,CAPZA1,CAPZA2,CCT8,CHMP2A,CLPP,CPSF6,CRTC1,CUL3,CUTC,DHRS4,DNM1,DNM1L,EHD1,EHD4,ENTPD2,EPRS,GAS7,GJA1,GSN,H1F0,HBA1,HIST1H1E,HMGCL,HPRT1,HSD17B10,HSP90AA1,HSPD1,IMPDH2,KCNA1,KCNA2,KCTD12,KCTD16,KIF2A,KIF3B,KPNA3,KPNA4,LIN7A,MAGI1,MAGI2,MAPK3,ME1,MPP6,NAP1L4,NAPG,NDUFS5,NDUFS8,NELL2,NSG1,PICALM,PPID,PPP2R1A,PPP5C,PRNP,PSM…
GO.0050803	regulation of synapse structure or activity	33	1.21e-06	ENSP00000215832,ENSP00000222256,ENSP00000248975,ENSP00000252486,ENSP00000260386,ENSP00000263525,ENSP00000265431,ENSP00000277120,ENSP00000279593,ENSP00000285900,ENSP00000291700,ENSP00000306138,ENSP00000306330,ENSP00000312734,ENSP00000314458,ENSP00000330633,ENSP00000331210,ENSP00000332287,ENSP00000335614,ENSP00000338345,ENSP00000345530,ENSP00000346151,ENSP00000347184,ENSP00000348394,ENSP00000352544…	APOE,BCAN,CALB1,CAMK2B,CDC42,CLSTN1,CNTN2,CPLX2,GRIA1,GRIN2B,GRM5,HNRNPK,HTT,ITPKA,MAGI2,MAPK1,NCDN,NEDD4,NTRK2,PPFIA3,PPT1,RAB3A,RAB8B,RIMS1,S100B,SIPA1L1,SNCA,SYNGR1,TNR,UBE2V2,UNC13A,YWHAG,YWHAH
GO.0070887	cellular response to chemical stimulus	171	1.29e-06	ENSP00000012443,ENSP00000023897,ENSP00000215904,ENSP00000215909,ENSP00000216465,ENSP00000216951,ENSP00000220325,ENSP00000223641,ENSP00000225174,ENSP00000226004,ENSP00000227322,ENSP00000229416,ENSP00000232564,ENSP00000242285,ENSP00000243052,ENSP00000245304,ENSP00000246868,ENSP00000247271,ENSP00000247970,ENSP00000248150,ENSP00000248553,ENSP00000250495,ENSP00000250559,ENSP00000251287,ENSP00000253023…	AARS,ACADVL,ACSL1,ACY1,ADCY1,ADRA2A,ADSSL1,AIP,AKAP7,AKR1B1,ALDH1A1,AP2M1,AP2S1,AP3S1,APPL1,ASNA1,ATP2B1,ATP2B4,ATP6V0A1,ATP6V0C,ATP6V0D1,ATP6V1A,ATP6V1H,BCAR1,C19orf10,CAB39,CACYBP,CALB1,CAMK2B,CAMK2G,CAMK4,CAPN2,CDH13,CLIC4,CLTA,CRIP1,CST3,CTNNB1,CTSB,DDC,DNAJA2,DNAJB11,DUSP3,EHD1,EHD4,EIF4B,ENTPD2,EPRS,ERO1L,FASN,FDXR,FECH,GABRA1,GABRG2,GCLC,GNB4,GNG12,GNG13,GNG2,GNG5,GSN,GSS,GSTA4,GSTP1,GSTZ1…
GO.0007010	cytoskeleton organization	79	1.35e-06	ENSP00000215904,ENSP00000221114,ENSP00000221166,ENSP00000227251,ENSP00000227322,ENSP00000236192,ENSP00000245304,ENSP00000249700,ENSP00000252486,ENSP00000252699,ENSP00000254584,ENSP00000256001,ENSP00000258198,ENSP00000259477,ENSP00000260130,ENSP00000260386,ENSP00000261017,ENSP00000261207,ENSP00000261401,ENSP00000262942,ENSP00000264414,ENSP00000267996,ENSP00000278568,ENSP00000280155,ENSP00000284240…	ABI2,ACTA1,ACTG1,ACTN2,ACTN4,ACTR3B,ADRA2A,APOE,ARFIP2,ARPC1A,ARPC2,ARPC5,ARPC5L,ATAD1,ATP2C1,BCAR1,BCR,BRSK1,CAMSAP2,CAP1,CDK5,CFL2,CNN3,CNTN2,CORO1C,CRMP1,CRYAB,CTNNB1,CUL3,DCTN2,DCTN6,DVL1,DYNC1LI2,FMNL1,FSCN1,GAS7,HSP90B1,HTT,IQSEC2,ITPKA,KIF2A,KIF3B,KRT76,LCP1,MAP1B,MAP6,MAP6D1,MAP7D1,MAP7D2,MAPT,MARK1,MYO18A,NEBL,NEFH,NEFM,NISCH,PAK1,PALM,PDXP,PHACTR1,PPP1R12A,PPP2R1A,PPP2R4,RAC1,RAP2A,RHOA…
GO.0048193	Golgi vesicle transport	35	1.41e-06	ENSP00000223369,ENSP00000227378,ENSP00000242285,ENSP00000256637,ENSP00000258301,ENSP00000260197,ENSP00000262061,ENSP00000262225,ENSP00000262544,ENSP00000263354,ENSP00000264414,ENSP00000265070,ENSP00000265175,ENSP00000285208,ENSP00000303145,ENSP00000310440,ENSP00000312122,ENSP00000312734,ENSP00000316454,ENSP00000324628,ENSP00000325002,ENSP00000345656,ENSP00000347329,ENSP00000350199,ENSP00000357048…	AP1B1,AP1G1,BCAP31,CCDC93,CHMP2A,CLTA,COPA,COPG1,COPZ1,CUL3,DNAJC6,GOLPH3,HSPA8,MON2,MYO18A,NAPA,NAPG,PACS1,RAB6B,RAB8B,SAR1B,SEC13,SEC23B,SEC24B,SEC31A,SNX1,SORL1,SORT1,SPIRE1,STX6,TMED10,TMED2,VAPA,VAPB,YKT6
GO.0030029	actin filament-based process	50	1.52e-06	ENSP00000215904,ENSP00000216181,ENSP00000245304,ENSP00000249700,ENSP00000254584,ENSP00000256001,ENSP00000259477,ENSP00000260130,ENSP00000260386,ENSP00000261017,ENSP00000261401,ENSP00000262942,ENSP00000264202,ENSP00000264414,ENSP00000267996,ENSP00000278568,ENSP00000280155,ENSP00000295685,ENSP00000298159,ENSP00000299767,ENSP00000303507,ENSP00000315757,ENSP00000316029,ENSP00000329219,ENSP00000329880…	ABI2,ACTA1,ACTG1,ACTN2,ACTR3B,ADRA2A,ARFIP2,ARPC1A,ARPC2,ARPC5,ARPC5L,ATP2C1,BCAR1,BCR,CAP1,CAPZB,CDK5,CFL2,CNN3,CORO1C,CUL3,FMNL1,FSCN1,GAS7,HSP90B1,IQSEC2,ITPKA,LCP1,MYH9,MYL6,MYO18A,NEBL,NISCH,PAK1,PDXP,PHACTR1,PIP5K1C,RAC1,RAP2A,RHOA,RHOG,SDCBP,SIPA1L1,SRC,TF,TLN1,TMOD2,TPM1,TPM4,WDR1
GO.0048468	cell development	130	1.54e-06	ENSP00000205402,ENSP00000215832,ENSP00000216181,ENSP00000217244,ENSP00000217971,ENSP00000222256,ENSP00000222673,ENSP00000227251,ENSP00000227322,ENSP00000227378,ENSP00000233143,ENSP00000237500,ENSP00000242285,ENSP00000247271,ENSP00000249700,ENSP00000250559,ENSP00000252486,ENSP00000260130,ENSP00000261401,ENSP00000261416,ENSP00000261890,ENSP00000262506,ENSP00000262942,ENSP00000262948,ENSP00000263025…	ACTA1,ACTN2,ADCY1,AGAP2,AP2M1,AP2S1,APOE,ARPC1A,ARPC2,ARPC5,ATP2A2,BRSK1,CACNA1A,CAP1,CASP3,CFL2,CLIC4,CLTA,CNTN2,CNTNAP2,CORO1C,CRMP1,CRTAC1,CRYAB,CSNK2A1,CSNK2A2,CST3,CTNNB1,CUL3,DLD,DLG3,DNM1,DPYSL4,DVL1,EHD1,EPHA4,EZR,GAS7,GIT1,GJA1,GNAQ,GPC1,GPRIN1,GRB2,GRIN2B,GSN,HCN1,HEXB,HMGB1,HNRNPAB,HPRT1,HSD17B4,HSP90AA1,HSP90AB1,HSPA8,HTT,L1CAM,LINGO1,LPPR4,MAGI2,MAP1B,MAP2K2,MAP6,MAPK1,MAPK3,MAPT,MSN…
GO.0031344	regulation of cell projection organization	52	1.68e-06	ENSP00000053867,ENSP00000215909,ENSP00000230461,ENSP00000244751,ENSP00000245304,ENSP00000248975,ENSP00000252486,ENSP00000254695,ENSP00000260386,ENSP00000261263,ENSP00000261890,ENSP00000262948,ENSP00000263525,ENSP00000264202,ENSP00000277120,ENSP00000284240,ENSP00000293441,ENSP00000295685,ENSP00000296440,ENSP00000296755,ENSP00000303908,ENSP00000312734,ENSP00000322730,ENSP00000330408,ENSP00000330633…	APOE,ARPC2,CACNA1A,CAMK2B,CAPZB,CNTN2,CPNE5,CRTC1,DVL1,EZR,GDI1,GRN,HNRNPK,HTT,IST1,ITM2C,ITPKA,LGALS1,LINGO1,MAGI2,MAP1B,MAP2K2,MAPT,MTOR,NCS1,NEDD4,NME2,NTRK2,OPA1,PLXNB1,RAB11A,RAB21,RAB8B,RAC1,RAP1A,RAP1GAP2,RAP2A,RASAL1,RHOA,RIMS1,SCN1B,SHANK1,SIPA1L1,SYT2,THY1,TMEM30A,TNR,TWF2,UBE2V2,UNC13A,VDAC3,YWHAH
GO.1901698	response to nitrogen compound	82	1.68e-06	ENSP00000012443,ENSP00000023897,ENSP00000164139,ENSP00000175506,ENSP00000203407,ENSP00000215904,ENSP00000216951,ENSP00000228740,ENSP00000232564,ENSP00000233084,ENSP00000243052,ENSP00000248150,ENSP00000250559,ENSP00000251287,ENSP00000256637,ENSP00000258418,ENSP00000261772,ENSP00000262056,ENSP00000262948,ENSP00000264649,ENSP00000265563,ENSP00000273398,ENSP00000282561,ENSP00000285930,ENSP00000287641…	AARS,ADCY1,AKAP7,AKR1B1,AP3S1,APPL1,ASNS,ATP2A2,ATP2B4,ATP6V0A1,ATP6V0C,ATP6V0D1,ATP6V1A,ATP6V1H,BCAR1,BSG,CAB39,CACYBP,CAPN2,CASP3,CDK5,CTNNB1,CTSB,DDC,DDX1,EIF4B,GABRA1,GABRG2,GJA1,GNAI1,GNB4,GNG12,GNG13,GNG2,GNG5,GSN,GSS,HADH,HCN1,HCN2,HMGCS1,HNRNPK,HPRT1,HSP90B1,HSPD1,IRS2,LAMTOR3,LDHA,LTA4H,MAP2K2,MGST3,MTOR,NEFH,NME2,OGT,PCSK9,PDE1B,PDXP,PEA15,PKM,PPM1A,PPP2R2A,PPP5C,PRKAR2A,PRKCE,PSMB2,PYG…
GO.0010976	positive regulation of neuron projection development	32	1.73e-06	ENSP00000053867,ENSP00000230461,ENSP00000244751,ENSP00000252486,ENSP00000260386,ENSP00000261263,ENSP00000261890,ENSP00000262948,ENSP00000277120,ENSP00000281821,ENSP00000293441,ENSP00000296440,ENSP00000296755,ENSP00000303908,ENSP00000330408,ENSP00000340820,ENSP00000341911,ENSP00000345001,ENSP00000346151,ENSP00000348786,ENSP00000354681,ENSP00000356236,ENSP00000365439,ENSP00000368169,ENSP00000376889…	APOE,CAMK2B,CPNE5,CRTC1,DVL1,EPHA4,GRN,HNRNPK,IST1,ITPKA,MAGI2,MAP1B,MAP2K2,MAPT,NME2,NTRK2,OPA1,PALM,PLXNB1,RAB11A,RAB21,RAP1A,RASAL1,RHOA,RIMS1,SCN1B,SHANK1,SYT2,TMEM30A,TWF2,UBE2V2,UNC13A
GO.0031346	positive regulation of cell projection organization	38	1.75e-06	ENSP00000053867,ENSP00000230461,ENSP00000244751,ENSP00000252486,ENSP00000260386,ENSP00000261263,ENSP00000261401,ENSP00000261890,ENSP00000262948,ENSP00000277120,ENSP00000281821,ENSP00000293441,ENSP00000295685,ENSP00000296440,ENSP00000296755,ENSP00000303908,ENSP00000312734,ENSP00000330408,ENSP00000340820,ENSP00000345001,ENSP00000346151,ENSP00000347184,ENSP00000348461,ENSP00000348786,ENSP00000350941…	APOE,ARPC2,CAMK2B,CORO1C,CPNE5,CRTC1,DVL1,EPHA4,GRN,HNRNPK,HTT,IST1,ITPKA,MAGI2,MAP1B,MAP2K2,MAPT,MTOR,NME2,NTRK2,OPA1,PLXNB1,RAB11A,RAB21,RAB8B,RAC1,RAP1A,RASAL1,RHOA,RIMS1,SCN1B,SHANK1,SRC,SYT2,TMEM30A,TWF2,UBE2V2,UNC13A
GO.0044282	small molecule catabolic process	36	2.03e-06	ENSP00000168216,ENSP00000205402,ENSP00000216465,ENSP00000222214,ENSP00000222673,ENSP00000233710,ENSP00000243167,ENSP00000245206,ENSP00000252486,ENSP00000257694,ENSP00000265594,ENSP00000267814,ENSP00000273588,ENSP00000277865,ENSP00000290354,ENSP00000290597,ENSP00000296412,ENSP00000300456,ENSP00000301776,ENSP00000340278,ENSP00000349297,ENSP00000350914,ENSP00000350928,ENSP00000359151,ENSP00000360569…	ACADL,ACADVL,ADH5,ALDH1L1,ALDH4A1,AMT,APOE,ASRGL1,BDH1,CBR3,DBT,DLD,DTD1,ETFDH,FAAH,GAD1,GCDH,GLUD1,GOT2,GPT,GSTZ1,HADH,HMGCL,HSD17B10,HSD17B4,IMPA1,MCCC1,NUDT5,OGDH,PARK7,PCCA,PNPLA8,SCP2,SLC27A4,SORD,SYNJ1
GO.0006901	vesicle coating	13	2.11e-06	ENSP00000262061,ENSP00000262225,ENSP00000263270,ENSP00000264414,ENSP00000265175,ENSP00000303145,ENSP00000312122,ENSP00000325002,ENSP00000347329,ENSP00000357048,ENSP00000377015,ENSP00000381049,ENSP00000385432	AP2S1,COPA,COPG1,COPZ1,CUL3,NSG1,PICALM,SAR1B,SEC13,SEC24B,SEC31A,TMED10,TMED2
GO.0023051	regulation of signaling	194	2.11e-06	ENSP00000205061,ENSP00000206262,ENSP00000210313,ENSP00000215909,ENSP00000216181,ENSP00000217244,ENSP00000219313,ENSP00000222256,ENSP00000222308,ENSP00000225174,ENSP00000226004,ENSP00000229416,ENSP00000234310,ENSP00000235329,ENSP00000240139,ENSP00000240185,ENSP00000240851,ENSP00000242285,ENSP00000245304,ENSP00000246957,ENSP00000247665,ENSP00000247970,ENSP00000248553,ENSP00000248933,ENSP00000248975…	AAK1,ACTN2,ACTN4,ADRA2A,AIP,AKR1B1,AP2M1,AP2S1,APOE,ATAD1,ATP2A2,ATP2B4,ATP2C1,ATP6V0C,BCAN,BCAP31,BCR,C19orf10,C2CD2L,CACNG8,CALB1,CAMLG,CCNY,CDH13,CDK14,CLSTN1,CLTA,CNKSR2,CNTN2,CPLX2,CSNK1E,CSNK2A1,CTNND1,CUL3,DLK1,DNAJA3,DNM1L,DUSP3,DVL1,EIF2A,EPHA4,EPN1,FKBP8,G3BP1,G3BP2,GCLC,GDI1,GDI2,GIT1,GLG1,GLUD1,GNAI1,GOLPH3,GPC1,GPD1L,GPR158,GPS1,GRIA1,GRIN2B,GRM3,GSN,GSTP1,HADH,HDAC6,HNRNPK,HSP90AB1,…
GO.0051246	regulation of protein metabolic process	178	2.17e-06	ENSP00000012443,ENSP00000158166,ENSP00000196551,ENSP00000205061,ENSP00000210313,ENSP00000216181,ENSP00000216554,ENSP00000217244,ENSP00000219313,ENSP00000220325,ENSP00000221462,ENSP00000221566,ENSP00000226004,ENSP00000227251,ENSP00000228284,ENSP00000229268,ENSP00000229416,ENSP00000231706,ENSP00000233084,ENSP00000233121,ENSP00000233893,ENSP00000240185,ENSP00000245304,ENSP00000246957,ENSP00000247970…	AARS,ACO1,ACSL1,ADCY1,ADRA2A,AGAP2,APOE,ATP2B4,BAD,BBS7,BCAP31,BCL2L13,C19orf10,CAMKK1,CAMKK2,CCNY,CELF1,CHORDC1,CNTN2,CORO1C,CRYAB,CSNK1E,CSNK2A1,CSNK2A2,CST3,CTNNB1,CUL3,CYFIP2,DBNDD2,DDX1,DLG2,DLG3,DNAJA3,DNAJB2,DTD1,DUSP3,DVL1,EEF2,EHD4,EIF2A,EIF3F,EIF3G,EIF3H,EIF3L,EIF4B,EIF5,EPHA4,EPRS,EZR,FECH,GCLC,GGA1,GJA1,GLG1,GNAQ,GPD1L,GPI,GPS1,GRB2,GRM5,GSN,GSTP1,HDAC6,HMGB1,HNRNPK,HSP90B1,HSPB1,HSPD…
GO.0017157	regulation of exocytosis	27	2.25e-06	ENSP00000222256,ENSP00000250559,ENSP00000251968,ENSP00000254950,ENSP00000260130,ENSP00000261263,ENSP00000263354,ENSP00000265062,ENSP00000273666,ENSP00000280155,ENSP00000282878,ENSP00000295987,ENSP00000303507,ENSP00000305613,ENSP00000310440,ENSP00000312734,ENSP00000321826,ENSP00000338185,ENSP00000338345,ENSP00000348786,ENSP00000352544,ENSP00000353362,ENSP00000355387,ENSP00000356236,ENSP00000377148…	ADRA2A,AP1G1,BCR,CACNA1A,CDK5,CHMP2A,CPLX1,CPLX2,NAPA,PLCB1,RAB21,RAB3A,RAB3C,RAB7A,RAB8B,RAP1A,RAP1B,RAPGEF4,SCAMP5,SDCBP,SNCA,STXBP5,STXBP5L,SYN1,SYT2,TSG101,VPS4A
GO.0007275	multicellular organismal development	271	2.33e-06	ENSP00000053867,ENSP00000168216,ENSP00000175506,ENSP00000205061,ENSP00000205402,ENSP00000215909,ENSP00000216038,ENSP00000216951,ENSP00000217244,ENSP00000217971,ENSP00000221855,ENSP00000222256,ENSP00000222308,ENSP00000222673,ENSP00000227251,ENSP00000227378,ENSP00000227524,ENSP00000228284,ENSP00000228740,ENSP00000229270,ENSP00000230461,ENSP00000232564,ENSP00000233078,ENSP00000233084,ENSP00000235329…	AARS,ACO1,ACSBG1,ACTA1,ACTG1,ADAM23,ADCY1,AGAP2,AIMP1,AK4,AKR1B1,AP2M1,AP2S1,APOE,ARPC1A,ARPC2,ARPC5,ASNS,ATP2B1,ATP2B4,ATP5F1,ATP6V0D1,BBS7,BCR,BIN1,BRSK1,BSG,C19orf10,C1QB,C22orf28,CACNA1A,CACYBP,CALB1,CAMK2B,CAMK2G,CAMK4,CAP1,CAPN2,CDH13,CELF1,CEND1,CLTA,CNTN2,CNTNAP2,CORO1C,CPE,CPLX2,CPNE5,CRELD1,CRIP1,CRIP2,CRMP1,CRTAC1,CRTC1,CRYAB,CSNK2A1,CSNK2A2,CST3,CTNNB1,CTSB,DAZAP1,DDC,DDX1,DLD,DLG2,DL…
GO.0051336	regulation of hydrolase activity	107	2.66e-06	ENSP00000206262,ENSP00000216479,ENSP00000217244,ENSP00000221462,ENSP00000222256,ENSP00000225174,ENSP00000227251,ENSP00000231706,ENSP00000233893,ENSP00000243052,ENSP00000247970,ENSP00000250111,ENSP00000254695,ENSP00000256637,ENSP00000260197,ENSP00000261207,ENSP00000261313,ENSP00000261401,ENSP00000261875,ENSP00000262225,ENSP00000262375,ENSP00000264265,ENSP00000265462,ENSP00000265563,ENSP00000265717…	ADCY1,AGAP2,AGAP3,AHSA1,AIP,ALDH1A1,ASAP1,ATP1B1,ATP1B2,BAD,BCAP31,BCL2L13,BCR,CAMK4,CASP3,CNN3,CORO1C,CRYAB,CSNK2A1,CST3,CYFIP2,DLG2,DLG3,DNAJA3,ELMOD1,EPHA4,GDI1,GDI2,GIT1,GNA13,GNAQ,GPI,GPS1,GSN,HMGB1,HSP90B1,HSPD1,HSPE1,IGBP1,IQSEC2,ITPR1,LAMTOR3,LXN,MADD,MAGI2,MON2,MTCH1,MTOR,NTRK2,PAM16,PARK7,PDCD5,PDE1B,PEBP1,PGAM5,PICALM,PIN1,PLCB1,PLXNB1,PPIF,PPP1R12A,PPP1R37,PPP2R1A,PPP2R2A,PPP2R4,PPP2R…
GO.0009060	aerobic respiration	15	2.86e-06	ENSP00000203407,ENSP00000205402,ENSP00000216254,ENSP00000222673,ENSP00000260985,ENSP00000268379,ENSP00000280346,ENSP00000307241,ENSP00000309477,ENSP00000309565,ENSP00000331897,ENSP00000352657,ENSP00000363216,ENSP00000377446,ENSP00000438144	ACO1,ACO2,DLAT,DLD,IDH1,IDH2,MDH1,ME3,OGDH,OGDHL,PDHB,SUCLG1,UQCRC1,UQCRC2,UQCRH
GO.1903364	positive regulation of cellular protein catabolic process	28	3.08e-06	ENSP00000210313,ENSP00000219313,ENSP00000221566,ENSP00000229268,ENSP00000229416,ENSP00000252486,ENSP00000262193,ENSP00000264414,ENSP00000264499,ENSP00000264639,ENSP00000272317,ENSP00000292644,ENSP00000295901,ENSP00000303208,ENSP00000310129,ENSP00000338019,ENSP00000338934,ENSP00000352929,ENSP00000353408,ENSP00000357879,ENSP00000358674,ENSP00000362334,ENSP00000368169,ENSP00000386541,ENSP00000392330…	APOE,BBS7,BCAP31,CSNK1E,CUL3,DNAJB2,DVL1,EZR,GCLC,MSN,PCSK9,PSMB1,PSMB2,PSMC2,PSMC6,PSMD14,PSMD2,PSMD3,PSMD4,PSMD5,PSMD6,PSMD7,PSMD9,RPS27A,SGTA,UBE2V2,UBL4A,USP5
GO.0032268	regulation of cellular protein metabolic process	168	3.21e-06	ENSP00000012443,ENSP00000158166,ENSP00000196551,ENSP00000205061,ENSP00000210313,ENSP00000216181,ENSP00000216554,ENSP00000217244,ENSP00000219313,ENSP00000220325,ENSP00000221462,ENSP00000221566,ENSP00000226004,ENSP00000227251,ENSP00000228284,ENSP00000229268,ENSP00000229416,ENSP00000231706,ENSP00000233084,ENSP00000233121,ENSP00000233893,ENSP00000240185,ENSP00000245304,ENSP00000246957,ENSP00000247970…	AARS,ACO1,ACSL1,ADCY1,ADRA2A,APOE,ATP2B4,BAD,BBS7,BCAP31,BCL2L13,C19orf10,CAMKK1,CAMKK2,CCNY,CELF1,CHORDC1,CNTN2,CORO1C,CRYAB,CSNK1E,CSNK2A1,CSNK2A2,CST3,CTNNB1,CUL3,CYFIP2,DBNDD2,DDX1,DLG2,DLG3,DNAJA3,DNAJB2,DTD1,DUSP3,DVL1,EEF2,EHD4,EIF2A,EIF3F,EIF3G,EIF3H,EIF3L,EIF4B,EIF5,EPHA4,EPRS,EZR,FECH,GCLC,GLG1,GNAQ,GPD1L,GPI,GPS1,GRB2,GRM5,GSN,GSTP1,HDAC6,HMGB1,HSP90B1,HSPB1,HSPD1,HSPE1,IST1,ITGB2,KSR1…
GO.0008064	regulation of actin polymerization or depolymerization	24	3.43e-06	ENSP00000215904,ENSP00000233143,ENSP00000249700,ENSP00000256001,ENSP00000259477,ENSP00000262942,ENSP00000263168,ENSP00000263867,ENSP00000264202,ENSP00000270792,ENSP00000295685,ENSP00000298159,ENSP00000303908,ENSP00000306124,ENSP00000311489,ENSP00000337222,ENSP00000339007,ENSP00000352918,ENSP00000354558,ENSP00000354947,ENSP00000355537,ENSP00000387266,ENSP00000427687,ENSP00000449428	ACTN2,ACTR3B,ARPC1A,ARPC2,ARPC5,ARPC5L,CAPG,CAPZA1,CAPZA2,CAPZB,CFL2,GRB2,MTOR,MYADM,PDXP,PRKCE,SH3BGRL3,SPIRE1,SPTBN2,TMOD2,TMSB10,TWF1,TWF2,WDR1
GO.0002757	immune response-activating signal transduction	46	3.49e-06	ENSP00000210313,ENSP00000219313,ENSP00000226004,ENSP00000234310,ENSP00000253023,ENSP00000262193,ENSP00000262942,ENSP00000262948,ENSP00000263025,ENSP00000264639,ENSP00000272317,ENSP00000278568,ENSP00000284240,ENSP00000292644,ENSP00000295685,ENSP00000295901,ENSP00000299767,ENSP00000303242,ENSP00000305355,ENSP00000306124,ENSP00000306253,ENSP00000310129,ENSP00000314458,ENSP00000316176,ENSP00000325817…	ACTG1,ARPC1A,ARPC2,ARPC5,BCAR1,CDC42,CNPY3,CTSB,CYFIP2,DUSP3,GRB2,HSP90AA1,HSP90AB1,HSP90B1,HSPD1,ITGB2,ITPR1,MAP2K2,MAPK10,MAPK3,PAK1,PPP2R5D,PPP3R1,PRKCB,PRKCE,PSMB1,PSMB2,PSMC2,PSMC6,PSMD14,PSMD2,PSMD3,PSMD4,PSMD5,PSMD6,PSMD7,PSMD9,RAC1,RLTPR,RPS27A,SRC,THY1,UBE2D3,UBE2M,UBE2N,WIPF3
GO.0009156	ribonucleoside monophosphate biosynthetic process	18	3.49e-06	ENSP00000215375,ENSP00000243997,ENSP00000264649,ENSP00000290299,ENSP00000292475,ENSP00000298556,ENSP00000301587,ENSP00000320171,ENSP00000321584,ENSP00000322175,ENSP00000333019,ENSP00000358737,ENSP00000362249,ENSP00000371230,ENSP00000371236,ENSP00000382595,ENSP00000419851,ENSP00000424595	ADSSL1,AK1,AK3,AK4,ATP5D,ATP5E,ATP5F1,ATP5H,ATP5J2,ATP5O,ATP6V0A1,GART,GMPS,HPRT1,IMPDH2,PAICS,PKM,PRPS1L1
GO.0006165	nucleoside diphosphate phosphorylation	16	3.59e-06	ENSP00000222673,ENSP00000229270,ENSP00000229277,ENSP00000234590,ENSP00000320171,ENSP00000322175,ENSP00000324105,ENSP00000360124,ENSP00000362249,ENSP00000362413,ENSP00000363216,ENSP00000376889,ENSP00000384774,ENSP00000405573,ENSP00000417963,ENSP00000445175	AK1,AK4,ENO1,ENO2,ENO3,GPI,HK1,LDHA,NME2,OGDH,OGDHL,PGK1,PGM1,PKM,PPP2R5D,TPI1
GO.0009165	nucleotide biosynthetic process	31	3.89e-06	ENSP00000215375,ENSP00000222553,ENSP00000243997,ENSP00000252711,ENSP00000264649,ENSP00000265174,ENSP00000290299,ENSP00000292475,ENSP00000296518,ENSP00000297323,ENSP00000298556,ENSP00000301587,ENSP00000320171,ENSP00000321584,ENSP00000322175,ENSP00000333019,ENSP00000341504,ENSP00000355689,ENSP00000358719,ENSP00000358737,ENSP00000361699,ENSP00000362249,ENSP00000371230,ENSP00000371236,ENSP00000373918…	ADCY1,ADSSL1,AK1,AK3,AK4,ATP5D,ATP5E,ATP5F1,ATP5H,ATP5J2,ATP5O,ATP6V0A1,CTPS1,DCAKD,GARS,GART,GMPS,GUCY1A3,GUK1,HPRT1,IMPDH2,ME1,NAMPT,NDUFA10,NME2,PAICS,PAPSS1,PKM,PRPS1L1,PRPSAP1,TSTA3
GO.0007165	signal transduction	298	4.02e-06	ENSP00000000233,ENSP00000000412,ENSP00000012443,ENSP00000023897,ENSP00000053867,ENSP00000175506,ENSP00000200557,ENSP00000210313,ENSP00000215909,ENSP00000216181,ENSP00000217244,ENSP00000218230,ENSP00000219313,ENSP00000220931,ENSP00000222256,ENSP00000222553,ENSP00000222968,ENSP00000223641,ENSP00000225729,ENSP00000226004,ENSP00000227251,ENSP00000227322,ENSP00000227524,ENSP00000232564,ENSP00000234310…	AARS,ABI2,ACADVL,ACSL1,ACTG1,ACTN2,ACTN4,ADAM11,ADRA2A,AGAP2,AGAP3,AIMP1,AIP,AKAP7,AKR1B1,ANP32A,AP2M1,AP2S1,AP3S1,APOE,APPL1,ARF5,ARF6,ARFIP2,ARL8A,ARPC1A,ARPC2,ARPC5,ASNA1,ASNS,ATP1B1,ATP2A2,ATP2C1,ATP6V0A1,ATP6V0C,ATP6V0D1,ATP6V1A,ATP6V1H,BBS7,BCAP31,BCAR1,BRE,BRSK1,BSG,C19orf10,CAB39,CACNA1A,CALCOCO1,CAMK2B,CAMK2G,CAMK4,CAMKK2,CAP1,CASP3,CCNY,CD47,CDH13,CDK14,CLTA,CNPY3,COPS2,CORO1C,CPE,CRIP1…
GO.0046129	purine ribonucleoside biosynthetic process	20	4.02e-06	ENSP00000215375,ENSP00000243997,ENSP00000264649,ENSP00000265174,ENSP00000290299,ENSP00000292475,ENSP00000298556,ENSP00000301587,ENSP00000320171,ENSP00000321584,ENSP00000322175,ENSP00000325425,ENSP00000333019,ENSP00000341504,ENSP00000355689,ENSP00000358737,ENSP00000362249,ENSP00000371230,ENSP00000376889,ENSP00000419851	ADSSL1,AK1,AK3,AK4,ATP5D,ATP5E,ATP5F1,ATP5H,ATP5J2,ATP5O,ATP6V0A1,DCAKD,GMPS,GUK1,HPRT1,IMPDH2,MAT2B,NME2,PAPSS1,PKM
GO.0032787	monocarboxylic acid metabolic process	53	4.12e-06	ENSP00000222214,ENSP00000222673,ENSP00000228740,ENSP00000229270,ENSP00000229277,ENSP00000233710,ENSP00000234590,ENSP00000243167,ENSP00000245206,ENSP00000257694,ENSP00000258873,ENSP00000260985,ENSP00000261875,ENSP00000262428,ENSP00000263025,ENSP00000265052,ENSP00000265594,ENSP00000265717,ENSP00000271373,ENSP00000278353,ENSP00000281455,ENSP00000290597,ENSP00000295640,ENSP00000295897,ENSP00000304592…	ACADL,ACADVL,ACSBG1,ACSL1,ALB,ALDH4A1,BCAN,BSG,COTL1,ENO1,ENO2,ENO3,ERO1L,ETFDH,FAAH,FAM213B,FASN,GCDH,GOT2,GPI,HADH,HK1,HSD17B12,HTT,IDH1,IDH2,LTA4H,MAPK3,MCCC1,ME3,MGLL,MPC1,MPC2,MTHFD1L,OGDH,OGDHL,PARK7,PCCA,PDHB,PGK1,PGM1,PLP1,PNPLA8,PPP2R5D,PRKAR2B,PTGDS,PTPLAD1,RNPEP,SCP2,SNCA,TH,THEM4,TPI1
GO.0032879	regulation of localization	168	4.13e-06	ENSP00000220325,ENSP00000222256,ENSP00000225174,ENSP00000227251,ENSP00000227322,ENSP00000230461,ENSP00000233535,ENSP00000234310,ENSP00000236192,ENSP00000237858,ENSP00000240139,ENSP00000240185,ENSP00000245304,ENSP00000247665,ENSP00000247970,ENSP00000248553,ENSP00000248975,ENSP00000250111,ENSP00000250559,ENSP00000251287,ENSP00000252486,ENSP00000254950,ENSP00000258098,ENSP00000258301,ENSP00000258418…	AAK1,ACTN2,ADRA2A,AKAP7,AP1G1,AP2M1,AP2S1,APOE,APPL1,ARF6,ATAD1,ATP1B1,ATP1B2,ATP2A2,ATP2B4,ATP8A1,BCAP31,BCAR1,BCR,BIN1,C2CD2L,CAB39,CACNG8,CAMK2B,CAMK2G,CAMK4,CASK,CD47,CDH13,CHMP2A,CLIC4,CORO1C,CPLX1,CPLX2,CRYAB,CSNK2A2,CTNNB1,DNAJC13,DNAJC6,DNM1L,DPP10,EHD1,EHD4,ELMOD1,ERO1L,G3BP2,GDI1,GJA1,GLRX,GLUD1,GNA13,GNAQ,GOLPH3,GPD1L,GSN,HADH,HCN1,HCN2,HDAC6,HECTD1,HMGB1,HNRNPK,HSP90AB1,HSPB1,HTT,IGBP…
GO.0010638	positive regulation of organelle organization	64	4.24e-06	ENSP00000215904,ENSP00000221166,ENSP00000225174,ENSP00000225573,ENSP00000228284,ENSP00000234310,ENSP00000240139,ENSP00000241600,ENSP00000248975,ENSP00000251968,ENSP00000254950,ENSP00000256001,ENSP00000259477,ENSP00000260130,ENSP00000261017,ENSP00000262506,ENSP00000262942,ENSP00000263025,ENSP00000264414,ENSP00000265840,ENSP00000266735,ENSP00000267996,ENSP00000270225,ENSP00000274341,ENSP00000278568…	ABI2,ACTN2,ACTR3B,ARPC1A,ARPC2,ARPC5,ARPC5L,ATP1B1,BAD,CAMK2B,CDK5,CFL2,CSNK2A2,CTNNB1,CUL3,DNM1L,ELMOD1,GRB2,HAPLN1,HDAC6,HTT,IST1,KIAA1324,LCP1,MAPK3,MAPT,MDH1,MRPS2,MTOR,NEFM,NME2,NPEPPS,OGT,OPA1,PAK1,PARK7,PDCD5,PDXP,PFDN2,PHYHIP,PLCB1,PNPO,PPIF,PPP3CC,PPP3R1,PRKCE,RHOA,RUVBL1,SAE1,SART3,SDCBP,SMCR7L,SNRPF,SPIRE1,SRC,TPM1,TSG101,UBE2L3,UBE2N,VPS4A,WDR1,YWHAG,YWHAH,YWHAZ
GO.0031333	negative regulation of protein complex assembly	21	4.31e-06	ENSP00000233143,ENSP00000249700,ENSP00000260197,ENSP00000263168,ENSP00000263867,ENSP00000264202,ENSP00000303908,ENSP00000311489,ENSP00000327255,ENSP00000337222,ENSP00000338345,ENSP00000340278,ENSP00000343040,ENSP00000350941,ENSP00000354947,ENSP00000361635,ENSP00000362924,ENSP00000364721,ENSP00000382021,ENSP00000442365,ENSP00000449428	CAPG,CAPZA1,CAPZA2,CAPZB,EML2,GSN,HMGB1,LCMT1,MAPRE1,MYADM,PARK7,PPM1A,SNCA,SORL1,SPTBN2,SRC,TMOD2,TMSB10,TWF1,TWF2,VDAC2
GO.0048489	synaptic vesicle transport	21	4.31e-06	ENSP00000053867,ENSP00000174653,ENSP00000222256,ENSP00000247461,ENSP00000282878,ENSP00000305613,ENSP00000312734,ENSP00000325369,ENSP00000335333,ENSP00000338345,ENSP00000344456,ENSP00000350616,ENSP00000352544,ENSP00000356236,ENSP00000370571,ENSP00000371297,ENSP00000409667,ENSP00000419782,ENSP00000428417,ENSP00000429562,ENSP00000447488	AP3M2,AP3S1,CANX,CDK5,CPLX1,CPLX2,CTNNB1,DDC,GRN,LIN7A,PIP5K1C,RAB3A,RAB3C,RAB8B,RIMS1,SNCA,SNPH,SYNJ1,SYT2,TH,UNC13A
GO.0045862	positive regulation of proteolysis	44	4.38e-06	ENSP00000210313,ENSP00000216181,ENSP00000219313,ENSP00000221566,ENSP00000228284,ENSP00000229268,ENSP00000229416,ENSP00000233893,ENSP00000252486,ENSP00000262193,ENSP00000262375,ENSP00000264414,ENSP00000264499,ENSP00000264639,ENSP00000272317,ENSP00000280155,ENSP00000292644,ENSP00000295901,ENSP00000309103,ENSP00000310129,ENSP00000311032,ENSP00000318883,ENSP00000325817,ENSP00000330408,ENSP00000330633…	ADRA2A,APOE,BAD,BBS7,BCAP31,BCL2L13,CASP3,CNTN2,CSNK1E,CUL3,CYFIP2,DNAJA3,DNAJB2,DVL1,GCLC,GSN,HMGB1,HSPD1,HSPE1,IST1,MTCH1,MYH9,OGT,PDCD5,PICALM,PSMB1,PSMB2,PSMC2,PSMC6,PSMD14,PSMD2,PSMD3,PSMD4,PSMD5,PSMD6,PSMD7,PSMD9,RPS27A,SART3,SGTA,SNCA,UBE2V2,UBL4A,USP5
GO.0007270	neuron-neuron synaptic transmission	16	4.43e-06	ENSP00000023897,ENSP00000249700,ENSP00000263354,ENSP00000264357,ENSP00000265333,ENSP00000282356,ENSP00000285900,ENSP00000338345,ENSP00000340278,ENSP00000353362,ENSP00000362014,ENSP00000370571,ENSP00000400258,ENSP00000410732,ENSP00000419782,ENSP00000429562	CACNA1A,CAMK4,CDK5,DLGAP2,DNM1,GABRA1,GABRG2,GRIA1,GRIA3,NAPA,PARK7,SNCA,TH,TMOD2,UNC13A,VDAC1
GO.0048168	regulation of neuronal synaptic plasticity	14	4.57e-06	ENSP00000222256,ENSP00000252486,ENSP00000291700,ENSP00000306138,ENSP00000312734,ENSP00000330633,ENSP00000331210,ENSP00000332287,ENSP00000335614,ENSP00000338345,ENSP00000348394,ENSP00000379098,ENSP00000428417,ENSP00000429562	APOE,BCAN,CAMK2B,CNTN2,GRM5,NCDN,PPFIA3,RAB3A,RAB8B,RIMS1,S100B,SNCA,SYNGR1,UNC13A
GO.0046390	ribose phosphate biosynthetic process	25	4.88e-06	ENSP00000215375,ENSP00000243997,ENSP00000264649,ENSP00000265174,ENSP00000290299,ENSP00000292475,ENSP00000296518,ENSP00000297323,ENSP00000298556,ENSP00000301587,ENSP00000320171,ENSP00000321584,ENSP00000322175,ENSP00000333019,ENSP00000341504,ENSP00000355689,ENSP00000358737,ENSP00000361699,ENSP00000362249,ENSP00000371230,ENSP00000371236,ENSP00000376889,ENSP00000382595,ENSP00000419851,ENSP00000424595	ADCY1,ADSSL1,AK1,AK3,AK4,ATP5D,ATP5E,ATP5F1,ATP5H,ATP5J2,ATP5O,ATP6V0A1,CTPS1,DCAKD,GART,GMPS,GUCY1A3,GUK1,HPRT1,IMPDH2,NME2,PAICS,PAPSS1,PKM,PRPS1L1
GO.0022604	regulation of cell morphogenesis	53	4.95e-06	ENSP00000216181,ENSP00000237500,ENSP00000244751,ENSP00000245304,ENSP00000248975,ENSP00000252486,ENSP00000252699,ENSP00000259750,ENSP00000260386,ENSP00000261263,ENSP00000261401,ENSP00000261416,ENSP00000261890,ENSP00000262948,ENSP00000263525,ENSP00000264202,ENSP00000277120,ENSP00000284240,ENSP00000291700,ENSP00000295685,ENSP00000296755,ENSP00000303242,ENSP00000303908,ENSP00000314458,ENSP00000329219…	ACTN4,ANXA7,APOE,ARPC2,CACNA1A,CAMK2B,CAPZB,CDC42,CNTN2,CORO1C,CPNE5,CSNK1E,CTNNB1,EZR,FMNL1,GAS7,GDI1,GNA13,HEXB,HNRNPK,HTT,IST1,ITGB2,ITPKA,LINGO1,MAP1B,MAP2K2,MAPT,MYADM,MYH9,MYL12B,NEDD4,NTRK2,PALM,PPP2CA,RAB11A,RAB21,RAC1,RAP2A,RASAL1,RHOA,RIMS1,S100B,SIPA1L1,SRC,SYT2,THY1,TNR,TTBK1,TWF2,UNC13A,VDAC3,YWHAH
GO.0009894	regulation of catabolic process	77	5.14e-06	ENSP00000210313,ENSP00000217244,ENSP00000219313,ENSP00000221166,ENSP00000221566,ENSP00000225573,ENSP00000229268,ENSP00000229416,ENSP00000241600,ENSP00000252486,ENSP00000260197,ENSP00000260985,ENSP00000262193,ENSP00000262506,ENSP00000264414,ENSP00000264499,ENSP00000264639,ENSP00000265062,ENSP00000265333,ENSP00000266735,ENSP00000272317,ENSP00000274341,ENSP00000280155,ENSP00000282561,ENSP00000283415…	ADRA2A,AGAP2,APOE,ATP1B1,ATP2B4,BAD,BBS7,BCAP31,CSNK1E,CSNK2A1,CSNK2A2,CST3,CUL3,DNAJB2,DNM1L,DVL1,EZR,GCLC,GGA1,GJA1,HAPLN1,HDAC6,HSP90AB1,IDH1,IRS2,IST1,KIAA1324,LARP1,LPCAT1,MAPT,MDH1,MRPS2,MSN,MTDH,NEDD4,NEFM,NME2,OGT,PABPC1,PARK7,PCSK9,PHYHIP,PNPO,PRKCE,PSMB1,PSMB2,PSMC2,PSMC6,PSMD14,PSMD2,PSMD3,PSMD4,PSMD5,PSMD6,PSMD7,PSMD9,RAB7A,RAD23B,RPS27A,RRAGC,RUVBL1,SGTA,SLIRP,SNCA,SNRPF,SNX1,SNX12,S…
GO.0006096	glycolytic process	13	5.44e-06	ENSP00000222673,ENSP00000229270,ENSP00000229277,ENSP00000234590,ENSP00000320171,ENSP00000324105,ENSP00000360124,ENSP00000362413,ENSP00000363216,ENSP00000384774,ENSP00000405573,ENSP00000417963,ENSP00000445175	ENO1,ENO2,ENO3,GPI,HK1,LDHA,OGDH,OGDHL,PGK1,PGM1,PKM,PPP2R5D,TPI1
GO.0051129	negative regulation of cellular component organization	59	5.44e-06	ENSP00000215909,ENSP00000217244,ENSP00000225174,ENSP00000227378,ENSP00000233143,ENSP00000246868,ENSP00000247271,ENSP00000248975,ENSP00000249700,ENSP00000252486,ENSP00000252699,ENSP00000254695,ENSP00000260197,ENSP00000261401,ENSP00000262506,ENSP00000263168,ENSP00000263525,ENSP00000263867,ENSP00000264202,ENSP00000281821,ENSP00000284240,ENSP00000292807,ENSP00000293441,ENSP00000303908,ENSP00000310440…	ACTN4,AP2M1,APOE,CAPG,CAPZA1,CAPZA2,CAPZB,CDK5,CHMP2A,CORO1C,CSNK2A1,CSNK2A2,CST3,DNAJB2,EML2,EPHA4,GDI1,GSN,HDAC6,HECTD1,HSPA8,ITM2C,LCMT1,LGALS1,LINGO1,MAP6D1,MAPRE1,MTOR,MYADM,OMG,OPA1,OTUB1,PARK7,PICALM,PPIF,PPM1A,PPP2CA,RAC1,RAP1GAP2,RBM14,RHOA,RPL13A,SBDS,SCAMP5,SHANK1,SNCA,SORL1,SPTBN2,SRC,THY1,TMOD2,TMSB10,TNR,TOM1L2,TWF1,TWF2,VAT1,VDAC2,YWHAH
GO.0006099	tricarboxylic acid cycle	11	5.53e-06	ENSP00000205402,ENSP00000216254,ENSP00000222673,ENSP00000260985,ENSP00000280346,ENSP00000307241,ENSP00000309477,ENSP00000331897,ENSP00000363216,ENSP00000377446,ENSP00000438144	ACO1,ACO2,DLAT,DLD,IDH1,IDH2,MDH1,OGDH,OGDHL,PDHB,SUCLG1
GO.0032535	regulation of cellular component size	37	5.68e-06	ENSP00000215904,ENSP00000233143,ENSP00000247271,ENSP00000249700,ENSP00000252486,ENSP00000256001,ENSP00000259477,ENSP00000261263,ENSP00000262942,ENSP00000263168,ENSP00000263525,ENSP00000263867,ENSP00000264202,ENSP00000270792,ENSP00000295685,ENSP00000296755,ENSP00000298159,ENSP00000298552,ENSP00000303908,ENSP00000306124,ENSP00000311489,ENSP00000325875,ENSP00000330408,ENSP00000330633,ENSP00000337222…	ACTN2,ACTR3B,ANXA7,APOE,ARPC1A,ARPC2,ARPC5,ARPC5L,CAPG,CAPZA1,CAPZA2,CAPZB,CDK5,CFL2,CNTN2,EZR,GRB2,HSP90AB1,IST1,MAP1B,MAPT,MTOR,MYADM,OMG,PDXP,PRKCE,RAB21,SH3BGRL3,SPIRE1,SPTBN2,TMOD2,TMSB10,TNR,TSC1,TWF1,TWF2,WDR1
GO.0006734	NADH metabolic process	12	5.86e-06	ENSP00000229270,ENSP00000229277,ENSP00000234590,ENSP00000282541,ENSP00000320171,ENSP00000324105,ENSP00000357218,ENSP00000362413,ENSP00000384774,ENSP00000405573,ENSP00000417963,ENSP00000438144	APOA1BP,ENO1,ENO2,ENO3,GPD1L,GPI,HK1,MDH1,PGK1,PKM,PPP2R5D,TPI1
GO.0097479	synaptic vesicle localization	21	5.92e-06	ENSP00000053867,ENSP00000174653,ENSP00000222256,ENSP00000247461,ENSP00000282878,ENSP00000305613,ENSP00000312734,ENSP00000325369,ENSP00000335333,ENSP00000338345,ENSP00000344456,ENSP00000350616,ENSP00000352544,ENSP00000356236,ENSP00000370571,ENSP00000371297,ENSP00000409667,ENSP00000419782,ENSP00000428417,ENSP00000429562,ENSP00000447488	AP3M2,AP3S1,CANX,CDK5,CPLX1,CPLX2,CTNNB1,DDC,GRN,LIN7A,PIP5K1C,RAB3A,RAB3C,RAB8B,RIMS1,SNCA,SNPH,SYNJ1,SYT2,TH,UNC13A
GO.0009152	purine ribonucleotide biosynthetic process	23	6.02e-06	ENSP00000215375,ENSP00000243997,ENSP00000264649,ENSP00000265174,ENSP00000290299,ENSP00000292475,ENSP00000296518,ENSP00000297323,ENSP00000298556,ENSP00000301587,ENSP00000320171,ENSP00000321584,ENSP00000322175,ENSP00000333019,ENSP00000341504,ENSP00000355689,ENSP00000358737,ENSP00000362249,ENSP00000371230,ENSP00000371236,ENSP00000376889,ENSP00000382595,ENSP00000419851	ADCY1,ADSSL1,AK1,AK3,AK4,ATP5D,ATP5E,ATP5F1,ATP5H,ATP5J2,ATP5O,ATP6V0A1,DCAKD,GART,GMPS,GUCY1A3,GUK1,HPRT1,IMPDH2,NME2,PAICS,PAPSS1,PKM
GO.0000902	cell morphogenesis	85	6.4e-06	ENSP00000215832,ENSP00000216181,ENSP00000217244,ENSP00000217971,ENSP00000222256,ENSP00000227378,ENSP00000228284,ENSP00000237500,ENSP00000242285,ENSP00000244625,ENSP00000260130,ENSP00000262506,ENSP00000262942,ENSP00000262948,ENSP00000263025,ENSP00000263270,ENSP00000263525,ENSP00000264039,ENSP00000264202,ENSP00000264414,ENSP00000264499,ENSP00000265175,ENSP00000278568,ENSP00000279593,ENSP00000281821…	ACTG1,ADCY1,AGAP2,AP2M1,AP2S1,ARPC1A,ARPC2,ARPC5,ASAP1,ATP6V0D1,BBS7,BRSK1,CACNA1A,CAP1,CAPZB,CASP3,CDC42,CLIC4,CLTA,CNTN2,CRMP1,CSNK2A1,CSNK2A2,CUL3,DLG3,DNM1,DPYSL4,DVL1,EPHA4,EZR,GAS7,GIT1,GJA1,GPC1,GRB2,GRIN2B,GSN,HNRNPAB,HPRT1,HSP90AA1,HSP90AB1,HSPA8,KIF3A,L1CAM,LPPR4,MAP1B,MAP2K2,MAP6,MAPK1,MAPK3,MAPT,MYH9,MYL12B,MYL6,NCAM1,NCSTN,NEFH,NFASC,PAK1,PGRMC1,PICALM,PIP5K1C,PLXNB1,PRNP,RAB23,RAB3A…
GO.0006986	response to unfolded protein	26	6.66e-06	ENSP00000175506,ENSP00000223641,ENSP00000227378,ENSP00000233893,ENSP00000235329,ENSP00000248553,ENSP00000261772,ENSP00000262947,ENSP00000265028,ENSP00000272227,ENSP00000290949,ENSP00000295770,ENSP00000296464,ENSP00000299427,ENSP00000299767,ENSP00000316029,ENSP00000325875,ENSP00000335153,ENSP00000338019,ENSP00000340019,ENSP00000347329,ENSP00000349297,ENSP00000349887,ENSP00000357189,ENSP00000379042…	AARS,ACADVL,ASNA1,ASNS,ATP6V0D1,C19orf10,DNAJB11,DNAJB2,ERO1L,HDGF,HSP90AA1,HSP90AB1,HSP90B1,HSPA4L,HSPA8,HSPB1,HSPD1,HSPE1,MFN2,PDIA6,SEC31A,SEC61B,STT3B,TLN1,TPP1,VAPB
GO.0032271	regulation of protein polymerization	24	7.72e-06	ENSP00000233143,ENSP00000249700,ENSP00000256001,ENSP00000259477,ENSP00000262942,ENSP00000263168,ENSP00000263867,ENSP00000264202,ENSP00000295685,ENSP00000303908,ENSP00000306124,ENSP00000311489,ENSP00000337222,ENSP00000338345,ENSP00000339007,ENSP00000340820,ENSP00000352918,ENSP00000354558,ENSP00000354947,ENSP00000361635,ENSP00000364721,ENSP00000387266,ENSP00000442365,ENSP00000449428	ACTR3B,ARPC1A,ARPC2,ARPC5,ARPC5L,CAPG,CAPZA1,CAPZA2,CAPZB,EML2,GRB2,MAPRE1,MAPT,MTOR,MYADM,PRKCE,SNCA,SPIRE1,SPTBN2,TMOD2,TMSB10,TWF1,TWF2,VDAC2
GO.0033554	cellular response to stress	128	7.72e-06	ENSP00000012443,ENSP00000175506,ENSP00000210313,ENSP00000219313,ENSP00000221166,ENSP00000223641,ENSP00000225174,ENSP00000225573,ENSP00000226004,ENSP00000227251,ENSP00000227378,ENSP00000227524,ENSP00000233084,ENSP00000240185,ENSP00000241600,ENSP00000247271,ENSP00000252486,ENSP00000255681,ENSP00000258418,ENSP00000261716,ENSP00000261772,ENSP00000261875,ENSP00000262013,ENSP00000262193,ENSP00000262306…	AARS,ACADVL,AKR1B1,ALB,ALYREF,APOE,ASNA1,ASNS,ATG16L1,ATP1B1,ATP2A2,ATP6V0D1,BRE,BRSK1,C19orf10,CAB39,CAMK2B,CAMK2G,CASP3,CHCHD6,CRIP1,CRYAB,CSNK1E,CST3,DDB1,DDX1,DHX9,DNAJB11,DNAJB2,DNAJC7,DUSP3,EIF2A,ERLIN2,FAM175B,GPS1,GRB2,HAPLN1,HDAC6,HDGF,HMGB1,HSP90AA1,HSP90AB1,HSP90B1,HSPA8,IST1,ITPR1,KIAA1324,MACROD1,MAP1LC3A,MAP2K2,MAPK10,MAPK3,MAPT,MDH1,MRPS2,MTOR,NEDD4,NEFH,NEFM,NME2,NPEPPS,OMG,OPA1,O…
GO.0035966	response to topologically incorrect protein	27	7.73e-06	ENSP00000175506,ENSP00000223641,ENSP00000227378,ENSP00000233893,ENSP00000235329,ENSP00000248553,ENSP00000261772,ENSP00000262947,ENSP00000265028,ENSP00000272227,ENSP00000290949,ENSP00000295770,ENSP00000296464,ENSP00000299427,ENSP00000299767,ENSP00000316029,ENSP00000325875,ENSP00000334061,ENSP00000335153,ENSP00000338019,ENSP00000340019,ENSP00000347329,ENSP00000349297,ENSP00000349887,ENSP00000357189…	AARS,ACADVL,ASNA1,ASNS,ATP6V0D1,C19orf10,DNAJB11,DNAJB2,ERO1L,HDAC6,HDGF,HSP90AA1,HSP90AB1,HSP90B1,HSPA4L,HSPA8,HSPB1,HSPD1,HSPE1,MFN2,PDIA6,SEC31A,SEC61B,STT3B,TLN1,TPP1,VAPB
GO.0001505	regulation of neurotransmitter levels	25	8.24e-06	ENSP00000227378,ENSP00000243052,ENSP00000278193,ENSP00000282878,ENSP00000295987,ENSP00000310649,ENSP00000312734,ENSP00000330219,ENSP00000335333,ENSP00000335614,ENSP00000338345,ENSP00000340278,ENSP00000340684,ENSP00000350928,ENSP00000352544,ENSP00000353362,ENSP00000356236,ENSP00000367408,ENSP00000368169,ENSP00000370571,ENSP00000371297,ENSP00000394863,ENSP00000409667,ENSP00000419782,ENSP00000447488	BRSK1,CACNA1A,CASK,CDK5,CPLX2,DVL1,GAD1,HSPA8,LIN7A,LIN7C,MAOA,PARK7,PDE1B,PIP5K1C,PPFIA3,PPT1,RAB3C,RAB8B,SNCA,SNPH,SYN1,SYN3,SYNJ1,SYT2,TH
GO.0005996	monosaccharide metabolic process	32	8.37e-06	ENSP00000075120,ENSP00000164139,ENSP00000216780,ENSP00000229270,ENSP00000229277,ENSP00000229416,ENSP00000234590,ENSP00000245206,ENSP00000267814,ENSP00000272317,ENSP00000280346,ENSP00000285930,ENSP00000307241,ENSP00000309103,ENSP00000320171,ENSP00000321259,ENSP00000324105,ENSP00000339958,ENSP00000340736,ENSP00000341625,ENSP00000353362,ENSP00000354468,ENSP00000360124,ENSP00000362413,ENSP00000365016…	AIMP1,AKR1B1,BAD,CACNA1A,CYB5A,CYB5R3,DLAT,ENO1,ENO2,ENO3,GALK2,GCLC,GOT2,GPI,GYG1,HK1,IRS2,MDH1,NISCH,NUDT5,PCK2,PDHB,PGK1,PGM1,PKM,PPP2R5D,PYGM,RPS27A,SLC2A3,SORD,TALDO1,TPI1
GO.0009719	response to endogenous stimulus	114	8.42e-06	ENSP00000012443,ENSP00000023897,ENSP00000053867,ENSP00000164139,ENSP00000175506,ENSP00000203407,ENSP00000215904,ENSP00000216951,ENSP00000227251,ENSP00000227322,ENSP00000228740,ENSP00000229416,ENSP00000232564,ENSP00000248150,ENSP00000250495,ENSP00000250559,ENSP00000251287,ENSP00000253023,ENSP00000256637,ENSP00000258418,ENSP00000258873,ENSP00000260985,ENSP00000261173,ENSP00000261772,ENSP00000262056…	AARS,ACSBG1,ACSL1,ADCY1,ADRA2A,AKAP7,AKR1B1,AP3S1,APPL1,ASNS,ATP2A2,ATP2B1,ATP2B4,ATP6V0A1,ATP6V0C,ATP6V0D1,ATP6V1A,ATP6V1H,BCAR1,BSG,CAB39,CACYBP,CAMK4,CAPN2,CASP3,CDH13,CDK5,CRYAB,CST3,CTNNB1,DDC,EHD1,EIF4B,FECH,GABRA1,GABRG2,GCLC,GJA1,GNAI1,GNB4,GNG12,GNG13,GNG2,GNG5,GRN,GSN,GSS,HADH,HCN1,HCN2,HMGCS1,HNRNPK,HPRT1,HSP90B1,HSPD1,IDH1,IRS2,ITPR1,LAMTOR3,LDHA,LTA4H,MAGI2,MAP2K2,MAPK3,ME1,MGST3,MOV…
GO.0051050	positive regulation of transport	80	8.92e-06	ENSP00000222256,ENSP00000227322,ENSP00000230461,ENSP00000233535,ENSP00000234310,ENSP00000237858,ENSP00000240139,ENSP00000240185,ENSP00000247665,ENSP00000248975,ENSP00000250111,ENSP00000252486,ENSP00000254950,ENSP00000260130,ENSP00000260197,ENSP00000261263,ENSP00000262506,ENSP00000265062,ENSP00000265070,ENSP00000265729,ENSP00000265840,ENSP00000270225,ENSP00000273666,ENSP00000277865,ENSP00000280155…	ACTN2,ADRA2A,AKAP7,AP1G1,APOE,ATAD1,ATP1B1,ATP1B2,ATP8A1,BCAP31,BCR,C2CD2L,CAMK4,CASK,CD47,CDC42,CDK5,CHMP2A,CSNK2A2,DNM1L,DPP6,EHD1,ELMOD1,EZR,GJA1,GLRX,GLUD1,GOLPH3,GPD1L,HNRNPK,HSP90AB1,HTT,IRS2,MAGI2,MSN,MYO18A,NEDD4,NPEPPS,PARK7,PCSK9,PDCD5,PHPT1,PLCB1,PPID,PPM1A,PPP3CC,PPP3R1,PPT1,PRKCE,PSMD9,RAB21,RAB3A,RAB7A,RAB8B,RAP1A,RHOA,RLTPR,RUVBL1,SAE1,SCAMP5,SCN1B,SCP2,SDCBP,SLC30A3,SMCR7L,SORL1,S…
GO.0042455	ribonucleoside biosynthetic process	21	9.53e-06	ENSP00000215375,ENSP00000243997,ENSP00000264649,ENSP00000265174,ENSP00000290299,ENSP00000292475,ENSP00000298556,ENSP00000301587,ENSP00000320171,ENSP00000321584,ENSP00000322175,ENSP00000325425,ENSP00000333019,ENSP00000341504,ENSP00000355689,ENSP00000358737,ENSP00000361699,ENSP00000362249,ENSP00000371230,ENSP00000376889,ENSP00000419851	ADSSL1,AK1,AK3,AK4,ATP5D,ATP5E,ATP5F1,ATP5H,ATP5J2,ATP5O,ATP6V0A1,CTPS1,DCAKD,GMPS,GUK1,HPRT1,IMPDH2,MAT2B,NME2,PAPSS1,PKM
GO.0019674	NAD metabolic process	15	9.63e-06	ENSP00000222553,ENSP00000229270,ENSP00000229277,ENSP00000229319,ENSP00000234590,ENSP00000282541,ENSP00000320171,ENSP00000324105,ENSP00000357218,ENSP00000362413,ENSP00000384774,ENSP00000405573,ENSP00000417963,ENSP00000438144,ENSP00000445175	APOA1BP,ENO1,ENO2,ENO3,GPD1L,GPI,HK1,LDHA,LDHB,MDH1,NAMPT,PGK1,PKM,PPP2R5D,TPI1
GO.0032272	negative regulation of protein polymerization	15	9.63e-06	ENSP00000233143,ENSP00000249700,ENSP00000263168,ENSP00000263867,ENSP00000264202,ENSP00000303908,ENSP00000311489,ENSP00000337222,ENSP00000338345,ENSP00000354947,ENSP00000361635,ENSP00000362924,ENSP00000364721,ENSP00000442365,ENSP00000449428	CAPG,CAPZA1,CAPZA2,CAPZB,EML2,GSN,MAPRE1,MYADM,SNCA,SPTBN2,TMOD2,TMSB10,TWF1,TWF2,VDAC2
GO.0009260	ribonucleotide biosynthetic process	24	1e-05	ENSP00000215375,ENSP00000243997,ENSP00000264649,ENSP00000265174,ENSP00000290299,ENSP00000292475,ENSP00000296518,ENSP00000297323,ENSP00000298556,ENSP00000301587,ENSP00000320171,ENSP00000321584,ENSP00000322175,ENSP00000333019,ENSP00000341504,ENSP00000355689,ENSP00000358737,ENSP00000361699,ENSP00000362249,ENSP00000371230,ENSP00000371236,ENSP00000376889,ENSP00000382595,ENSP00000419851	ADCY1,ADSSL1,AK1,AK3,AK4,ATP5D,ATP5E,ATP5F1,ATP5H,ATP5J2,ATP5O,ATP6V0A1,CTPS1,DCAKD,GART,GMPS,GUCY1A3,GUK1,HPRT1,IMPDH2,NME2,PAICS,PAPSS1,PKM
GO.0002429	immune response-activating cell surface receptor signaling pathway	36	1.06e-05	ENSP00000210313,ENSP00000219313,ENSP00000234310,ENSP00000253023,ENSP00000262193,ENSP00000262942,ENSP00000263025,ENSP00000264639,ENSP00000272317,ENSP00000278568,ENSP00000284240,ENSP00000292644,ENSP00000295685,ENSP00000295901,ENSP00000305355,ENSP00000306124,ENSP00000306253,ENSP00000310129,ENSP00000314458,ENSP00000316176,ENSP00000325817,ENSP00000325875,ENSP00000331514,ENSP00000334958,ENSP00000335153…	ACTG1,ARPC1A,ARPC2,ARPC5,BCAR1,CDC42,CYFIP2,GRB2,HSP90AA1,HSP90AB1,ITPR1,MAPK3,PAK1,PPP3R1,PRKCB,PRKCE,PSMB1,PSMB2,PSMC2,PSMC6,PSMD14,PSMD2,PSMD3,PSMD4,PSMD5,PSMD6,PSMD7,PSMD9,RAC1,RLTPR,RPS27A,SRC,THY1,UBE2M,UBE2N,WIPF3
GO.0090114	COPII-coated vesicle budding	9	1.08e-05	ENSP00000262225,ENSP00000264414,ENSP00000265175,ENSP00000303145,ENSP00000312122,ENSP00000345656,ENSP00000347329,ENSP00000385432,ENSP00000417175	CUL3,SAR1B,SEC13,SEC24B,SEC31A,TMED10,TMED2,VAPA,VAPB
GO.1901293	nucleoside phosphate biosynthetic process	30	1.14e-05	ENSP00000215375,ENSP00000222553,ENSP00000243997,ENSP00000252711,ENSP00000264649,ENSP00000265174,ENSP00000290299,ENSP00000292475,ENSP00000296518,ENSP00000297323,ENSP00000298556,ENSP00000301587,ENSP00000320171,ENSP00000321584,ENSP00000322175,ENSP00000333019,ENSP00000341504,ENSP00000355689,ENSP00000358719,ENSP00000358737,ENSP00000361699,ENSP00000362249,ENSP00000371230,ENSP00000371236,ENSP00000373918…	ADCY1,ADSSL1,AK1,AK3,AK4,ATP5D,ATP5E,ATP5F1,ATP5H,ATP5J2,ATP5O,ATP6V0A1,CTPS1,DCAKD,GARS,GART,GMPS,GUCY1A3,GUK1,HPRT1,IMPDH2,ME1,NAMPT,NDUFA10,PAICS,PAPSS1,PKM,PRPS1L1,PRPSAP1,TSTA3
GO.0002764	immune response-regulating signaling pathway	52	1.17e-05	ENSP00000210313,ENSP00000219313,ENSP00000226004,ENSP00000234310,ENSP00000253023,ENSP00000262193,ENSP00000262942,ENSP00000262948,ENSP00000263025,ENSP00000264639,ENSP00000272317,ENSP00000278568,ENSP00000284240,ENSP00000292644,ENSP00000295685,ENSP00000295901,ENSP00000299767,ENSP00000303242,ENSP00000305355,ENSP00000306124,ENSP00000306253,ENSP00000309103,ENSP00000310129,ENSP00000314458,ENSP00000316176…	ACTG1,ARPC1A,ARPC2,ARPC5,BAD,BCAR1,CDC42,CNPY3,CTSB,CYFIP2,DUSP3,GRB2,HSP90AA1,HSP90AB1,HSP90B1,HSPD1,IRS2,ITGB2,ITPR1,MAP2K2,MAPK10,MAPK3,MOV10,MTOR,PAK1,PPP2R5D,PPP3R1,PRKCB,PRKCE,PSMB1,PSMB2,PSMC2,PSMC6,PSMD14,PSMD2,PSMD3,PSMD4,PSMD5,PSMD6,PSMD7,PSMD9,RAC1,RLTPR,RPS27A,SRC,THEM4,THY1,TNRC6B,UBE2D3,UBE2M,UBE2N,WIPF3
GO.0032970	regulation of actin filament-based process	39	1.18e-05	ENSP00000215904,ENSP00000216181,ENSP00000233143,ENSP00000247665,ENSP00000249700,ENSP00000254584,ENSP00000256001,ENSP00000259477,ENSP00000261017,ENSP00000262942,ENSP00000263168,ENSP00000263867,ENSP00000264202,ENSP00000265729,ENSP00000267996,ENSP00000270792,ENSP00000278568,ENSP00000278947,ENSP00000282541,ENSP00000282561,ENSP00000293441,ENSP00000295685,ENSP00000298159,ENSP00000298552,ENSP00000303908…	ABI2,ACTN2,ACTR3B,ARFIP2,ARPC1A,ARPC2,ARPC5,ARPC5L,ATP2A2,CAPG,CAPZA1,CAPZA2,CAPZB,CDK5,CFL2,GJA1,GPD1L,GRB2,MYADM,MYH9,PAK1,PDXP,PHPT1,PRKCE,RHOA,SCN1B,SCN2B,SH3BGRL3,SHANK1,SPIRE1,SPTBN2,SRI,TMOD2,TMSB10,TPM1,TSC1,TWF1,TWF2,WDR1
GO.0061077	chaperone-mediated protein folding	13	1.29e-05	ENSP00000216330,ENSP00000217244,ENSP00000222308,ENSP00000227378,ENSP00000246957,ENSP00000247461,ENSP00000303754,ENSP00000310935,ENSP00000319255,ENSP00000338160,ENSP00000340019,ENSP00000379042,ENSP00000406463	CANX,CHORDC1,CSNK2A1,DNAJC7,ERO1L,FKBP2,FKBP3,FKBP5,FKBP8,HSPA8,HSPD1,PPID,TRAP1
GO.0006928	movement of cell or subcellular component	108	1.34e-05	ENSP00000174653,ENSP00000205061,ENSP00000215832,ENSP00000216181,ENSP00000217244,ENSP00000217971,ENSP00000222673,ENSP00000227378,ENSP00000237500,ENSP00000242285,ENSP00000246868,ENSP00000248553,ENSP00000250111,ENSP00000252699,ENSP00000254584,ENSP00000258198,ENSP00000260130,ENSP00000261017,ENSP00000261263,ENSP00000261401,ENSP00000261416,ENSP00000262506,ENSP00000262942,ENSP00000262948,ENSP00000263025…	ABI2,ACTA1,ACTG1,ACTN2,ACTN4,ADRA2A,AGAP2,AIMP1,AP2M1,AP2S1,AP3M2,AP3S1,ARF6,ARFIP2,ARPC1A,ARPC2,ARPC5,ATP1B1,ATP1B2,BCAR1,BSG,CAPZA1,CAPZA2,CAPZB,CD151,CD47,CDC42,CDH13,CEND1,CLTA,COPG1,CORO1C,CRMP1,CSNK2A1,CSNK2A2,CTNNB1,CUL3,DLG3,DNM1,DPYSL4,DVL1,DYNC1LI2,DYNLRB1,EZR,FMNL1,FSCN1,GIT1,GLG1,GNA13,GOLPH3,GPC1,GRB2,GRIN2B,HEXB,HMGB1,HSP90AA1,HSP90AB1,HSPA8,HSPB1,IGSF8,ITGB2,KIF2A,KIF3A,KIF3B,L1CAM…
GO.0072522	purine-containing compound biosynthetic process	24	1.5e-05	ENSP00000215375,ENSP00000243997,ENSP00000264649,ENSP00000265174,ENSP00000290299,ENSP00000292475,ENSP00000296518,ENSP00000297323,ENSP00000298556,ENSP00000301587,ENSP00000320171,ENSP00000321584,ENSP00000322175,ENSP00000325425,ENSP00000333019,ENSP00000341504,ENSP00000355689,ENSP00000358737,ENSP00000362249,ENSP00000371230,ENSP00000371236,ENSP00000376889,ENSP00000382595,ENSP00000419851	ADCY1,ADSSL1,AK1,AK3,AK4,ATP5D,ATP5E,ATP5F1,ATP5H,ATP5J2,ATP5O,ATP6V0A1,DCAKD,GART,GMPS,GUCY1A3,GUK1,HPRT1,IMPDH2,MAT2B,NME2,PAICS,PAPSS1,PKM
[truncated: 506 more rows]

## Sheet: Molecular Function
#pathway ID	pathway description	observed gene count	false discovery rate	matching proteins in your network (IDs)	matching proteins in your network (labels)
[truncated: 142 more rows]

## Sheet: Cellular Component
#pathway ID	pathway description	observed gene count	false discovery rate	matching proteins in your network (IDs)	matching proteins in your network (labels)
[truncated: 260 more rows]
